# Supplementary material for: BiPOm: a rule-based ontology to represent and infer molecule knowledge from a biological process-centered viewpoint
Source: BMC Bioinformatics. 2020 Jul 23;21:327. doi: 10.1186/s12859-020-03637-9 (PMC7376860; doi:10.1186/s12859-020-03637-9)
Supplement: Supplementary file 4 — Additional file 4 List of BiPOm properties. Additional Table 1 contains the properties of BiPOm that can be (i) asserted, (ii) defined as the inverse of an asserted property, or (iii) defined by a SWRL rule. [file 12859_2020_3637_MOESM4_ESM.xlsx]

## Sheet: Feuil1
Topic	Property/Type	Axiom (A: axioms that must be asserted for elementary processes; R: SWRL rules; IP: inverse property)
process properties	has input	A1: asserted
		SubClassOf has_participant
		IP1: inverse of input_of
		R1: has_subprocess(?Pag ^ ?proc1) ^ 'has output'(?proc1 ^ ?molAg) ^ has_subprocess(?Pag ^ ?proc2) ^ DifferentFrom (?proc1 ^ ?proc2) ^ 'has input'(?proc2 ^ ?molAg) ^ precedes(?proc1 ^ ?proc2) ^ 'preceded by'(?proc1 ^ ?procX) ^ DifferentFrom (?proc2 ^ ?procX) ^ 'has input'(?proc2 ^ ?molin) ^ DifferentFrom (?molAg ^ ?molin) -> 'has input'(?Pag ^ ?molin)
		R2: 'starts with'(?Pag ^ ?proc) ^ 'has input'(?proc ^ ?mol) -> 'has input'(?Pag ^ ?mol)
	has output	A2: asserted
		SubClassOf has_participant
		IP2: inverse of output_of
		R3: has_subprocess(?Pag ^ ?proc1) ^ 'has output'(?proc1 ^ ?molAg) ^ has_subprocess(?Pag ^ ?proc2) ^ DifferentFrom (?proc1 ^ ?proc2) ^ precedes(?proc1 ^ ?proc2) ^ 'preceded by'(?proc1 ^ ?procX) ^ DifferentFrom (?proc2 ^ ?procX) ^ 'has input'(?proc2 ^ ?molAg) ^ 'has output'(?proc1 ^ ?molout) ^ DifferentFrom (?molAg ^ ?molout) -> 'has output'(?Pag ^ ?molout)
		R4: 'ends with'(?Pag ^ ?proc) ^ 'has output'(?proc ^ ?mol) -> 'has output'(?Pag ^ ?mol)
	mediated by	A3: asserted
		SubClassOf has_participant
		IP3: inverses of mediates
		R5: mediated_by(?proc ^ ?mol) ^ has_subprocess(?Pag ^ ?proc) -> mediated_by(?Pag ^ ?mol)
	has_participant	IP4: inverse of paticipates_in
	precedes	IP5: inverse of preceded by
		R6: has_subprocess(?Pag ^ ?proc1) ^ has_subprocess(?Pag ^ ?proc2) ^ 'has output'(?proc1 ^ ?mol) ^ 'has input'(?proc2 ^ ?mol) ^ DifferentFrom (?proc1 ^ ?proc2) -> precedes(?proc1 ^ ?proc2)
	stars_with	A4: asserted
		subclassOf has_subprocess
		IP6: inverses of starts
	ends_with	A5: asserted
		subclassOf has_subprocess
		IP7: inverse of ends
	has_intermediary_process	A6: asserted
		subclassOf has_subprocess
	requires	A7: asserted
Gene product definition	simple protein	R7: 'addition of a chemical group'(?proc) ^ 'simple protein'(?prot_in) ^ 'has input'(?proc ^ ?prot_in) ^ protein(?prot_out) ^ 'has output'(?proc ^ ?prot_out) -> 'simple protein'(?prot_out)
	protein	R8: 'mediated addition of a chemical group'(?proc) ^ 'has output'(?proc ^ ?prot_out) ^ 'has output'(?proc ^ ?mol) ^ metabolite(?mol) ^ DifferentFrom (?mol ^ ?prot_out) -> protein(?prot_out)
	protein AND donor AND acceptor	R9: 'transfer of a chemical group'(?proc) ^ 'has input'(?proc ^ ?a) ^ DifferentFrom (?a ^ ?d) ^ mediated_by(?proc ^ ?d) ^ 'Gene Product'(?a) ^ 'has output'(?proc ^ ?out1) ^ 'has output'(?proc ^ ?out2) ^ DifferentFrom (?out1 ^ ?out2) -> protein(?out1) ^ protein(?out2) ^ donor(?d) ^ acceptor(?a)
	Protein Complex Subunit AND has molecular part	R10: 'protein complex assembly'(?proc) ^ 'has output'(?proc ^ ?mol_out) ^ DifferentFrom (?mol_out ^ ADP) ^ DifferentFrom (?mol_out ^ 'phosphate(3-) ') ^ 'has input'(?proc ^ ?mol_in) ^ 'simple protein'(?mol_in) -> has_molecular_part(?mol_out ^ ?mol_in) ^ 'Protein Complex Subunit'(?mol_in)
	protein complex	R11: protein(?mol) ^ 'non-covalent complex'(?mol) -> 'protein complex'(?mol)
	protein complex AND has molecular part	R12: 'protein carbamoylation'(?proc) ^ protein(?prot_in) ^ 'non-covalent complex'(?prot_in) ^ 'has input'(?proc ^ ?prot_in) ^ has_molecular_part(?prot_in ^ ?subu) ^ 'has output'(?proc ^ ?prot_out) ^ DifferentFrom (proton ^ ?prot_out) -> 'protein complex'(?prot_out) ^ has_molecular_part(?prot_out ^ ?subu)
		R13: 'addition of a chemical group'(?proc) ^ 'protein complex'(?prot_in) ^ has_molecular_part(?cplx ^ ?prot_in) ^ 'has input'(?proc ^ ?prot_in) ^ protein(?prot_out) ^ 'has output'(?proc ^ ?prot_out) -> 'protein complex'(?prot_out) ^ has_molecular_part(?prot_out ^ ?subu)
	has molecular part	R14: 'simple chemical non-covalent binding'(?proc) ^ 'has output'(?proc ^ ?mol_out) ^ 'has input'(?proc ^ ?mol_in) -> has_molecular_part(?mol_out ^ ?mol_in)
		R15: 'chaperone-mediated protein complex assembly independent of cofactor'(?proc) ^ 'has output'(?proc ^ ?mol_out) ^ 'has input'(?proc ^ ?mol_in) ^ 'non-gene product'(?mol_in) -> has_molecular_part(?mol_out ^ ?mol_in)
		R16: 'simple chemical dissociation'(?proc) ^ 'has input'(?proc ^ ?mol_in) ^ 'has output'(?proc ^ ?mol_out) -> has_molecular_part(?mol_in ^ ?mol_out)
		R17: 'spontaneous protein complex assembly'(?proc) ^ 'has output'(?proc ^ ?mol_out) ^ 'has input'(?proc ^ ?mol_in) ^ 'non-gene product'(?mol_in) -> has_molecular_part(?mol_out ^ ?mol_in)
		R18: 'protein complex assembly'(?proc) ^ 'has output'(?proc ^ ?mol_out) ^ 'has input'(?proc ^ ?mol_in) ^ 'protein complex'(?mol_in) ^ has_molecular_part(?mol_in ^ ?subu) -> has_molecular_part(?mol_out ^ ?subu)
		R19: 'chaperone-mediated protein complex assembly'(?proc) ^ 'has output'(?proc ^ ?mol_out) ^ 'has input'(?proc ^ ?mol_in) ^ coenzyme(?mol_in) ^ DifferentFrom (?mol_out ^ ADP) ^ DifferentFrom (?mol_out ^ 'phosphate(3-) ') -> has_molecular_part(?mol_out ^ ?mol_in)
		R20: 'spontaneous protein complex disassembly'(?proc) ^ 'has input'(?proc ^ ?cplx_in) ^ has_molecular_part(?cplx_in ^ ?mol1) ^ has_molecular_part(?cplx_in ^ ?mol2) ^ DifferentFrom (?mol1 ^ ?mol2) ^ 'has output'(?proc ^ ?mol1) ^ 'has output'(?proc ^ ?cplx_out) ^ DifferentFrom (?mol1 ^ ?cplx_out) ^ protein(?cplx_out) ^ DifferentFrom (?cplx_out ^ ?mol2) -> has_molecular_part(?cplx_out ^ ?mol2)
		IP8: inverse of molecular part of
	in complex with	R21: molecular_part_of(?mol1 ^ ?cplx) ^ molecular_part_of(?mol2 ^ ?cplx) ^ DifferentFrom (?mol1 ^ ?mol2) -> in_complex_with(?mol1 ^ ?mol2)
gene product properties	interacts with	R22: homomultimerisation(?proc) ^ protein(?mol_in) ^ 'has input'(?proc ^ ?mol_in) -> interacts_with(?mol_in ^ ?mol_in)
		R23: 'spontaneous protein complex assembly'(?proc) ^ protein(?prot_in) ^ 'has input'(?proc ^ ?prot_in) ^ 'has input'(?proc ^ ?mol_in) ^ DifferentFrom (?prot_in ^ ?mol_in) -> interacts_with(?prot_in ^ ?mol_in)
		R24: 'chaperone-mediated protein complex assembly'(?proc) ^ protein(?prot_in) ^ 'has input'(?proc ^ ?prot_in) ^ 'has input'(?proc ^ ?mol_in) ^ DifferentFrom (?prot_in ^ ?mol_in) ^ DifferentFrom (?mol_in ^ ATP) ^ DifferentFrom (?mol_in ^ 'water ') -> interacts_with(?prot_in ^ ?mol_in)
		R25: protein(?mol1) ^ 'has input'(?proc ^ ?mol1) ^ mediated_by(?prot ^ ?mol2) ^ DifferentFrom (?mol1 ^ ?mol2) -> interacts_with(?mol1 ^ ?mol2)
	contributes to	R26: has_function(?mol ^ ?act) ^ molecular_part_of(?subu ^ ?mol) -> contributes_to(?subu ^ ?act)
	has function	R27: 'biological mediated reaction'(?proc) ^ mediated_by(?proc ^ ?mol) ^ requires(?proc ^ ?act) -> has_function(?mol ^ ?act)
gene property	encodes_for	IP9: inverse of encoded by
		Domain: gene; Range: simple protein
generic	has_part	IP10: inverse of part_of
