# Supplementary material for: BiPOm: a rule-based ontology to represent and infer molecule knowledge from a biological process-centered viewpoint
Source: BMC Bioinformatics. 2020 Jul 23;21:327. doi: 10.1186/s12859-020-03637-9 (PMC7376860; doi:10.1186/s12859-020-03637-9)
Supplement: Supplementary file 5 — Additional file 5 Table of BiPOm instantiation for the rPPC of Arabidopsis thaliana. Additional Table 2 contains the instances of BiPOm classes necessary to describe the RPPC of A. thaliana. [file 12859_2020_3637_MOESM5_ESM.xlsx]

## Sheet: process
Table of instances for the description of the reductive pentose-phosphate cycle of Arabidopsis thaliana
Class Assertion: process class of BiPOm used to type an instance of process										Class Assertion: process class of BiPOm used to type an instance of pathway
Name: label of the process instance, also used as BiPOm IRI suffix										superprocess: label of the instance of the aggregated process, also used as IRI
Input: instance of a chemical that will be linked to an instance of a process (column B) by the "has_input' property										starts_with: instance of a process that will be linked to the superprocess by the "starts_with" property
Output: instance of a chemical that will be linked to an instance of a process (column B) by the "has_output" property										ends_with: instance of a process that will be linked to the superprocess by the "ends_with" property
Mediator: instance of a chemical that will be linked to an instance of a process (column B) by the "mediated_by" property. The mediator column is left blank for spontaneous process										has_intermediary_process: instance of a process that will be linked to the superprocess by the "has_intermediary_process" property
Activity: instance of an activity that will be linked to an instance of a process (column B) by the "requires" property.
GO-MF IRI: annotation (has_OBO_IRI) of the activity instance when the term exists for a GO-MF class
Class Assertion	Name	Input	Output	Mediator	Activity	GO-MF IRI				Class Assertion	superprocess	starts_with	ends_with	has_intermediary_process
metabolic transference	phosphorylation of 3-PGA	ATP-Mg	ADP-Mg	phosphoglycerate kinase 1	phosphoglycerate kinase activity	http://purl.obolibrary.org/obo/GO_0004618				Metabolic pathway	reductive pentose-phosphate cycle	Ribulose bisphosphate carboxylation	ribulose 5-phosphate phosphorylation	Ribose 5-phosphate - Xylulose 5-phosphate production-Ca
	phosphorylation of 3-PGA	3-phospho-D-glyceric acid	3-phospho-D-glyceroyl dihydrogen phosphate								reductive pentose-phosphate cycle			sedoheptulose-1,7-bisphosphate aldolisation
											reductive pentose-phosphate cycle			D-xylulose 5-phosphate - D-erythrose 4-phosphate production-Mn
spontaneous non-covalent binding	ATP-Magnesium complexation	ATP	ATP-Mg								reductive pentose-phosphate cycle			Ribose 5-phosphate - Xylulose 5-phosphate production-Mn
	ATP-Magnesium complexation	Mg									reductive pentose-phosphate cycle			phosphorylation of 3-PGA
											reductive pentose-phosphate cycle			glyceraldehyde 3-phosphate conversion
spontaneous dissociation	ADP-Magnesium dissociation	ADP-Mg	ADP								reductive pentose-phosphate cycle			D-xylulose 5-phosphate - D-erythrose 4-phosphate production-Ca
	ADP-Magnesium dissociation		Mg								reductive pentose-phosphate cycle			sedoheptulose-1,7-bisphosphate dephosphorylation
											reductive pentose-phosphate cycle			ribose-5-phosphate-ribulose-5-phosphate conversion3
spontaneous cofactor recruitment	phosphoglycerate kinase inhibition	phosphoglycerate kinase 1	phosphoglycerate kinase-Mg complex								reductive pentose-phosphate cycle			fructose 1,6-bisphosphate dephosphorylation 1
	phosphoglycerate kinase inhibition	Mg									reductive pentose-phosphate cycle			ribose-5-phosphate-ribulose-5-phosphate conversion4
											reductive pentose-phosphate cycle			Ribose 5-phosphate - Xylulose 5-phosphate production-Mg
spontaneous protein-protein complex assembly	Glyceraldehyde-3-phosphate dehydrogenase 2 assembly	Glyceraldehyde-3-phosphate dehydrogenase A2	Glyceraldehyde-3-phosphate dehydrogenase 2-Ox								reductive pentose-phosphate cycle			D-xylulose 5-phosphate - D-erythrose 4-phosphate production-Mg
	Glyceraldehyde-3-phosphate dehydrogenase 2 assembly	Glyceraldehyde-3-phosphate dehydrogenase A1									reductive pentose-phosphate cycle			3-phospho-D-glyceroyl dihydrogen phosphate reduction 2
											reductive pentose-phosphate cycle			3-phospho-D-glyceroyl dihydrogen phosphate reduction 1
spontaneous protein-protein complex assembly	Glyceraldehyde-3-phosphate dehydrogenase 1 assembly	Glyceraldehyde-3-phosphate dehydrogenase A2	Glyceraldehyde-3-phosphate dehydrogenase 1-Ox								reductive pentose-phosphate cycle			Ribose 5-phosphate - Xylulose 5-phosphate production-Co
	Glyceraldehyde-3-phosphate dehydrogenase 1 assembly	Glyceraldehyde-3-phosphate dehydrogenase A1									reductive pentose-phosphate cycle			D-xylulose 5-phosphate - D-erythrose 4-phosphate production-Co
	Glyceraldehyde-3-phosphate dehydrogenase 1 assembly	Glyceraldehyde-3-phosphate dehydrogenase B									reductive pentose-phosphate cycle			D-xylulose 5-phosphate - D-ribulose 5-phosphate interconversion
											reductive pentose-phosphate cycle			fructose 1,6-bisphosphate aldolisation
transfer of a disulfide bond	Glyceraldehyde-3-phosphate dehydrogenase 1 reduction	Glyceraldehyde-3-phosphate dehydrogenase 1-Ox	Glyceraldehyde-3-phosphate dehydrogenase 1-Red
	Glyceraldehyde-3-phosphate dehydrogenase 1 reduction	Chloroplastic Thioredoxin F1-Red	Chloroplastic Thioredoxin F1	Chloroplastic Thioredoxin F1-Red	protein-disulfide reductase activity	http://purl.obolibrary.org/obo/GO_0047134				protein modification pathway	RuBisCO activation pathway	RBCL dimerisation	RuBisCO Mg complexation	RAF1 release
											RuBisCO activation pathway			RuBisCO carbamylation
transfer of a disulfide bond	Glyceraldehyde-3-phosphate dehydrogenase 2 reduction	Glyceraldehyde-3-phosphate dehydrogenase 2-Ox	Glyceraldehyde-3-phosphate dehydrogenase 2-Red								RuBisCO activation pathway			RuBisCO assembly
	Glyceraldehyde-3-phosphate dehydrogenase 2 reduction	Chloroplastic Thioredoxin F1-Red	Chloroplastic Thioredoxin F1	Chloroplastic Thioredoxin F1-Red	protein-disulfide reductase activity	http://purl.obolibrary.org/obo/GO_0047134					RuBisCO activation pathway			RBCL dimere recruitment
metabolic oxido-reduction	3-phospho-D-glyceroyl dihydrogen phosphate reduction 1	3-phospho-D-glyceroyl dihydrogen phosphate	glyceraldehyde 3-phosphate	Glyceraldehyde-3-phosphate dehydrogenase 1-Red	glyceraldehyde-3-phosphate dehydrogenase (NADP+) (phosphorylating) activity	http://purl.obolibrary.org/obo/GO_0047100				Total: 2 class assertions
	3-phospho-D-glyceroyl dihydrogen phosphate reduction 1	NADPH	NADP(+)
	3-phospho-D-glyceroyl dihydrogen phosphate reduction 1	proton	phosphate(3-)
metabolic oxido-reduction	3-phospho-D-glyceroyl dihydrogen phosphate reduction 2	3-phospho-D-glyceroyl dihydrogen phosphate	glyceraldehyde 3-phosphate	Glyceraldehyde-3-phosphate dehydrogenase 2-Red	glyceraldehyde-3-phosphate dehydrogenase (NADP+) (phosphorylating) activity	http://purl.obolibrary.org/obo/GO_0047100
	3-phospho-D-glyceroyl dihydrogen phosphate reduction 2	NADPH	NADP(+)
	3-phospho-D-glyceroyl dihydrogen phosphate reduction 2	proton	phosphate(3-)
metabolic isomerization	glyceraldehyde 3-phosphate conversion	glyceraldehyde 3-phosphate	glycerone phosphate	Triosephosphate isomerase TIM homodimer-P	triose-phosphate isomerase activity	http://purl.obolibrary.org/obo/GO_0004807
homomultimerisation	Triosephosphate isomerase TIM dimerisation	Chloroplastic Triosephosphate isomerase TIM	Triosephosphate isomerase TIM homodimer
protein phosphorylation	Triosephosphate isomerase TIM homodimer phosporylation	Triosephosphate isomerase TIM homodimer	Triosephosphate isomerase TIM homodimer-P	Putative kinase	kinase activity
	Triosephosphate isomerase TIM homodimer phosporylation	ATP	ADP
homomultimerisation	Chloroplastic Fructose-bisphosphate aldolase tetramerisation	Chloroplastic Fructose-bisphosphate aldolase 3	Chloroplastic Fructose-bisphosphate aldolase homotetramere
protein glutathionylation	Chloroplastic Fructose-bisphosphate aldolase glutathionylation	Chloroplastic Fructose-bisphosphate aldolase 3	Chloroplastic Fructose-bisphosphate aldolase-S-glutathionylatied
	Chloroplastic Fructose-bisphosphate aldolase glutathionylation	Glutathione		One of Glutathione S-transferase gene	glutathione transferase activity	http://purl.obolibrary.org/obo/GO_0004364
metabolic lyase process	fructose 1,6-bisphosphate aldolisation	glycerone phosphate	keto-D-fructose 1,6-bisphosphate	Chloroplastic Fructose-bisphosphate aldolase homotetramere	fructose-bisphosphate aldolase activity	http://purl.obolibrary.org/obo/GO_0004332
	fructose 1,6-bisphosphate aldolisation	glyceraldehyde 3-phosphate
homomultimerisation	Chloroplastic Fructose-1,6-bisphosphatase tetramerisation	Chloroplastic Fructose-1,6-bisphosphatase 1	Chloroplastic Fructose-1,6-bisphosphatase homotetramere
co-enzyme recruitment	Chloroplastic Fructose-1,6-bisphosphatase Magnesium complexation	Chloroplastic Fructose-1,6-bisphosphatase homotetramere	Chloroplastic Fructose-1,6-bisphosphatase homotetramere-Mg complex-Ox
	Chloroplastic Fructose-1,6-bisphosphatase Magnesium complexation	Mg
transfer of a disulfide bond	Chloroplastic Fructose-1,6-bisphosphatase homotetramere-Mg complex reduction	Chloroplastic Fructose-1,6-bisphosphatase homotetramere-Mg complex-Ox	Chloroplastic Fructose-1,6-bisphosphatase homotetramere-Mg complex-Red
	Chloroplastic Fructose-1,6-bisphosphatase homotetramere-Mg complex reduction	Chloroplastic Thioredoxin F1-Red	Chloroplastic Thioredoxin F1	Chloroplastic Thioredoxin F1-Red	protein-disulfide reductase activity	http://purl.obolibrary.org/obo/GO_0047134
metabolic hydrolysis	fructose 1,6-bisphosphate dephosphorylation	keto-D-fructose 1,6-bisphosphate	keto-D-fructose 6-phosphate	Chloroplastic Fructose-1,6-bisphosphatase homotetramere-Mg complex-Red	fructose 1,6-bisphosphate 1-phosphatase activity	http://purl.obolibrary.org/obo/GO_0042132
	fructose 1,6-bisphosphate dephosphorylation	water	phosphate(3-)
spontaneous protein-protein complex assembly	Transketolase dimerisation	Chloroplastic Transketolase-1	Chloroplastic Transketolase complex
	Transketolase dimerisation	Chloroplastic Transketolase-2
co-enzyme recruitment	Chloroplastic Transketolase holoenzyme Mg complexation	Chloroplastic Transketolase complex	Chloroplastic Transketolase holoenzyme-Mg
	Chloroplastic Transketolase holoenzyme Mg complexation	thiamine diphosphate
	Chloroplastic Transketolase holoenzyme Mg complexation	Mg
co-enzyme recruitment	Chloroplastic Transketolase holoenzyme Co complexation	Chloroplastic Transketolase complex	Chloroplastic Transketolase holoenzyme-Co
	Chloroplastic Transketolase holoenzyme Co complexation	thiamine diphosphate
	Chloroplastic Transketolase holoenzyme Co complexation	Co
co-enzyme recruitment	Chloroplastic Transketolase holoenzyme Mn complexation	Chloroplastic Transketolase complex	Chloroplastic Transketolase holoenzyme-Mn
	Chloroplastic Transketolase holoenzyme Mn complexation	thiamine diphosphate
	Chloroplastic Transketolase holoenzyme Mn complexation	Mn
co-enzyme recruitment	Chloroplastic Transketolase holoenzyme Ca complexation	Chloroplastic Transketolase complex	Chloroplastic Transketolase holoenzyme-Ca
	Chloroplastic Transketolase holoenzyme Ca complexation	thiamine diphosphate
	Chloroplastic Transketolase holoenzyme Ca complexation	Ca
metabolic transference	D-xylulose 5-phosphate - D-erythrose 4-phosphate production-Mg	keto-D-fructose 6-phosphate	D-erythrose 4-phosphate	Chloroplastic Transketolase holoenzyme-Mg	transketolase activity	http://purl.obolibrary.org/obo/GO_0004802
	D-xylulose 5-phosphate - D-erythrose 4-phosphate production-Mg	glyceraldehyde 3-phosphate	D-xylulose 5-phosphate
metabolic transference	D-xylulose 5-phosphate - D-erythrose 4-phosphate production-Co	keto-D-fructose 6-phosphate	D-erythrose 4-phosphate	Chloroplastic Transketolase holoenzyme-Co	transketolase activity	http://purl.obolibrary.org/obo/GO_0004802
	D-xylulose 5-phosphate - D-erythrose 4-phosphate production-Co	glyceraldehyde 3-phosphate	D-xylulose 5-phosphate
metabolic transference	D-xylulose 5-phosphate - D-erythrose 4-phosphate production-Mn	keto-D-fructose 6-phosphate	D-erythrose 4-phosphate	Chloroplastic Transketolase holoenzyme-Mn	transketolase activity	http://purl.obolibrary.org/obo/GO_0004802
	D-xylulose 5-phosphate - D-erythrose 4-phosphate production-Mn	glyceraldehyde 3-phosphate	D-xylulose 5-phosphate
metabolic transference	D-xylulose 5-phosphate - D-erythrose 4-phosphate production-Ca	keto-D-fructose 6-phosphate	D-erythrose 4-phosphate	Chloroplastic Transketolase holoenzyme-Ca	transketolase activity	http://purl.obolibrary.org/obo/GO_0004802
	D-xylulose 5-phosphate - D-erythrose 4-phosphate production-Ca	glyceraldehyde 3-phosphate	D-xylulose 5-phosphate
metabolic lyase process	sedoheptulose-1,7-bisphosphate aldolisation	D-erythrose 4-phosphate	D-sedoheptulose-1,7-bisphosphate	Chloroplastic Fructose-bisphosphate aldolase homotetramere	sedoheptulose-bisphosphate aldolase activity	http://purl.obolibrary.org/obo/GO_0047134
	sedoheptulose-1,7-bisphosphate aldolisation	glycerone phosphate
metabolic hydrolysis	sedoheptulose-1,7-bisphosphate dephosphorylation	water	phosphate(3-)	Sedoheptulose bisphosphatase homodimere-Mg complex-Red	sedoheptulose-bisphosphatase activity	http://purl.obolibrary.org/obo/GO_0050278
	sedoheptulose-1,7-bisphosphate dephosphorylation	D-sedoheptulose-1,7-bisphosphate	sedoheptulose 7-phosphate
homomultimerisation	Sedoheptulose-1,7-bisphosphatase dimerisation	Chloroplastic Sedoheptulose-1,7-bisphosphatase	Chloroplastic Sedoheptulose-1,7-bisphosphatase homodimere
co-enzyme recruitment	Chloroplastic Sedoheptulose-1,7-bisphosphatase homodimere Magnesium complexation	Chloroplastic Sedoheptulose-1,7-bisphosphatase homodimere	Sedoheptulose bisphosphatase homodimere-Mg complex-Ox
	Chloroplastic Sedoheptulose-1,7-bisphosphatase homodimere Magnesium complexation	Mg
transfer of a disulfide bond	Sedoheptulose bisphosphatase homodimere reduction	Sedoheptulose bisphosphatase homodimere-Mg complex-Ox	Sedoheptulose bisphosphatase homodimere-Mg complex-Red
	Sedoheptulose bisphosphatase homodimere reduction	Chloroplastic Thioredoxin F1-Red	Chloroplastic Thioredoxin F1	Chloroplastic Thioredoxin F1-Red	protein-disulfide reductase activity	http://purl.obolibrary.org/obo/GO_0047134
spontaneous cofactor recruitment	sedoheptulose 7-phosphate feedback on Sedoheptulose bisphosphatase	Sedoheptulose bisphosphatase homodimere-Mg complex-Red	Sedoheptulose bisphosphatase homodimere-sed7P
	sedoheptulose 7-phosphate feedback on Sedoheptulose bisphosphatase	sedoheptulose 7-phosphate
spontaneous cofactor recruitment	Sedoheptulose inhibition by Pi	Sedoheptulose bisphosphatase homodimere-Mg complex-Red	Sedoheptulose bisphosphatase homodimere-Pi
	Sedoheptulose inhibition by Pi	phosphate(3-)
spontaneous cofactor recruitment	ribose bisphosphate feedback on Sedoheptulose bisphosphatase	D-ribose 1,5-bisphosphate	Sedoheptulose bisphosphatase homodimere-RuBP
	ribose bisphosphate feedback on Sedoheptulose bisphosphatase	Sedoheptulose bisphosphatase homodimere-Mg complex-Red
metabolic transference	Ribose 5-phosphate - Xylulose 5-phosphate production-Mg	sedoheptulose 7-phosphate	aldehydo-D-ribose 5-phosphate	Chloroplastic Transketolase holoenzyme-Mg	transketolase activity	http://purl.obolibrary.org/obo/GO_0004802
	Ribose 5-phosphate - Xylulose 5-phosphate production-Mg	glyceraldehyde 3-phosphate	D-xylulose 5-phosphate
metabolic transference	Ribose 5-phosphate - Xylulose 5-phosphate production-Co	sedoheptulose 7-phosphate	aldehydo-D-ribose 5-phosphate	Chloroplastic Transketolase holoenzyme-Co	transketolase activity	http://purl.obolibrary.org/obo/GO_0004802
	Ribose 5-phosphate - Xylulose 5-phosphate production-Co	glyceraldehyde 3-phosphate	D-xylulose 5-phosphate
metabolic transference	Ribose 5-phosphate - Xylulose 5-phosphate production-Mn	sedoheptulose 7-phosphate	aldehydo-D-ribose 5-phosphate	Chloroplastic Transketolase holoenzyme-Mn	transketolase activity	http://purl.obolibrary.org/obo/GO_0004802
	Ribose 5-phosphate - Xylulose 5-phosphate production-Mn	glyceraldehyde 3-phosphate	D-xylulose 5-phosphate
metabolic transference	Ribose 5-phosphate - Xylulose 5-phosphate production-Ca	sedoheptulose 7-phosphate	aldehydo-D-ribose 5-phosphate	Chloroplastic Transketolase holoenzyme-Ca	transketolase activity	http://purl.obolibrary.org/obo/GO_0004802
	Ribose 5-phosphate - Xylulose 5-phosphate production-Ca	glyceraldehyde 3-phosphate	D-xylulose 5-phosphate
homomultimerisation	ribulose-phosphate-3-epimerase dimerisation	ribulose-phosphate-3-epimerase	ribulose-phosphate-3-epimerase homodimere
co-enzyme recruitment	ribulose-phosphate-3-epimerase homodimere Zinc complexation	ribulose-phosphate-3-epimerase homodimere	ribulose-phosphate-3-epimerase homodimere-Zn complex
		Zn
metabolic isomerization	D-xylulose 5-phosphate - D-ribulose 5-phosphate interconversion	D-xylulose 5-phosphate	D-ribulose 5-phosphate	ribulose-phosphate-3-epimerase homodimere-Zn complex	ribulose-phosphate 3-epimerase activity	http://purl.obolibrary.org/obo/GO_0004750
metabolic isomerization	ribose-5-phosphate-ribulose-5-phosphate conversion3	aldehydo-D-ribose 5-phosphate	D-ribulose 5-phosphate	ribose-5-phosphate isomerase 3	ribose-5-phosphate isomerase activity	http://purl.obolibrary.org/obo/GO_0004751
metabolic isomerization	ribose-5-phosphate-ribulose-5-phosphate conversion4	aldehydo-D-ribose 5-phosphate	D-ribulose 5-phosphate	ribose-5-phosphate isomerase 4	ribose-5-phosphate isomerase activity	http://purl.obolibrary.org/obo/GO_0004751
transfer of a disulfide bond	Phosphoribulokinase reduction	Chloroplastic Phosphoribulokinase	Chloroplastic Phosphoribulokinase-Red
	Phosphoribulokinase reduction	Chloroplastic Thioredoxin F1-Red	Chloroplastic Thioredoxin F1	Chloroplastic Thioredoxin F1-Red	protein-disulfide reductase activity	http://purl.obolibrary.org/obo/GO_0047134
metabolic transference	ribulose 5-phosphate phosphorylation	D-ribulose 5-phosphate	D-ribose 1,5-bisphosphate	Chloroplastic Phosphoribulokinase-Red	phosphoribulokinase activity	http://purl.obolibrary.org/obo/GO_0008974
	ribulose 5-phosphate phosphorylation	ATP	ADP
spontaneous protein-protein complex assembly	PRK GAPDH CP12 complexation 1	Chloroplastic Phosphoribulokinase
	PRK GAPDH CP12 complexation 1	Glyceraldehyde-3-phosphate dehydrogenase 2-Ox	PRK-GAPDH-CP12 complex1
	PRK GAPDH CP12 complexation 1	CP12-1
spontaneous protein-protein complex assembly	PRK GAPDH CP12 complexation 2	Chloroplastic Phosphoribulokinase	PRK-GAPDH-CP12 complex2
	PRK GAPDH CP12 complexation 2	Glyceraldehyde-3-phosphate dehydrogenase 2-Ox
	PRK GAPDH CP12 complexation 2	CP12-2
spontaneous protein-protein complex assembly	PRK GAPDH CP12 complexation 3	Chloroplastic Phosphoribulokinase	PRK-GAPDH-CP12 complex3
	PRK GAPDH CP12 complexation 3	Glyceraldehyde-3-phosphate dehydrogenase 2-Ox
	PRK GAPDH CP12 complexation 3	CP12-3
transfer of a disulfide bond	CP12-1 reduction	CP12-1	CP12-1-Red
	CP12-1 reduction	Chloroplastic Thioredoxin F1-Red	Chloroplastic Thioredoxin F1	Chloroplastic Thioredoxin F1-Red	protein-disulfide reductase activity	http://purl.obolibrary.org/obo/GO_0047134
transfer of a disulfide bond	CP12-2 reduction	CP12-2	CP12-2-Red
	CP12-2 reduction	Chloroplastic Thioredoxin F1-Red	Chloroplastic Thioredoxin F1	Chloroplastic Thioredoxin F1-Red	protein-disulfide reductase activity	http://purl.obolibrary.org/obo/GO_0047134
transfer of a disulfide bond	CP12-3 reduction	CP12-3	CP12-3-Red
	CP12-3 reduction	Chloroplastic Thioredoxin F1-Red	Chloroplastic Thioredoxin F1	Chloroplastic Thioredoxin F1-Red	protein-disulfide reductase activity	http://purl.obolibrary.org/obo/GO_0047134
protein glutathionylation	Chloroplastic Ferredoxin-thioredoxin reductase glutathionylation	Glutathione	Chloroplastic Ferredoxin-thioredoxin reductase catalytic chain-glutathionylated	One of Glutathione S-transferase gene	glutathione transferase activity	http://purl.obolibrary.org/obo/GO_0004364
	Chloroplastic Ferredoxin-thioredoxin reductase glutathionylation	Chloroplastic Ferredoxin-thioredoxin reductase catalytic chain
spontaneous protein-protein complex assembly	Ferredoxin-thioredoxin reductase complexation	Chloroplastic Ferredoxin-thioredoxin reductase catalytic chain	Chloroplastic Ferredoxin-thioredoxin reductase complex
	Ferredoxin-thioredoxin reductase complexation	Chloroplastic Ferredoxin-thioredoxin reductase variable chain 2
chaperone mediated protein complex assembly independent of cofactor	Ferredoxin-thioredoxin reductase FeS-cluster integration	Chloroplastic Ferredoxin-thioredoxin reductase complex	Chloroplastic Ferredoxin-thioredoxin reductase holoenzyme	Fe-S cluster assembly factor HCF101	iron-sulfur cluster assembly	http://purl.obolibrary.org/obo/GO_0016226
	Ferredoxin-thioredoxin reductase FeS-cluster integration	iron sulfides
co-enzyme recruitment	Ferredoxin-1 FeS-cluster integration	Chloroplastic Ferredoxin-1	Chloroplastic Ferredoxin-1 2Fe-2S -Red
	Ferredoxin-1 FeS-cluster integration	iron sulfides
co-enzyme recruitment	Ferredoxin-2 FeS-cluster integration	Chloroplastic Ferredoxin-2	Chloroplastic Ferredoxin-2 2Fe-2S -Red
	Ferredoxin-2 FeS-cluster integration	iron sulfides
co-enzyme recruitment	Ferredoxin-3 FeS-cluster integration	Chloroplastic Ferredoxin-3	Chloroplastic Ferredoxin-3 2Fe-2S -Red
	Ferredoxin-3 FeS-cluster integration	iron sulfides
transfer of a disulfide bond	Ferredoxin-thioredoxin reductase activation1	Chloroplastic Ferredoxin-1 2Fe-2S -Red	Chloroplastic Ferredoxin-thioredoxin reductase holoenzyme-Red	Chloroplastic Ferredoxin-1 2Fe-2S -Red	ferredoxin_thioredoxin reductase activity	http://purl.obolibrary.org/obo/GO_0030385
	Ferredoxin-thioredoxin reductase activation1	Chloroplastic Ferredoxin-thioredoxin reductase holoenzyme	Chloroplastic Ferredoxin-1 2Fe-2S -Ox
	Ferredoxin-thioredoxin reductase activation1	proton
transfer of a disulfide bond	Ferredoxin-thioredoxin reductase activation2	Chloroplastic Ferredoxin-2 2Fe-2S -Red	Chloroplastic Ferredoxin-thioredoxin reductase holoenzyme-Red	Chloroplastic Ferredoxin-2 2Fe-2S -Red	ferredoxin_thioredoxin reductase activity	http://purl.obolibrary.org/obo/GO_0030385
	Ferredoxin-thioredoxin reductase activation2	Chloroplastic Ferredoxin-thioredoxin reductase holoenzyme	Chloroplastic Ferredoxin-2 2Fe-2S -Ox
	Ferredoxin-thioredoxin reductase activation2	proton
transfer of a disulfide bond	Ferredoxin-thioredoxin reductase activation3	Chloroplastic Ferredoxin-3 2Fe-2S -Red	Chloroplastic Ferredoxin-thioredoxin reductase holoenzyme-Red	Chloroplastic Ferredoxin-3 2Fe-2S -Red	ferredoxin_thioredoxin reductase activity	http://purl.obolibrary.org/obo/GO_0030385
	Ferredoxin-thioredoxin reductase activation3	Chloroplastic Ferredoxin-thioredoxin reductase holoenzyme	Chloroplastic Ferredoxin-3 2Fe-2S -Ox
	Ferredoxin-thioredoxin reductase activation3	proton
transfer of a disulfide bond	Thioredoxin reduction1	Chloroplastic Ferredoxin-thioredoxin reductase holoenzyme-Red	Chloroplastic Thioredoxin F1-Red	Chloroplastic Ferredoxin-thioredoxin reductase holoenzyme-Red	ferredoxin_thioredoxin reductase activity	http://purl.obolibrary.org/obo/GO_0047134
	Thioredoxin reduction1	Chloroplastic Thioredoxin F1	Chloroplastic Ferredoxin-thioredoxin reductase holoenzyme
spontaneous A198protein-protein complex assembly	cpn60 complex assembly	Chloroplastic Chaperonin 60 subunit beta 1	Chloroplastic Chaperonin 60 complex
	cpn60 complex assembly	Chloroplastic Chaperonin 60 subunit alpha 1
	cpn60 complex assembly	Chloroplastic Chaperonin 60 subunit beta 2
spontaneous protein-protein complex assembly	cpn21 complex assembly	Chloroplastic 20 kDa chaperonin	Chloroplastic Chaperonin 21 complex
	cpn21 complex assembly	chloroplastic 10 kDa chaperonin 2
	cpn21 complex assembly	chloroplastic 10 kDa chaperonin 1
spontaneous protein-protein complex assembly	chaperonin cpn60-cpn21 complex assembly	Chloroplastic Chaperonin 60 complex	chaperonin cpn60-cpn21 complex
	chaperonin cpn60-cpn21 complex assembly	Chloroplastic Chaperonin 21 complex
ATP-dependent chaperone mediated protein complex assembly	RBCL dimerisation	Ribulose bisphosphate carboxylase large chain	RuBisCO large subunit dimere	chaperonin cpn60-cpn21 complex	protein binding involved in protein folding	http://purl.obolibrary.org/obo/GO_0044183
	RBCL dimerisation	ATP	ADP
	RBCL dimerisation	water	phosphate(3-)
spontaneous protein-protein complex assembly	RBCL dimere recruitment	RuBisCO large subunit dimere	RuBisCO large subunit-RAF1 complex
	RBCL dimere recruitment	Rubisco accumulation factor 1
spontaneous protein-protein complex assembly	RBCX dimerisation	Chloroplastic Chaperonin-like RBCX protein 1	RBCX dimere
	RBCX dimerisation	Chloroplastic Chaperonin-like RbcX protein 2
chaperone mediated protein complex assembly independent of cofactor	RuBisCO assembly	RuBisCO large subunit-RAF1 complex	RuBisCO-uncarbamylated-RAF1	RBCX dimere	protein binding involved in protein folding	http://purl.obolibrary.org/obo/GO_0044183
	RuBisCO assembly	Ribulose bisphosphate carboxylase small chain 1A
	RuBisCO assembly	Ribulose bisphosphate carboxylase small chain 2B
	RuBisCO assembly	Ribulose bisphosphate carboxylase small chain 1B
	RuBisCO assembly	Ribulose bisphosphate carboxylase small chain 3B
spontaneous protein-protein complex disassembly	RAF1 release	RuBisCO-uncarbamylated-RAF1	Rubisco accumulation factor 1
	RAF1 release		RuBisCO-uncarbamylated
protein carbamoylation	RuBisCO carbamylation	RuBisCO-uncarbamylated	RuBisCO-carbamylated
	RuBisCO carbamylation	CO2	proton
co-enzyme recruitment	RuBisCO Mg complexation	RuBisCO-carbamylated	RuBisCO holoenzyme
	RuBisCO Mg complexation	Mg
spontaneous cofactor recruitment	Uncarbamylated RuBisCO sequestration	RuBisCO-uncarbamylated	RuBisCO-uncarbamylated-RuBP
	Uncarbamylated RuBisCO sequestration	D-ribose 1,5-bisphosphate
transfer of a disulfide bond	RuBisCO activase reduction	Chloroplastic Ribulose bisphosphate carboxylase-oxygenase activase	RuBisCO activase-Red
	RuBisCO activase reduction	Chloroplastic Thioredoxin F1-Red	Chloroplastic Thioredoxin F1	Chloroplastic Thioredoxin F1-Red	protein-disulfide reductase activity	http://purl.obolibrary.org/obo/GO_0047134
enzymatic cofactor removal	Uncarbamylated RuBisCO discharge	RuBisCO-uncarbamylated-RuBP	RuBisCO-uncarbamylated	RuBisCO activase-Red	ribulose-1,5-bisphosphate carboxylase/oxygenase activator activity	http://purl.obolibrary.org/obo/GO_0046863
	Uncarbamylated RuBisCO discharge	ATP	D-ribose 1,5-bisphosphate
	Uncarbamylated RuBisCO discharge	water	ADP
	Uncarbamylated RuBisCO discharge		phosphate(3-)
metabolic lyase process	Ribulose bisphosphate carboxylation	D-ribose 1,5-bisphosphate	3-phospho-D-glyceric acid	RuBisCO holoenzyme	ribulose-bisphosphate carboxylase activity	http://purl.obolibrary.org/obo/GO_0016984
	Ribulose bisphosphate carboxylation	CO2	proton
	Ribulose bisphosphate carboxylation	water
spontaneous cofactor recruitment	RuBisCO holoenzyme sequestration	RuBisCO holoenzyme	RuBisCO holoenzyme-CA1P
	RuBisCO holoenzyme sequestration	2-carboxy-D-arabinitol 1-phosphate
metabolic hydrolysis	2-carboxy-D-arabinitol 1-phosphate degradation	2-carboxy-D-arabinitol 1-phosphate	2-carboxy-D-arabinitol	2-carboxy-D-arabinitol-1-phosphatase	2-carboxy-D-arabinitol-1-phosphatase activity	http://purl.obolibrary.org/obo/GO_0047538
	2-carboxy-D-arabinitol 1-phosphate degradation	water	phosphate(3-)
enzymatic cofactor removal	RuBisCO holoenzyme discharge	RuBisCO holoenzyme-CA1P	2-carboxy-D-arabinitol 1-phosphate	RuBisCO activase-Red	ribulose-1,5-bisphosphate carboxylase/oxygenase activator activity	http://purl.obolibrary.org/obo/GO_0046863
	RuBisCO holoenzyme discharge	ATP	ADP
	RuBisCO holoenzyme discharge	water	phosphate(3-)
	RuBisCO holoenzyme discharge		RuBisCO holoenzyme
metabolic oxido-reduction	oxidative fragmentation of the pentose substrate	O2	3-phospho-D-glyceric acid	RuBisCO holoenzyme	monooxygenase activity	http://purl.obolibrary.org/obo/GO_0004497
	oxidative fragmentation of the pentose substrate	D-ribose 1,5-bisphosphate	2-phosphoglycolate
metabolic hydrolysis	fructose 1,6-bisphosphate dephosphoryation	water	phosphate(3-)	fructose 1,6-bisphosphate 2-Mg complex	fructose 1,6-bisphosphate 1-phosphatase activity	http://purl.obolibrary.org/obo/GO_0042132
	fructose 1,6-bisphosphate dephosphoryation	D-fructose 1,6-bisphosphate	D-fructose 6-phosphate
co-enzyme recruitment	fructose 1,6-bisphosphate 2 Magnesium complexation	Mg	fructose 1,6-bisphosphate 2-Mg complex
	fructose 1,6-bisphosphate 2 Magnesium complexation	fructose 1,6-bisphosphate 2
Total: 84 class assertions

## Sheet: chemical-non-gene product
Class Assertion: Chemical class of BiPOm used to type an instance of the non-gene product
Name: label of the non-gene product instance, also used as BiPOm IRI suffix
ChEBI IRI: annotation (has_OBO_IRI) of the non-gene product instance when the term exists for a ChEBI class
Class Assertion	Name	ChEBI IRI
non-gene product	ATP-Mg	http://purl.obolibrary.org/obo/CHEBI_30617	has_OBO_IRI
non-gene product	ADP-Mg	http://purl.obolibrary.org/obo/CHEBI_87194	UniProt_URL
non-gene product	ADP	http://purl.obolibrary.org/obo/CHEBI_16761
non-gene product	phosphate(3-)	http://purl.obolibrary.org/obo/CHEBI_18367		uniprot.org/uniprot/
non-gene product	carbon dioxide	http://purl.obolibrary.org/obo/CHEBI_16526		http://www.
non-gene product	ATP	http://purl.obolibrary.org/obo/CHEBI_15422
non-gene product	D-sedoheptulose-1,7-bisphosphate	http://purl.obolibrary.org/obo/CHEBI_17969
non-gene product	D-ribose 1,5-bisphosphate	http://purl.obolibrary.org/obo/CHEBI_17994
non-gene product	aldehydo-D-ribose 5-phosphate	http://purl.obolibrary.org/obo/CHEBI_17797
non-gene product	D-xylulose 5-phosphate	http://purl.obolibrary.org/obo/CHEBI_16332
non-gene product	NADPH	http://purl.obolibrary.org/obo/CHEBI_16474
non-gene product	NADH	http://purl.obolibrary.org/obo/CHEBI_16908
non-gene product	keto-D-fructose 6-phosphate	http://purl.obolibrary.org/obo/CHEBI_15946
non-gene product	glyceraldehyde 3-phosphate	http://purl.obolibrary.org/obo/CHEBI_17138
non-gene product	D-erythrose 4-phosphate	http://purl.obolibrary.org/obo/CHEBI_48153
non-gene product	keto-D-fructose 1,6-bisphosphate	http://purl.obolibrary.org/obo/CHEBI_16905
non-gene product	water	http://purl.obolibrary.org/obo/CHEBI_15377
non-gene product	glycerone phosphate	http://purl.obolibrary.org/obo/CHEBI_16108
non-gene product	D-ribulose 5-phosphate	http://purl.obolibrary.org/obo/CHEBI_17363
non-gene product	sedoheptulose 7-phosphate	http://purl.obolibrary.org/obo/CHEBI_15721
non-gene product	NAD(+)	http://purl.obolibrary.org/obo/CHEBI_15846
non-gene product	NADP(+)	http://purl.obolibrary.org/obo/CHEBI_18009
non-gene product	proton	http://purl.obolibrary.org/obo/CHEBI_24636
non-gene product	3-phospho-D-glyceroyl dihydrogen phosphate	http://purl.obolibrary.org/obo/CHEBI_16001
non-gene product	3-phospho-D-glyceric acid	http://purl.obolibrary.org/obo/CHEBI_17794
ion	Mg	http://purl.obolibrary.org/obo/CHEBI_18420
non-gene product	thiamine diphosphate	http://purl.obolibrary.org/obo/CHEBI_58937
ion	Ca	http://purl.obolibrary.org/obo/CHEBI_29108
ion	Mn	http://purl.obolibrary.org/obo/CHEBI_29035
ion	Co	http://purl.obolibrary.org/obo/CHEBI_48828
ion	Zn	http://purl.obolibrary.org/obo/CHEBI_29105
ion	iron sulfides	http://purl.obolibrary.org/obo/CHEBI_75896
non-gene product	glutathione	http://purl.obolibrary.org/obo/CHEBI_16856
non-gene product	O2	http://purl.obolibrary.org/obo/CHEBI_15379
non-gene product	CO2	http://purl.obolibrary.org/obo/CHEBI_16526
non-gene product	2-carboxy-D-arabinitol 1-phosphate	http://purl.obolibrary.org/obo/CHEBI_17541
non-gene product	2-carboxy-D-arabinitol	http://purl.obolibrary.org/obo/CHEBI_17077
Total: 37 class assertions

## Sheet: chemical-gene and gene product
Gene name: label of the gene instance, also used as BiPOm IRI suffix
Uniprot URL: annotation (UniProt_URL) of the gene instance by the uniprot URL of the protein that the gene codes for.
Native protein name: label of the native protein instance, also used as BiPOm IRI suffix. Notice that it orrespondonds to the polypeptidic chain before post-tranlational modifications.
SeeAlso: annotation (rdfs:SeeAlso) of the native gene product instance referring to other usual label
The instances of the native gene product (Column C) will be linked to the gene instances (Column A) by the "encodes_for" property. Notice that the property "encodes_for" has for domain the Gene class of BiPOm and for range the Protein class
Gene name	Uniprot URL	Native gene product name	SeeAlso
AT3G12780	http://www.uniprot.org/uniprot/Q9LD57	phosphoglycerate kinase 1	PGK1
AT1G42970	http://www.uniprot.org/uniprot/P25857	Glyceraldehyde-3-phosphate dehydrogenase B	GAPB
AT1G12900	http://www.uniprot.org/uniprot/Q9LPW0	Glyceraldehyde-3-phosphate dehydrogenase A2	GAPA2
AT3G26650	http://www.uniprot.org/uniprot/P25856	Glyceraldehyde-3-phosphate dehydrogenase A1	GAPA1
AT2G21170	http://www.uniprot.org/uniprot/Q9SKP6	Chloroplastic Triosephosphate isomerase TIM	TIM
AT2G01140	http://www.uniprot.org/uniprot/Q9ZU52	Chloroplastic Fructose-bisphosphate aldolase 3	FBA3
AT3G54050	http://www.uniprot.org/uniprot/P25851	Chloroplastic Fructose-1,6-bisphosphatase 1	CFBP1
AT3G60750	http://www.uniprot.org/uniprot/Q8RWV0	Chloroplastic Transketolase-1	TKL-1
AT2G45290	http://www.uniprot.org/uniprot/F4IW47	Chloroplastic Transketolase-2	TKL-2
AT3G55800	http://www.uniprot.org/uniprot/P46283	Chloroplastic Sedoheptulose-1,7-bisphosphatase
AT5G61410	http://www.uniprot.org/uniprot/Q9SAU2	ribulose-phosphate-3-epimerase	RPE
AT5G44520	http://www.uniprot.org/uniprot/Q9FI13	ribose-5-phosphate isomerase 4	RPI4
AT3G04790	http://www.uniprot.org/uniprot/Q9S726	ribose-5-phosphate isomerase 3	RPI3
AT1G32060	http://www.uniprot.org/uniprot/P25697	Chloroplastic Phosphoribulokinase
AT3G62410	http://www.uniprot.org/uniprot/Q9LZP9	Calvin cycle protein CP12-2	CP12-2
AT2G47400	http://www.uniprot.org/uniprot/O22914	Calvin cycle protein CP12-1	CP12-1
AT1G76560	http://www.uniprot.org/uniprot/Q9C9K2	Calvin cycle protein CP12-3	CP12-3
AT2G04700	http://www.uniprot.org/uniprot/Q9SJ89	Chloroplastic Ferredoxin-thioredoxin reductase catalytic chain	FTRC
AT5G08410	http://www.uniprot.org/uniprot/A0A1P8BDN6	Chloroplastic Ferredoxin-thioredoxin reductase variable chain 2	FTRA2
AT1G10960	http://www.uniprot.org/uniprot/O04090	Chloroplastic Ferredoxin-1	FD1
AT1G60950	http://www.uniprot.org/uniprot/P16972	Chloroplastic Ferredoxin-2	FD2
AT2G27510	http://www.uniprot.org/uniprot/Q9ZQG8	Chloroplastic Ferredoxin-3	FD3
AT3G02730	http://www.uniprot.org/uniprot/Q9XFH8	Chloroplastic Thioredoxin F1	TRXF1
AT3G24430	http://www.uniprot.org/uniprot/Q6STH5	Fe-S cluster assembly factor HCF101	HCF101
putative gene		Putative kinase
Glutathione S-transferase gene		One of Glutathione S-transferase gene
AT1G67090	http://www.uniprot.org/uniprot/P10795	Ribulose bisphosphate carboxylase small chain 1A	RBCS-1A
AT5G38420	http://www.uniprot.org/uniprot/P10797	Ribulose bisphosphate carboxylase small chain 2B	RBCS-2B
AT5G38430	http://www.uniprot.org/uniprot/P10796	Ribulose bisphosphate carboxylase small chain 1B	RBCS-1B
AT5G38410	http://www.uniprot.org/uniprot/P10798	Ribulose bisphosphate carboxylase small chain 3B	RBCS-3B
ATCG00490	http://www.uniprot.org/uniprot/O03042	Ribulose bisphosphate carboxylase large chain	rbcL
AT2G39730	http://www.uniprot.org/uniprot/P10896	Chloroplastic Ribulose bisphosphate carboxylase-oxygenase activase	RCA
AT1G55490	http://www.uniprot.org/uniprot/P21240	Chloroplastic Chaperonin 60 subunit beta 1	CPN60B1
AT2G28000	http://www.uniprot.org/uniprot/P21238	Chloroplastic Chaperonin 60 subunit alpha 1	CPN60A1
AT3G13470	http://www.uniprot.org/uniprot/Q9LJE4	Chloroplastic Chaperonin 60 subunit beta 2	CPN60B2
AT5G20720	http://www.uniprot.org/uniprot/O65282	Chloroplastic 20 kDa chaperonin	CPN20
AT2G44650	http://www.uniprot.org/uniprot/O80504	chloroplastic 10 kDa chaperonin 2	CPN10-2
AT3G60210	http://www.uniprot.org/uniprot/Q9M1C2	chloroplastic 10 kDa chaperonin 1	CPN10-1
AT4G04330	http://www.uniprot.org/uniprot/Q94AU9	Chloroplastic Chaperonin-like RBCX protein 1	RBCX1
AT5G19855	http://www.uniprot.org/uniprot/Q8L9X2	Chloroplastic Chaperonin-like RbcX protein 2	RBCX2
AT3G04550	http://www.uniprot.org/uniprot/Q9SR19	Rubisco accumulation factor 1	RAF1.2
AT5G22620	http://www.uniprot.org/uniprot/Q9FNJ9	2-carboxy-D-arabinitol-1-phosphatase	CA1PP
AT5G64380	https://www.uniprot.org/uniprot/Q9FMF1	fructose 1,6-bisphosphate 2	MSJ1.22
