# Supplementary material for: BiPOm: a rule-based ontology to represent and infer molecule knowledge from a biological process-centered viewpoint
Source: BMC Bioinformatics. 2020 Jul 23;21:327. doi: 10.1186/s12859-020-03637-9 (PMC7376860; doi:10.1186/s12859-020-03637-9)
Supplement: Supplementary file 6 — Additional file 6 Metrics of BiPOm before and after reasoning on the rPPC of A. thaliana. Additional Table 3 contains the metrics of BiPOm (i) before and (ii) after instantiation, and finally (iii) after automatic reasoning. [file 12859_2020_3637_MOESM6_ESM.xlsx]

## Sheet: Supp-Table 3 Generality
Illustration of BiPOm metrics following instantiation and automatic reasoning for the reductive pentose-phosphate cycle of Arabidopsis thaliana
Supp-Table3.1: Global metrics evolution
Supp-Table 3.2: Illustration of properties evolution
Supp-Table 3.3: Illustration of Class assertion evolution

## Sheet: Supp-Table 3.1
	Class count	Instance count	Instance class assertion	Instance property
BiPOm core-ontology	142	5	5	0
BiPOm instantiated-ontology	142	289	123	469
BiPOm inferred-ontology	142	289	2286	2511
	Supp-Table3.1: Global metrics evolution
	Class count: Total number of classes into the ontology
	Instance count: Total number of instances into the ontology
	Instance class assertion: Number of instances that are typed by a class of the ontology (see Supplementary table 1 for RPPC instantiation)
	Instance property: Number of relationships between instances.
	The numbers in red underline the evolution of metrics BiPOm when it is compared to the previous step.
	The original instances in BiPOm core-ontology are ATP, ADP, water, proton and phosphate(3-), i.e. the metabolites involved in SWRL rules.

## Sheet: Supp-Table 3.2
Supp-Table 3.2: Illustration of the evolution of the number of specific properties between instances.
The numbers result from SPARQL queries on the three versions of BiPOm (BIPOm-core, BIPOm-instantiated and BIPOm-inferred)
In this table, the list of properties is not exhaustive. We give the metrics evolution only for the main properties useful for annotation.
Number in red underline the evolution of the metrics when compared to the previous step.
Property type	Properties name	Core Ontology - instance properties	Instantiated ontology (RPPC description by assertion) - instance properties	Inferred ontology - instance properties
Process properties	ends_with	0	2	2
	has_intermediary_process	0	23	23
	starts_with	0	2	2
	has_input	0	178	184
	has_output	0	131	134
	mediated_by	0	45	63
	preceded_by	0	0	67
	precedes	0	0	67
	requires	0	45	45
Molecular properties	contributes_to	0	0	36
	encoded_by	0	0	43
	has_function	0	0	31
	has_molecular_part	0	0	119
	in_complex_with	0	0	176
	interacts_with	0	0	157
	molecular_part_of	0	0	119
	input_of	0	0	184
	mediates	0	0	63
	output_of	0	0	134
Gene properties	encodes_for	0	43	43
			Total: 469 declared property assertions

## Sheet: Supp-Table 3.3
Supp-Table 3.3: Illustration of the evolution of the number of class assertions
In this table, the list of classes is not exhaustive. We give the metrics evolution only for the main classes useful for annotation.
Number in red underline evolution in metrics when compared to the previous step.
Classe Type	Classes	nb instances Core ontology	nb instances instantiated ontology	nb instances inferred ontology
Process class	ATP-dependent chaperone mediated protein complex assembly	0	1	1
	chaperone mediated protein complex assembly independent of cofactor	0	2	2
	co-enzyme recruitment	0	12	12
	enzymatic cofactor removal	0	2	2
	homomultimerisation	0	5	5
	metabolic hydrolysis	0	4	4
	metabolic isomerization	0	4	4
	metabolic lyase process	0	3	3
	metabolic oxido-reduction	0	3	3
	metabolic transference	0	10	10
	protein carbamoylation	0	1	1
	protein glutathionylation	0	2	2
	protein phosphorylation	0	1	1
	spontaneous cofactor recruitment	0	6	6
	spontaneous dissociation	0	1	1
	spontaneous non-covalent binding	0	1	1
	spontaneous protein-protein complex assembly	0	12	12
	spontaneous protein-protein complex disassembly	0	1	1
	transfer of a disulfide bond	0	13	13
	protein modification pathway	0	1	1
	Metabolic pathway	0	1	1
Participant class	Gene Product	0	0	100
	active gene product	0	0	29
	active_enzyme	0	0	26
	protein	0	0	100
	conjugated protein	0	0	4
	protein complex	0	0	44
	Chaperone	0	0	3
	Enzyme	0	0	28
	Protein Complex Subunit	0	0	35
	non-gene product	4	31	38
	coenzyme	0	0	6
	ion	1	6	6
	metabolite	0	0	28
	product	0	0	20
	substrate	0	0	21
	gene	0	0	43
Activity class	catalytic activity	0	0	19
	protein chaperoning activity	0	0	2
	prosthetic group	0	0	1
