# Supplementary material for: BiPOm: a rule-based ontology to represent and infer molecule knowledge from a biological process-centered viewpoint
Source: BMC Bioinformatics. 2020 Jul 23;21:327. doi: 10.1186/s12859-020-03637-9 (PMC7376860; doi:10.1186/s12859-020-03637-9)
Supplement: Supplementary file 7 — Additional file 7 Quantitative comparison of inferences in BiPOm and in bioPAX. Additional Table 4 contains the number of class/property axioms before and after reasoning in both BiPOm and BioPAX. [file 12859_2020_3637_MOESM7_ESM.xlsx]

## Sheet: Feuil1
	Additional Table 4 --- Quantitative comparaison of inferences in BiPOm and in BioPax
Ontology	Class count	Instance count	Instance class assertion (Inference rate)	Instance property (Inference rate)
BiPOm core-ontology	142	5	5	0
BiPOm instanciated-ontology	142	289	123	469
BiPOm inferred-ontology	142	289	2286 (86 %)	2511 (81%)
BioPax - Level 3	69	0	0	0
BioPax instanciated-ontology	69	408	408	663
BioPax inferred-ontology	69	408	1216 (66%)	735 (9%)
