# Supplementary material for: BiPOm: a rule-based ontology to represent and infer molecule knowledge from a biological process-centered viewpoint
Source: BMC Bioinformatics. 2020 Jul 23;21:327. doi: 10.1186/s12859-020-03637-9 (PMC7376860; doi:10.1186/s12859-020-03637-9)
Supplement: Supplementary file 8 — Additional file 8 Table of BiPOm instantiation for the metabolic network of Escherichia coli. Additional Table 5 contains the instances of BiPOm classes necessary to describe the metabolic network of E. coli. [file 12859_2020_3637_MOESM8_ESM.xlsx]

## Sheet: process
Table of instances for the description of the cytosolic metabolic network of Escherichia coli
Class Assertion: process class of BiPOm used to type an instance of process
Reaction Id: id of the reaction, instance of a process is identified with this id
Reaction Label: name of the reaction, instance of a process is labelled with this name
Input Id: id of the input of the reaction, instance of a chemical that will be linked to an instance of a process (column B) by the "has_input" property
Input Label: label of the input, instance of a chemical is labelled with this label
Output Id: id of the output, instance of a chemical that will be linked to an instance of a process (column B) by the "has_output" property
Output Label: label of the output, instance of a chemical is labelled with this label
Activity: instance of an activity that will be linked to an instance of a process (column B) by the "requires" property
Mediator Id: id of a mediator, instance of a chemical that will be linked to an instance of a process (column B) by the "mediated_by" property. The mediator column is left blank for spontaneous process
Mediator label: label of the mediator, instance of a chemical is labelled with this label
GO-MF-IRI: annotation (has_OBO_IRI) of the activity instance when the term exists for a GO-MF class
GO-MF-LABEL: label of the annotation
Class Assertion	Reaction Id	Reaction Label	Input Id	Input Label	Ouput Id	Ouput Label	Activity	Mediator Id	Mediator Label	GO-MF-IRI	GO-MF IRI label
enzymatic metabolic reaction	R_2AGPEAT120	2-acyl-glycerophospho-ethanolamine acyltransferase (n-C12:0) reaction	M_2agpe120_c	2-Acyl-sn-glycero-3-phosphoethanolamine (n-C12:0)	M_amp_c	AMP C10H12N5O7P	R_2AGPEAT120_activity	P31119	Bifunctional protein Aas [Includes: 2-acylglycerophosphoethanolamine acyltransferase	http://purl.obolibrary.org/obo/GO_0003824	catalytic activity
	R_2AGPEAT120	2-acyl-glycerophospho-ethanolamine acyltransferase (n-C12:0) reaction	M_atp_c	ATP	M_pe120_c	Phosphatidylethanolamine (didodecanoyl, n-C12:0)
	R_2AGPEAT120	2-acyl-glycerophospho-ethanolamine acyltransferase (n-C12:0) reaction	M_ddca_c	Dodecanoate (n-C12:0)	M_ppi_c	Diphosphate
enzymatic metabolic reaction	R_2AGPEAT140	2-acyl-glycerophospho-ethanolamine acyltransferase (n-C14:0) reaction	M_2agpe140_c	2-Acyl-sn-glycero-3-phosphoethanolamine (n-C14:0)	M_amp_c	AMP C10H12N5O7P	R_2AGPEAT140_activity	P31119	Bifunctional protein Aas [Includes: 2-acylglycerophosphoethanolamine acyltransferase	http://purl.obolibrary.org/obo/GO_0003824	catalytic activity
	R_2AGPEAT140	2-acyl-glycerophospho-ethanolamine acyltransferase (n-C14:0) reaction	M_atp_c	ATP	M_pe140_c	Phosphatidylethanolamine (ditetradecanoyl, n-C14:0)
	R_2AGPEAT140	2-acyl-glycerophospho-ethanolamine acyltransferase (n-C14:0) reaction	M_ttdca_c	Tetradecanoate (n-C14:0)	M_ppi_c	Diphosphate
enzymatic metabolic reaction	R_2AGPEAT141	2-acyl-glycerophospho-ethanolamine acyltransferase (n-C14:1) reaction	M_2agpe141_c	2-Acyl-sn-glycero-3-phosphoethanolamine (n-C14:1)	M_amp_c	AMP C10H12N5O7P	R_2AGPEAT141_activity	P31119	Bifunctional protein Aas [Includes: 2-acylglycerophosphoethanolamine acyltransferase	http://purl.obolibrary.org/obo/GO_0003824	catalytic activity
	R_2AGPEAT141	2-acyl-glycerophospho-ethanolamine acyltransferase (n-C14:1) reaction	M_atp_c	ATP	M_pe141_c	Phosphatidylethanolamine (ditetradec-7-enoyl, n-C14:1)
	R_2AGPEAT141	2-acyl-glycerophospho-ethanolamine acyltransferase (n-C14:1) reaction	M_ttdcea_c	Tetradecenoate (n-C14:1)	M_ppi_c	Diphosphate
metabolic transference	R_2AGPEAT160	2-acyl-glycerophospho-ethanolamine acyltransferase (n-C16:0) reaction	M_2agpe160_c	2-Acyl-sn-glycero-3-phosphoethanolamine (n-C16:0)	M_amp_c	AMP C10H12N5O7P	2_3_1_40	P31119	Bifunctional protein Aas [Includes: 2-acylglycerophosphoethanolamine acyltransferase	http://purl.obolibrary.org/obo/GO_0008779	acyl-[acyl-carrier-protein]-phospholipid O-acyltransferase activity
	R_2AGPEAT160	2-acyl-glycerophospho-ethanolamine acyltransferase (n-C16:0) reaction	M_atp_c	ATP	M_pe160_c	Phosphatidylethanolamine (dihexadecanoyl, n-C16:0)
	R_2AGPEAT160	2-acyl-glycerophospho-ethanolamine acyltransferase (n-C16:0) reaction	M_hdca_c	Hexadecanoate (n-C16:0)	M_ppi_c	Diphosphate
enzymatic metabolic reaction	R_2AGPEAT161	2-acyl-glycerophospho-ethanolamine acyltransferase (n-C16:1) reaction	M_2agpe161_c	2-Acyl-sn-glycero-3-phosphoethanolamine (n-C16:1)	M_amp_c	AMP C10H12N5O7P	R_2AGPEAT161_activity	P31119	Bifunctional protein Aas [Includes: 2-acylglycerophosphoethanolamine acyltransferase	http://purl.obolibrary.org/obo/GO_0003824	catalytic activity
	R_2AGPEAT161	2-acyl-glycerophospho-ethanolamine acyltransferase (n-C16:1) reaction	M_atp_c	ATP	M_pe161_c	Phosphatidylethanolamine (dihexadec-9enoyl, n-C16:1)
	R_2AGPEAT161	2-acyl-glycerophospho-ethanolamine acyltransferase (n-C16:1) reaction	M_hdcea_c	Hexadecenoate (n-C16:1)	M_ppi_c	Diphosphate
metabolic transference	R_2AGPEAT180	2-acyl-glycerophospho-ethanolamine acyltransferase (n-C18:0) reaction	M_2agpe180_c	2-Acyl-sn-glycero-3-phosphoethanolamine (n-C18:0)	M_amp_c	AMP C10H12N5O7P	2_3_1_40	P31119	Bifunctional protein Aas [Includes: 2-acylglycerophosphoethanolamine acyltransferase	http://purl.obolibrary.org/obo/GO_0008779	acyl-[acyl-carrier-protein]-phospholipid O-acyltransferase activity
	R_2AGPEAT180	2-acyl-glycerophospho-ethanolamine acyltransferase (n-C18:0) reaction	M_atp_c	ATP	M_pe180_c	Phosphatidylethanolamine (dioctadecanoyl, n-C18:0)
	R_2AGPEAT180	2-acyl-glycerophospho-ethanolamine acyltransferase (n-C18:0) reaction	M_ocdca_c	Octadecanoate (n-C18:0)	M_ppi_c	Diphosphate
enzymatic metabolic reaction	R_2AGPEAT181	2-acyl-glycerophospho-ethanolamine acyltransferase (n-C18:1) reaction	M_2agpe181_c	2-Acyl-sn-glycero-3-phosphoethanolamine (n-C18:1)	M_amp_c	AMP C10H12N5O7P	R_2AGPEAT181_activity	P31119	Bifunctional protein Aas [Includes: 2-acylglycerophosphoethanolamine acyltransferase	http://purl.obolibrary.org/obo/GO_0003824	catalytic activity
	R_2AGPEAT181	2-acyl-glycerophospho-ethanolamine acyltransferase (n-C18:1) reaction	M_atp_c	ATP	M_pe181_c	Phosphatidylethanolamine (dioctadec-11-enoyl, n-C18:1)
	R_2AGPEAT181	2-acyl-glycerophospho-ethanolamine acyltransferase (n-C18:1) reaction	M_ocdcea_c	Octadecenoate (n-C18:1)	M_ppi_c	Diphosphate
enzymatic metabolic reaction	R_2AGPGAT120	2-acyl-glycerophospho-glycerol acyltransferase (n-C12:0) reaction	M_2agpg120_c	2-Acyl-sn-glycero-3-phosphoglycerol (n-C12:0)	M_amp_c	AMP C10H12N5O7P	R_2AGPGAT120_activity	P31119	Bifunctional protein Aas [Includes: 2-acylglycerophosphoethanolamine acyltransferase	http://purl.obolibrary.org/obo/GO_0003824	catalytic activity
	R_2AGPGAT120	2-acyl-glycerophospho-glycerol acyltransferase (n-C12:0) reaction	M_atp_c	ATP	M_pg120_c	Phosphatidylglycerol (didodecanoyl, n-C12:0)
	R_2AGPGAT120	2-acyl-glycerophospho-glycerol acyltransferase (n-C12:0) reaction	M_ddca_c	Dodecanoate (n-C12:0)	M_ppi_c	Diphosphate
enzymatic metabolic reaction	R_2AGPGAT140	2-acyl-glycerophospho-glycerol acyltransferase (n-C14:0) reaction	M_2agpg140_c	2-Acyl-sn-glycero-3-phosphoglycerol (n-C14:0)	M_amp_c	AMP C10H12N5O7P	R_2AGPGAT140_activity	P31119	Bifunctional protein Aas [Includes: 2-acylglycerophosphoethanolamine acyltransferase	http://purl.obolibrary.org/obo/GO_0003824	catalytic activity
	R_2AGPGAT140	2-acyl-glycerophospho-glycerol acyltransferase (n-C14:0) reaction	M_atp_c	ATP	M_pg140_c	Phosphatidylglycerol (ditetradecanoyl, n-C14:0)
	R_2AGPGAT140	2-acyl-glycerophospho-glycerol acyltransferase (n-C14:0) reaction	M_ttdca_c	Tetradecanoate (n-C14:0)	M_ppi_c	Diphosphate
enzymatic metabolic reaction	R_2AGPGAT141	2-acyl-glycerophospho-glycerol acyltransferase (n-C14:1) reaction	M_2agpg141_c	2-Acyl-sn-glycero-3-phosphoglycerol (n-C14:1)	M_amp_c	AMP C10H12N5O7P	R_2AGPGAT141_activity	P31119	Bifunctional protein Aas [Includes: 2-acylglycerophosphoethanolamine acyltransferase	http://purl.obolibrary.org/obo/GO_0003824	catalytic activity
	R_2AGPGAT141	2-acyl-glycerophospho-glycerol acyltransferase (n-C14:1) reaction	M_atp_c	ATP	M_pg141_c	Phosphatidylglycerol (ditetradec-7-enoyl, n-C14:1)
	R_2AGPGAT141	2-acyl-glycerophospho-glycerol acyltransferase (n-C14:1) reaction	M_ttdcea_c	Tetradecenoate (n-C14:1)	M_ppi_c	Diphosphate
enzymatic metabolic reaction	R_2AGPGAT160	2-acyl-glycerophospho-glycerol acyltransferase (n-C16:0) reaction	M_2agpg160_c	2-Acyl-sn-glycero-3-phosphoglycerol (n-C16:0)	M_amp_c	AMP C10H12N5O7P	R_2AGPGAT160_activity	P31119	Bifunctional protein Aas [Includes: 2-acylglycerophosphoethanolamine acyltransferase	http://purl.obolibrary.org/obo/GO_0003824	catalytic activity
	R_2AGPGAT160	2-acyl-glycerophospho-glycerol acyltransferase (n-C16:0) reaction	M_atp_c	ATP	M_pg160_c	Phosphatidylglycerol (dihexadecanoyl, n-C16:0)
	R_2AGPGAT160	2-acyl-glycerophospho-glycerol acyltransferase (n-C16:0) reaction	M_hdca_c	Hexadecanoate (n-C16:0)	M_ppi_c	Diphosphate
enzymatic metabolic reaction	R_2AGPGAT161	2-acyl-glycerophospho-glycerol acyltransferase (n-C16:1) reaction	M_2agpg161_c	2-Acyl-sn-glycero-3-phosphoglycerol (n-C16:1)	M_amp_c	AMP C10H12N5O7P	R_2AGPGAT161_activity	P31119	Bifunctional protein Aas [Includes: 2-acylglycerophosphoethanolamine acyltransferase	http://purl.obolibrary.org/obo/GO_0003824	catalytic activity
	R_2AGPGAT161	2-acyl-glycerophospho-glycerol acyltransferase (n-C16:1) reaction	M_atp_c	ATP	M_pg161_c	Phosphatidylglycerol (dihexadec-9-enoyl, n-C16:1)
	R_2AGPGAT161	2-acyl-glycerophospho-glycerol acyltransferase (n-C16:1) reaction	M_hdcea_c	Hexadecenoate (n-C16:1)	M_ppi_c	Diphosphate
enzymatic metabolic reaction	R_2AGPGAT180	2-acyl-glycerophospho-glycerol acyltransferase (n-C18:0) reaction	M_2agpg180_c	2-Acyl-sn-glycero-3-phosphoglycerol (n-C18:0)	M_amp_c	AMP C10H12N5O7P	R_2AGPGAT180_activity	P31119	Bifunctional protein Aas [Includes: 2-acylglycerophosphoethanolamine acyltransferase	http://purl.obolibrary.org/obo/GO_0003824	catalytic activity
	R_2AGPGAT180	2-acyl-glycerophospho-glycerol acyltransferase (n-C18:0) reaction	M_atp_c	ATP	M_pg180_c	Phosphatidylglycerol (dioctadecanoyl, n-C18:0)
	R_2AGPGAT180	2-acyl-glycerophospho-glycerol acyltransferase (n-C18:0) reaction	M_ocdca_c	Octadecanoate (n-C18:0)	M_ppi_c	Diphosphate
enzymatic metabolic reaction	R_2AGPGAT181	2-acyl-glycerophospho-glycerol acyltransferase (n-C18:1) reaction	M_2agpg181_c	2-Acyl-sn-glycero-3-phosphoglycerol (n-C18:1)	M_amp_c	AMP C10H12N5O7P	R_2AGPGAT181_activity	P31119	Bifunctional protein Aas [Includes: 2-acylglycerophosphoethanolamine acyltransferase	http://purl.obolibrary.org/obo/GO_0003824	catalytic activity
	R_2AGPGAT181	2-acyl-glycerophospho-glycerol acyltransferase (n-C18:1) reaction	M_atp_c	ATP	M_pg181_c	Phosphatidylglycerol (dioctadec-11-enoyl, n-C18:1)
	R_2AGPGAT181	2-acyl-glycerophospho-glycerol acyltransferase (n-C18:1) reaction	M_ocdcea_c	Octadecenoate (n-C18:1)	M_ppi_c	Diphosphate
enzymatic metabolic reaction	R_2DGULRGx	2-Dehydro-L-gulonate reductase to gluconate (NADH) reaction	M_2dhguln_c	2-Dehydro-L-gulonate	M_glcn_c	D-Gluconate	R_2DGULRGx_activity	R_2DGULRGx_enzyme	R_2DGULRGx_enzyme	http://purl.obolibrary.org/obo/GO_0003824	catalytic activity
	R_2DGULRGx	2-Dehydro-L-gulonate reductase to gluconate (NADH) reaction	M_h_c	proton	M_nad_c	Nicotinamide adenine dinucleotide
	R_2DGULRGx	2-Dehydro-L-gulonate reductase to gluconate (NADH) reaction	M_nadh_c	Nicotinamide adenine dinucleotide - reduced
homomultimerisation	R_C_2_P37666_dimerisation	R_C_2_P37666_dimerisation reaction	P37666	Glyoxylate/hydroxypyruvate reductase B	R_2DGULRGx_enzyme	R_2DGULRGx_enzyme	R_C_2_P37666_dimerisation_activity
enzymatic metabolic reaction	R_2DGULRGy	2-Dehydro-L-gulonate reductase to gluconate (NADPH) reaction	M_2dhguln_c	2-Dehydro-L-gulonate	M_glcn_c	D-Gluconate	R_2DGULRGy_activity	R_2DGULRGy_enzyme	R_2DGULRGy_enzyme	http://purl.obolibrary.org/obo/GO_0003824	catalytic activity
	R_2DGULRGy	2-Dehydro-L-gulonate reductase to gluconate (NADPH) reaction	M_h_c	proton	M_nadp_c	Nicotinamide adenine dinucleotide phosphate
	R_2DGULRGy	2-Dehydro-L-gulonate reductase to gluconate (NADPH) reaction	M_nadph_c	Nicotinamide adenine dinucleotide phosphate - reduced
homomultimerisation	R_C_2_P37666_dimerisation	R_C_2_P37666_dimerisation reaction	P37666	Glyoxylate/hydroxypyruvate reductase B	R_2DGULRGy_enzyme	R_2DGULRGy_enzyme	R_C_2_P37666_dimerisation_activity
enzymatic metabolic reaction	R_2DGULRx	2-dehydro-L-gulonate reductase (NADH) reaction	M_2dhguln_c	2-Dehydro-L-gulonate	M_idon__L_c	L-Idonate	R_2DGULRx_activity	R_2DGULRx_enzyme	R_2DGULRx_enzyme	http://purl.obolibrary.org/obo/GO_0003824	catalytic activity
	R_2DGULRx	2-dehydro-L-gulonate reductase (NADH) reaction	M_h_c	proton	M_nad_c	Nicotinamide adenine dinucleotide
	R_2DGULRx	2-dehydro-L-gulonate reductase (NADH) reaction	M_nadh_c	Nicotinamide adenine dinucleotide - reduced
homomultimerisation	R_C_2_P37666_dimerisation	R_C_2_P37666_dimerisation reaction	P37666	Glyoxylate/hydroxypyruvate reductase B	R_2DGULRx_enzyme	R_2DGULRx_enzyme	R_C_2_P37666_dimerisation_activity
enzymatic metabolic reaction	R_2DGULRy	2-dehydro-L-gulonate reductase (NADPH) reaction	M_2dhguln_c	2-Dehydro-L-gulonate	M_idon__L_c	L-Idonate	R_2DGULRy_activity	R_2DGULRy_enzyme	R_2DGULRy_enzyme	http://purl.obolibrary.org/obo/GO_0003824	catalytic activity
	R_2DGULRy	2-dehydro-L-gulonate reductase (NADPH) reaction	M_h_c	proton	M_nadp_c	Nicotinamide adenine dinucleotide phosphate
	R_2DGULRy	2-dehydro-L-gulonate reductase (NADPH) reaction	M_nadph_c	Nicotinamide adenine dinucleotide phosphate - reduced
homomultimerisation	R_C_2_P37666_dimerisation	R_C_2_P37666_dimerisation reaction	P37666	Glyoxylate/hydroxypyruvate reductase B	R_2DGULRy_enzyme	R_2DGULRy_enzyme	R_C_2_P37666_dimerisation_activity
metabolic hydrolysis	R_2MAHMP	2-Methyl-4-amino-5-hydroxymethylpyrimidine diphosphatase reaction	M_2mahmp_c	2-Methyl-4-amino-5-hydroxymethylpyrimidine diphosphate	M_4ampm_c	4-Amino-2-methyl-5-phosphomethylpyrimidine	3_6_1_-	R_2MAHMP_enzyme	R_2MAHMP_enzyme	http://purl.obolibrary.org/obo/GO_0016787	hydrolase activity
	R_2MAHMP	2-Methyl-4-amino-5-hydroxymethylpyrimidine diphosphatase reaction	M_h2o_c	water	M_h_c	proton
	R_2MAHMP	2-Methyl-4-amino-5-hydroxymethylpyrimidine diphosphatase reaction			M_pi_c	phosphate(3-)
co-enzyme recruitment	R_C_P46891_1.0_M_mg2_c_cofactor_recruitment	R_C_P46891_1.0_M_mg2_c_cofactor_recruitment reaction	P46891	HMP-PP phosphatase	R_2MAHMP_enzyme	R_2MAHMP_enzyme	R_C_P46891_1.0_M_mg2_c_cofactor_recruitment_activity
	R_C_P46891_1.0_M_mg2_c_cofactor_recruitment	R_C_P46891_1.0_M_mg2_c_cofactor_recruitment reaction	M_mg2_c	Magnesium
metabolic hydrolysis	R_2MAHMP_duplicate_2	R_2MAHMP_duplicate_2 reaction	M_2mahmp_c	2-Methyl-4-amino-5-hydroxymethylpyrimidine diphosphate	M_4ampm_c	4-Amino-2-methyl-5-phosphomethylpyrimidine	3_6_1_-	R_2MAHMP_duplicate_2_enzyme	R_2MAHMP_duplicate_2_enzyme	http://purl.obolibrary.org/obo/GO_0016787	hydrolase activity
	R_2MAHMP_duplicate_2	R_2MAHMP_duplicate_2 reaction	M_h2o_c	water	M_h_c	proton
	R_2MAHMP_duplicate_2	R_2MAHMP_duplicate_2 reaction			M_pi_c	phosphate(3-)
co-enzyme recruitment	R_C_P0AEI6_1_M_mg2_c_cofactor_recruitment	R_C_P0AEI6_1_M_mg2_c_cofactor_recruitment reaction	P0AEI6	Phosphatase NudJ	R_2MAHMP_duplicate_2_enzyme	R_2MAHMP_duplicate_2_enzyme	R_C_P0AEI6_1_M_mg2_c_cofactor_recruitment_activity
	R_C_P0AEI6_1_M_mg2_c_cofactor_recruitment	R_C_P0AEI6_1_M_mg2_c_cofactor_recruitment reaction	M_mg2_c	Magnesium
metabolic hydrolysis	R_3AMACHYD	3-aminoacrylate hydrolase reaction	M_3amac_c	3-Aminoacrylate	M_msa_c	Malonate semialdehyde	3_5_1_-	P75895	Putative aminoacrylate hydrolase RutD	http://purl.obolibrary.org/obo/GO_0016787	hydrolase activity
	R_3AMACHYD	3-aminoacrylate hydrolase reaction	M_h2o_c	water	M_nh4_c	Ammonium
	R_3AMACHYD	3-aminoacrylate hydrolase reaction	M_h_c	proton
metabolic transference	R_3HAD100	3-hydroxyacyl-[acyl-carrier-protein] dehydratase (n-C10:0) reaction	M_3hdecACP_c	(R)-3-Hydroxydecanoyl-[acyl-carrier protein]	M_h2o_c	water	2_3_1_85	R_3HAD100_enzyme	R_3HAD100_enzyme	http://purl.obolibrary.org/obo/GO_0004312	fatty acid synthase activity
	R_3HAD100	3-hydroxyacyl-[acyl-carrier-protein] dehydratase (n-C10:0) reaction			M_tdec2eACP_c	Trans-Dec-2-enoyl-[acyl-carrier protein]
homomultimerisation	R_C_2_P0A6Q3_dimerisation	R_C_2_P0A6Q3_dimerisation reaction	P0A6Q3	3-hydroxydecanoyl-[acyl-carrier-protein] dehydratase	R_3HAD100_enzyme	R_3HAD100_enzyme	R_C_2_P0A6Q3_dimerisation_activity
metabolic transference	R_3HAD100_duplicate_2	R_3HAD100_duplicate_2 reaction	M_3hdecACP_c	(R)-3-Hydroxydecanoyl-[acyl-carrier protein]	M_h2o_c	water	2_3_1_85	R_3HAD100_duplicate_2_enzyme	R_3HAD100_duplicate_2_enzyme	http://purl.obolibrary.org/obo/GO_0004312	fatty acid synthase activity
	R_3HAD100_duplicate_2	R_3HAD100_duplicate_2 reaction			M_tdec2eACP_c	Trans-Dec-2-enoyl-[acyl-carrier protein]
homomultimerisation	R_C_6_P0A6Q6_hexamerisation	R_C_6_P0A6Q6_hexamerisation reaction	P0A6Q6	3-hydroxyacyl-[acyl-carrier-protein] dehydratase FabZ	R_3HAD100_duplicate_2_enzyme	R_3HAD100_duplicate_2_enzyme	R_C_6_P0A6Q6_hexamerisation_activity
metabolic transference	R_3HAD120	3-hydroxyacyl-[acyl-carrier-protein] dehydratase (n-C12:0) reaction	M_3hddecACP_c	(R)-3-Hydroxydodecanoyl-[acyl-carrier protein]	M_h2o_c	water	2_3_1_85	R_3HAD120_enzyme	R_3HAD120_enzyme	http://purl.obolibrary.org/obo/GO_0004312	fatty acid synthase activity
	R_3HAD120	3-hydroxyacyl-[acyl-carrier-protein] dehydratase (n-C12:0) reaction			M_tddec2eACP_c	Trans-Dodec-2-enoyl-[acyl-carrier protein]
homomultimerisation	R_C_6_P0A6Q6_hexamerisation	R_C_6_P0A6Q6_hexamerisation reaction	P0A6Q6	3-hydroxyacyl-[acyl-carrier-protein] dehydratase FabZ	R_3HAD120_enzyme	R_3HAD120_enzyme	R_C_6_P0A6Q6_hexamerisation_activity
metabolic transference	R_3HAD120_duplicate_2	R_3HAD120_duplicate_2 reaction	M_3hddecACP_c	(R)-3-Hydroxydodecanoyl-[acyl-carrier protein]	M_h2o_c	water	2_3_1_85	R_3HAD120_duplicate_2_enzyme	R_3HAD120_duplicate_2_enzyme	http://purl.obolibrary.org/obo/GO_0004312	fatty acid synthase activity
	R_3HAD120_duplicate_2	R_3HAD120_duplicate_2 reaction			M_tddec2eACP_c	Trans-Dodec-2-enoyl-[acyl-carrier protein]
homomultimerisation	R_C_2_P0A6Q3_dimerisation	R_C_2_P0A6Q3_dimerisation reaction	P0A6Q3	3-hydroxydecanoyl-[acyl-carrier-protein] dehydratase	R_3HAD120_duplicate_2_enzyme	R_3HAD120_duplicate_2_enzyme	R_C_2_P0A6Q3_dimerisation_activity
metabolic lyase process	R_3HAD121	3-hydroxyacyl-[acyl-carrier-protein] dehydratase (n-C12:1) reaction	M_3hcddec5eACP_c	(R)-3-hydroxy-cis-dodec-5-enoyl-[acyl-carrier protein]	M_h2o_c	water	4_2_1_61	R_3HAD121_enzyme	R_3HAD121_enzyme	http://purl.obolibrary.org/obo/GO_0016829	lyase activity
	R_3HAD121	3-hydroxyacyl-[acyl-carrier-protein] dehydratase (n-C12:1) reaction			M_t3c5ddeceACP_c	Trans-3-cis-5-dodecenoyl-[acyl-carrier protein]
homomultimerisation	R_C_6_P0A6Q6_hexamerisation	R_C_6_P0A6Q6_hexamerisation reaction	P0A6Q6	3-hydroxyacyl-[acyl-carrier-protein] dehydratase FabZ	R_3HAD121_enzyme	R_3HAD121_enzyme	R_C_6_P0A6Q6_hexamerisation_activity
metabolic lyase process	R_3HAD121_duplicate_2	R_3HAD121_duplicate_2 reaction	M_3hcddec5eACP_c	(R)-3-hydroxy-cis-dodec-5-enoyl-[acyl-carrier protein]	M_h2o_c	water	4_2_1_61	R_3HAD121_duplicate_2_enzyme	R_3HAD121_duplicate_2_enzyme	http://purl.obolibrary.org/obo/GO_0016829	lyase activity
	R_3HAD121_duplicate_2	R_3HAD121_duplicate_2 reaction			M_t3c5ddeceACP_c	Trans-3-cis-5-dodecenoyl-[acyl-carrier protein]
homomultimerisation	R_C_2_P0A6Q3_dimerisation	R_C_2_P0A6Q3_dimerisation reaction	P0A6Q3	3-hydroxydecanoyl-[acyl-carrier-protein] dehydratase	R_3HAD121_duplicate_2_enzyme	R_3HAD121_duplicate_2_enzyme	R_C_2_P0A6Q3_dimerisation_activity
metabolic transference	R_3HAD140	3-hydroxyacyl-[acyl-carrier-protein] dehydratase (n-C14:0) reaction	M_3hmrsACP_c	(R)-3-Hydroxytetradecanoyl-[acyl-carrier protein]	M_h2o_c	water	2_3_1_85	R_3HAD140_enzyme	R_3HAD140_enzyme	http://purl.obolibrary.org/obo/GO_0004312	fatty acid synthase activity
	R_3HAD140	3-hydroxyacyl-[acyl-carrier-protein] dehydratase (n-C14:0) reaction			M_tmrs2eACP_c	Trans-Tetradec-2-enoyl-[acyl-carrier protein]
homomultimerisation	R_C_2_P0A6Q3_dimerisation	R_C_2_P0A6Q3_dimerisation reaction	P0A6Q3	3-hydroxydecanoyl-[acyl-carrier-protein] dehydratase	R_3HAD140_enzyme	R_3HAD140_enzyme	R_C_2_P0A6Q3_dimerisation_activity
metabolic transference	R_3HAD140_duplicate_2	R_3HAD140_duplicate_2 reaction	M_3hmrsACP_c	(R)-3-Hydroxytetradecanoyl-[acyl-carrier protein]	M_h2o_c	water	2_3_1_85	R_3HAD140_duplicate_2_enzyme	R_3HAD140_duplicate_2_enzyme	http://purl.obolibrary.org/obo/GO_0004312	fatty acid synthase activity
	R_3HAD140_duplicate_2	R_3HAD140_duplicate_2 reaction			M_tmrs2eACP_c	Trans-Tetradec-2-enoyl-[acyl-carrier protein]
homomultimerisation	R_C_6_P0A6Q6_hexamerisation	R_C_6_P0A6Q6_hexamerisation reaction	P0A6Q6	3-hydroxyacyl-[acyl-carrier-protein] dehydratase FabZ	R_3HAD140_duplicate_2_enzyme	R_3HAD140_duplicate_2_enzyme	R_C_6_P0A6Q6_hexamerisation_activity
metabolic lyase process	R_3HAD141	3-hydroxyacyl-[acyl-carrier-protein] dehydratase (n-C14:1) reaction	M_3hcmrs7eACP_c	(R)-3-hydroxy-cis-myristol-7-eoyl-[acyl-carrier protein]	M_h2o_c	water	4_2_1_61	R_3HAD141_enzyme	R_3HAD141_enzyme	http://purl.obolibrary.org/obo/GO_0016829	lyase activity
	R_3HAD141	3-hydroxyacyl-[acyl-carrier-protein] dehydratase (n-C14:1) reaction			M_t3c7mrseACP_c	Trans-3-cis-7-myristoleoyl-[acyl-carrier protein]
homomultimerisation	R_C_2_P0A6Q3_dimerisation	R_C_2_P0A6Q3_dimerisation reaction	P0A6Q3	3-hydroxydecanoyl-[acyl-carrier-protein] dehydratase	R_3HAD141_enzyme	R_3HAD141_enzyme	R_C_2_P0A6Q3_dimerisation_activity
metabolic lyase process	R_3HAD141_duplicate_2	R_3HAD141_duplicate_2 reaction	M_3hcmrs7eACP_c	(R)-3-hydroxy-cis-myristol-7-eoyl-[acyl-carrier protein]	M_h2o_c	water	4_2_1_61	R_3HAD141_duplicate_2_enzyme	R_3HAD141_duplicate_2_enzyme	http://purl.obolibrary.org/obo/GO_0016829	lyase activity
	R_3HAD141_duplicate_2	R_3HAD141_duplicate_2 reaction			M_t3c7mrseACP_c	Trans-3-cis-7-myristoleoyl-[acyl-carrier protein]
homomultimerisation	R_C_6_P0A6Q6_hexamerisation	R_C_6_P0A6Q6_hexamerisation reaction	P0A6Q6	3-hydroxyacyl-[acyl-carrier-protein] dehydratase FabZ	R_3HAD141_duplicate_2_enzyme	R_3HAD141_duplicate_2_enzyme	R_C_6_P0A6Q6_hexamerisation_activity
metabolic transference	R_3HAD160	3-hydroxyacyl-[acyl-carrier-protein] dehydratase (n-C16:0) reaction	M_3hpalmACP_c	R-3-hydroxypalmitoyl-[acyl-carrier protein]	M_h2o_c	water	2_3_1_85	R_3HAD160_enzyme	R_3HAD160_enzyme	http://purl.obolibrary.org/obo/GO_0004312	fatty acid synthase activity
	R_3HAD160	3-hydroxyacyl-[acyl-carrier-protein] dehydratase (n-C16:0) reaction			M_tpalm2eACP_c	Trans-Hexadec-2-enoyl-[acyl-carrier protein]
homomultimerisation	R_C_2_P0A6Q3_dimerisation	R_C_2_P0A6Q3_dimerisation reaction	P0A6Q3	3-hydroxydecanoyl-[acyl-carrier-protein] dehydratase	R_3HAD160_enzyme	R_3HAD160_enzyme	R_C_2_P0A6Q3_dimerisation_activity
metabolic transference	R_3HAD160_duplicate_2	R_3HAD160_duplicate_2 reaction	M_3hpalmACP_c	R-3-hydroxypalmitoyl-[acyl-carrier protein]	M_h2o_c	water	2_3_1_85	R_3HAD160_duplicate_2_enzyme	R_3HAD160_duplicate_2_enzyme	http://purl.obolibrary.org/obo/GO_0004312	fatty acid synthase activity
	R_3HAD160_duplicate_2	R_3HAD160_duplicate_2 reaction			M_tpalm2eACP_c	Trans-Hexadec-2-enoyl-[acyl-carrier protein]
homomultimerisation	R_C_6_P0A6Q6_hexamerisation	R_C_6_P0A6Q6_hexamerisation reaction	P0A6Q6	3-hydroxyacyl-[acyl-carrier-protein] dehydratase FabZ	R_3HAD160_duplicate_2_enzyme	R_3HAD160_duplicate_2_enzyme	R_C_6_P0A6Q6_hexamerisation_activity
metabolic lyase process	R_3HAD161	3-hydroxyacyl-[acyl-carrier-protein] dehydratase (n-C16:1) reaction	M_3hcpalm9eACP_c	(R)-3-hydroxy-cis-palm-9-eoyl-[acyl-carrier protein]	M_h2o_c	water	4_2_1_61	R_3HAD161_enzyme	R_3HAD161_enzyme	http://purl.obolibrary.org/obo/GO_0016829	lyase activity
	R_3HAD161	3-hydroxyacyl-[acyl-carrier-protein] dehydratase (n-C16:1) reaction			M_t3c9palmeACP_c	Trans-3-cis-9-palmitoleoyl-[acyl-carrier protein]
homomultimerisation	R_C_6_P0A6Q6_hexamerisation	R_C_6_P0A6Q6_hexamerisation reaction	P0A6Q6	3-hydroxyacyl-[acyl-carrier-protein] dehydratase FabZ	R_3HAD161_enzyme	R_3HAD161_enzyme	R_C_6_P0A6Q6_hexamerisation_activity
metabolic lyase process	R_3HAD161_duplicate_2	R_3HAD161_duplicate_2 reaction	M_3hcpalm9eACP_c	(R)-3-hydroxy-cis-palm-9-eoyl-[acyl-carrier protein]	M_h2o_c	water	4_2_1_61	R_3HAD161_duplicate_2_enzyme	R_3HAD161_duplicate_2_enzyme	http://purl.obolibrary.org/obo/GO_0016829	lyase activity
	R_3HAD161_duplicate_2	R_3HAD161_duplicate_2 reaction			M_t3c9palmeACP_c	Trans-3-cis-9-palmitoleoyl-[acyl-carrier protein]
homomultimerisation	R_C_2_P0A6Q3_dimerisation	R_C_2_P0A6Q3_dimerisation reaction	P0A6Q3	3-hydroxydecanoyl-[acyl-carrier-protein] dehydratase	R_3HAD161_duplicate_2_enzyme	R_3HAD161_duplicate_2_enzyme	R_C_2_P0A6Q3_dimerisation_activity
metabolic lyase process	R_3HAD180	3-hydroxyacyl-[acyl-carrier-protein] dehydratase (n-C18:0) reaction	M_3hoctaACP_c	(R)-3-Hydroxyoctadecanoyl-[acyl-carrier protein]	M_h2o_c	water	4_2_1_61	R_3HAD180_enzyme	R_3HAD180_enzyme	http://purl.obolibrary.org/obo/GO_0016829	lyase activity
	R_3HAD180	3-hydroxyacyl-[acyl-carrier-protein] dehydratase (n-C18:0) reaction			M_toctd2eACP_c	Trans-octadec-2-enoyl-[acyl-carrier protein]
homomultimerisation	R_C_2_P0A6Q3_dimerisation	R_C_2_P0A6Q3_dimerisation reaction	P0A6Q3	3-hydroxydecanoyl-[acyl-carrier-protein] dehydratase	R_3HAD180_enzyme	R_3HAD180_enzyme	R_C_2_P0A6Q3_dimerisation_activity
metabolic lyase process	R_3HAD180_duplicate_2	R_3HAD180_duplicate_2 reaction	M_3hoctaACP_c	(R)-3-Hydroxyoctadecanoyl-[acyl-carrier protein]	M_h2o_c	water	4_2_1_61	R_3HAD180_duplicate_2_enzyme	R_3HAD180_duplicate_2_enzyme	http://purl.obolibrary.org/obo/GO_0016829	lyase activity
	R_3HAD180_duplicate_2	R_3HAD180_duplicate_2 reaction			M_toctd2eACP_c	Trans-octadec-2-enoyl-[acyl-carrier protein]
homomultimerisation	R_C_6_P0A6Q6_hexamerisation	R_C_6_P0A6Q6_hexamerisation reaction	P0A6Q6	3-hydroxyacyl-[acyl-carrier-protein] dehydratase FabZ	R_3HAD180_duplicate_2_enzyme	R_3HAD180_duplicate_2_enzyme	R_C_6_P0A6Q6_hexamerisation_activity
metabolic lyase process	R_3HAD181	3-hydroxyacyl-[acyl-carrier-protein] dehydratase (n-C18:1) reaction	M_3hcvac11eACP_c	(R)-3-hydroxy-cis-vacc-11-enoyl-[acyl-carrier protein]	M_h2o_c	water	4_2_1_61	R_3HAD181_enzyme	R_3HAD181_enzyme	http://purl.obolibrary.org/obo/GO_0016829	lyase activity
	R_3HAD181	3-hydroxyacyl-[acyl-carrier-protein] dehydratase (n-C18:1) reaction			M_t3c11vaceACP_c	Trans-3-cis-11-vacceoyl-[acyl-carrier protein]
homomultimerisation	R_C_2_P0A6Q3_dimerisation	R_C_2_P0A6Q3_dimerisation reaction	P0A6Q3	3-hydroxydecanoyl-[acyl-carrier-protein] dehydratase	R_3HAD181_enzyme	R_3HAD181_enzyme	R_C_2_P0A6Q3_dimerisation_activity
metabolic lyase process	R_3HAD181_duplicate_2	R_3HAD181_duplicate_2 reaction	M_3hcvac11eACP_c	(R)-3-hydroxy-cis-vacc-11-enoyl-[acyl-carrier protein]	M_h2o_c	water	4_2_1_61	R_3HAD181_duplicate_2_enzyme	R_3HAD181_duplicate_2_enzyme	http://purl.obolibrary.org/obo/GO_0016829	lyase activity
	R_3HAD181_duplicate_2	R_3HAD181_duplicate_2 reaction			M_t3c11vaceACP_c	Trans-3-cis-11-vacceoyl-[acyl-carrier protein]
homomultimerisation	R_C_6_P0A6Q6_hexamerisation	R_C_6_P0A6Q6_hexamerisation reaction	P0A6Q6	3-hydroxyacyl-[acyl-carrier-protein] dehydratase FabZ	R_3HAD181_duplicate_2_enzyme	R_3HAD181_duplicate_2_enzyme	R_C_6_P0A6Q6_hexamerisation_activity
metabolic lyase process	R_3HAD40	3-hydroxyacyl-[acyl-carrier-protein] dehydratase (n-C4:0) reaction	M_3haACP_c	(3R)-3-Hydroxyacyl-[acyl-carrier protein]	M_but2eACP_c	But-2-enoyl-[acyl-carrier protein]	4_2_1_58	R_3HAD40_enzyme	R_3HAD40_enzyme	http://purl.obolibrary.org/obo/GO_0047450	crotonoyl-[acyl-carrier-protein] hydratase activity
	R_3HAD40	3-hydroxyacyl-[acyl-carrier-protein] dehydratase (n-C4:0) reaction			M_h2o_c	water
homomultimerisation	R_C_2_P0A6Q3_dimerisation	R_C_2_P0A6Q3_dimerisation reaction	P0A6Q3	3-hydroxydecanoyl-[acyl-carrier-protein] dehydratase	R_3HAD40_enzyme	R_3HAD40_enzyme	R_C_2_P0A6Q3_dimerisation_activity
metabolic lyase process	R_3HAD40_duplicate_2	R_3HAD40_duplicate_2 reaction	M_3haACP_c	(3R)-3-Hydroxyacyl-[acyl-carrier protein]	M_but2eACP_c	But-2-enoyl-[acyl-carrier protein]	4_2_1_58	R_3HAD40_duplicate_2_enzyme	R_3HAD40_duplicate_2_enzyme	http://purl.obolibrary.org/obo/GO_0047450	crotonoyl-[acyl-carrier-protein] hydratase activity
	R_3HAD40_duplicate_2	R_3HAD40_duplicate_2 reaction			M_h2o_c	water
homomultimerisation	R_C_6_P0A6Q6_hexamerisation	R_C_6_P0A6Q6_hexamerisation reaction	P0A6Q6	3-hydroxyacyl-[acyl-carrier-protein] dehydratase FabZ	R_3HAD40_duplicate_2_enzyme	R_3HAD40_duplicate_2_enzyme	R_C_6_P0A6Q6_hexamerisation_activity
metabolic transference	R_3HAD60	3-hydroxyacyl-[acyl-carrier-protein] dehydratase (n-C6:0) reaction	M_3hhexACP_c	(R)-3-Hydroxyhexanoyl-[acyl-carrier protein]	M_h2o_c	water	2_3_1_85	R_3HAD60_enzyme	R_3HAD60_enzyme	http://purl.obolibrary.org/obo/GO_0004312	fatty acid synthase activity
	R_3HAD60	3-hydroxyacyl-[acyl-carrier-protein] dehydratase (n-C6:0) reaction			M_thex2eACP_c	Trans-Hex-2-enoyl-[acyl-carrier protein]
homomultimerisation	R_C_2_P0A6Q3_dimerisation	R_C_2_P0A6Q3_dimerisation reaction	P0A6Q3	3-hydroxydecanoyl-[acyl-carrier-protein] dehydratase	R_3HAD60_enzyme	R_3HAD60_enzyme	R_C_2_P0A6Q3_dimerisation_activity
metabolic transference	R_3HAD60_duplicate_2	R_3HAD60_duplicate_2 reaction	M_3hhexACP_c	(R)-3-Hydroxyhexanoyl-[acyl-carrier protein]	M_h2o_c	water	2_3_1_85	R_3HAD60_duplicate_2_enzyme	R_3HAD60_duplicate_2_enzyme	http://purl.obolibrary.org/obo/GO_0004312	fatty acid synthase activity
	R_3HAD60_duplicate_2	R_3HAD60_duplicate_2 reaction			M_thex2eACP_c	Trans-Hex-2-enoyl-[acyl-carrier protein]
homomultimerisation	R_C_6_P0A6Q6_hexamerisation	R_C_6_P0A6Q6_hexamerisation reaction	P0A6Q6	3-hydroxyacyl-[acyl-carrier-protein] dehydratase FabZ	R_3HAD60_duplicate_2_enzyme	R_3HAD60_duplicate_2_enzyme	R_C_6_P0A6Q6_hexamerisation_activity
metabolic transference	R_3HAD80	3-hydroxyacyl-[acyl-carrier-protein] dehydratase (n-C8:0) reaction	M_3hoctACP_c	(R)-3-Hydroxyoctanoyl-[acyl-carrier protein]	M_h2o_c	water	2_3_1_85	R_3HAD80_enzyme	R_3HAD80_enzyme	http://purl.obolibrary.org/obo/GO_0004312	fatty acid synthase activity
	R_3HAD80	3-hydroxyacyl-[acyl-carrier-protein] dehydratase (n-C8:0) reaction			M_toct2eACP_c	Trans-Oct-2-enoyl-[acyl-carrier protein]
homomultimerisation	R_C_2_P0A6Q3_dimerisation	R_C_2_P0A6Q3_dimerisation reaction	P0A6Q3	3-hydroxydecanoyl-[acyl-carrier-protein] dehydratase	R_3HAD80_enzyme	R_3HAD80_enzyme	R_C_2_P0A6Q3_dimerisation_activity
metabolic transference	R_3HAD80_duplicate_2	R_3HAD80_duplicate_2 reaction	M_3hoctACP_c	(R)-3-Hydroxyoctanoyl-[acyl-carrier protein]	M_h2o_c	water	2_3_1_85	R_3HAD80_duplicate_2_enzyme	R_3HAD80_duplicate_2_enzyme	http://purl.obolibrary.org/obo/GO_0004312	fatty acid synthase activity
	R_3HAD80_duplicate_2	R_3HAD80_duplicate_2 reaction			M_toct2eACP_c	Trans-Oct-2-enoyl-[acyl-carrier protein]
homomultimerisation	R_C_6_P0A6Q6_hexamerisation	R_C_6_P0A6Q6_hexamerisation reaction	P0A6Q6	3-hydroxyacyl-[acyl-carrier-protein] dehydratase FabZ	R_3HAD80_duplicate_2_enzyme	R_3HAD80_duplicate_2_enzyme	R_C_6_P0A6Q6_hexamerisation_activity
metabolic oxido-reduction	R_3HCINNMH	3-hydroxycinnamate hydroxylase reaction	M_3hcinnm_c	3-hydroxycinnamic acid	M_dhcinnm_c	2,3-dihydroxicinnamic acid	1_14_13_127	R_3HCINNMH_enzyme	R_3HCINNMH_enzyme	http://purl.obolibrary.org/obo/GO_0016491	oxidoreductase activity
	R_3HCINNMH	3-hydroxycinnamate hydroxylase reaction	M_h_c	proton	M_h2o_c	water
	R_3HCINNMH	3-hydroxycinnamate hydroxylase reaction	M_nadh_c	Nicotinamide adenine dinucleotide - reduced	M_nad_c	Nicotinamide adenine dinucleotide
	R_3HCINNMH	3-hydroxycinnamate hydroxylase reaction	M_o2_c	O2 O2
co-enzyme recruitment	R_C_P77397_1_M_fad_c_cofactor_recruitment	R_C_P77397_1_M_fad_c_cofactor_recruitment reaction	P77397	3-(3-hydroxy-phenyl)propionate/3-hydroxycinnamic acid hydroxylase (3-HCI hydroxylase) (3-HPP hydroxylase)	R_3HCINNMH_enzyme	R_3HCINNMH_enzyme	R_C_P77397_1_M_fad_c_cofactor_recruitment_activity
	R_C_P77397_1_M_fad_c_cofactor_recruitment	R_C_P77397_1_M_fad_c_cofactor_recruitment reaction	M_fad_c	Flavin adenine dinucleotide oxidized
metabolic oxido-reduction	R_3HPPPNH	3-(3-hydroxy-phenyl)propionate hydroxylase reaction	M_3hpppn_c	3-(3-hydroxy-phenyl)propionate	M_dhpppn_c	3-(2,3-Dihydroxyphenyl)propanoate	1_14_13_127	R_3HPPPNH_enzyme	R_3HPPPNH_enzyme	http://purl.obolibrary.org/obo/GO_0016491	oxidoreductase activity
	R_3HPPPNH	3-(3-hydroxy-phenyl)propionate hydroxylase reaction	M_h_c	proton	M_h2o_c	water
	R_3HPPPNH	3-(3-hydroxy-phenyl)propionate hydroxylase reaction	M_nadh_c	Nicotinamide adenine dinucleotide - reduced	M_nad_c	Nicotinamide adenine dinucleotide
	R_3HPPPNH	3-(3-hydroxy-phenyl)propionate hydroxylase reaction	M_o2_c	O2 O2
co-enzyme recruitment	R_C_P77397_1_M_fad_c_cofactor_recruitment	R_C_P77397_1_M_fad_c_cofactor_recruitment reaction	P77397	3-(3-hydroxy-phenyl)propionate/3-hydroxycinnamic acid hydroxylase (3-HCI hydroxylase) (3-HPP hydroxylase)	R_3HPPPNH_enzyme	R_3HPPPNH_enzyme	R_C_P77397_1_M_fad_c_cofactor_recruitment_activity
	R_C_P77397_1_M_fad_c_cofactor_recruitment	R_C_P77397_1_M_fad_c_cofactor_recruitment reaction	M_fad_c	Flavin adenine dinucleotide oxidized
metabolic transference	R_3KGK	3-keto-L-gulonate kinase reaction	M_3dhguln_c	3-Dehydro-L-gulonate	M_3dhgulnp_c	3-keto-L-gulonate-6-phosphate	2_7_1_53	R_3KGK_enzyme	R_3KGK_enzyme	http://purl.obolibrary.org/obo/GO_0008744	L-xylulokinase activity
	R_3KGK	3-keto-L-gulonate kinase reaction	M_atp_c	ATP	M_adp_c	ADP
	R_3KGK	3-keto-L-gulonate kinase reaction			M_h_c	proton
homomultimerisation	R_C_2_P37677_dimerisation	R_C_2_P37677_dimerisation reaction	P37677	L-xylulose/3-keto-L-gulonate kinase (L-xylulokinase)	R_3KGK_enzyme	R_3KGK_enzyme	R_C_2_P37677_dimerisation_activity
metabolic oxido-reduction	R_3OAR100	3-oxoacyl-[acyl-carrier-protein] reductase (n-C10:0) reaction	M_3odecACP_c	3-Oxodecanoyl-[acyl-carrier protein]	M_3hdecACP_c	(R)-3-Hydroxydecanoyl-[acyl-carrier protein]	1_1_1_100	R_3OAR100_enzyme	R_3OAR100_enzyme	http://purl.obolibrary.org/obo/GO_0004316	3-oxoacyl-[acyl-carrier-protein] reductase (NADPH) activity
	R_3OAR100	3-oxoacyl-[acyl-carrier-protein] reductase (n-C10:0) reaction	M_h_c	proton	M_nadp_c	Nicotinamide adenine dinucleotide phosphate
	R_3OAR100	3-oxoacyl-[acyl-carrier-protein] reductase (n-C10:0) reaction	M_nadph_c	Nicotinamide adenine dinucleotide phosphate - reduced
homomultimerisation	R_C_4_P0AEK2_tetramerisation	R_C_4_P0AEK2_tetramerisation reaction	P0AEK2	3-oxoacyl-[acyl-carrier-protein] reductase FabG	R_3OAR100_enzyme	R_3OAR100_enzyme	R_C_4_P0AEK2_tetramerisation_activity
metabolic oxido-reduction	R_3OAR120	3-oxoacyl-[acyl-carrier-protein] reductase (n-C12:0) reaction	M_3oddecACP_c	3-Oxododecanoyl-[acyl-carrier protein]	M_3hddecACP_c	(R)-3-Hydroxydodecanoyl-[acyl-carrier protein]	1_1_1_100	R_3OAR120_enzyme	R_3OAR120_enzyme	http://purl.obolibrary.org/obo/GO_0004316	3-oxoacyl-[acyl-carrier-protein] reductase (NADPH) activity
	R_3OAR120	3-oxoacyl-[acyl-carrier-protein] reductase (n-C12:0) reaction	M_h_c	proton	M_nadp_c	Nicotinamide adenine dinucleotide phosphate
	R_3OAR120	3-oxoacyl-[acyl-carrier-protein] reductase (n-C12:0) reaction	M_nadph_c	Nicotinamide adenine dinucleotide phosphate - reduced
homomultimerisation	R_C_4_P0AEK2_tetramerisation	R_C_4_P0AEK2_tetramerisation reaction	P0AEK2	3-oxoacyl-[acyl-carrier-protein] reductase FabG	R_3OAR120_enzyme	R_3OAR120_enzyme	R_C_4_P0AEK2_tetramerisation_activity
metabolic oxido-reduction	R_3OAR121	3-oxoacyl-[acyl-carrier-protein] reductase (n-C12:1) reaction	M_3ocddec5eACP_c	3-oxo-cis-dodec-5-enoyl-[acyl-carrier protein]	M_3hcddec5eACP_c	(R)-3-hydroxy-cis-dodec-5-enoyl-[acyl-carrier protein]	1_1_1_100	R_3OAR121_enzyme	R_3OAR121_enzyme	http://purl.obolibrary.org/obo/GO_0004316	3-oxoacyl-[acyl-carrier-protein] reductase (NADPH) activity
	R_3OAR121	3-oxoacyl-[acyl-carrier-protein] reductase (n-C12:1) reaction	M_h_c	proton	M_nadp_c	Nicotinamide adenine dinucleotide phosphate
	R_3OAR121	3-oxoacyl-[acyl-carrier-protein] reductase (n-C12:1) reaction	M_nadph_c	Nicotinamide adenine dinucleotide phosphate - reduced
homomultimerisation	R_C_4_P0AEK2_tetramerisation	R_C_4_P0AEK2_tetramerisation reaction	P0AEK2	3-oxoacyl-[acyl-carrier-protein] reductase FabG	R_3OAR121_enzyme	R_3OAR121_enzyme	R_C_4_P0AEK2_tetramerisation_activity
metabolic oxido-reduction	R_3OAR140	3-oxoacyl-[acyl-carrier-protein] reductase (n-C14:0) reaction	M_3omrsACP_c	3-Oxotetradecanoyl-[acyl-carrier protein]	M_3hmrsACP_c	(R)-3-Hydroxytetradecanoyl-[acyl-carrier protein]	1_1_1_100	R_3OAR140_enzyme	R_3OAR140_enzyme	http://purl.obolibrary.org/obo/GO_0004316	3-oxoacyl-[acyl-carrier-protein] reductase (NADPH) activity
	R_3OAR140	3-oxoacyl-[acyl-carrier-protein] reductase (n-C14:0) reaction	M_h_c	proton	M_nadp_c	Nicotinamide adenine dinucleotide phosphate
	R_3OAR140	3-oxoacyl-[acyl-carrier-protein] reductase (n-C14:0) reaction	M_nadph_c	Nicotinamide adenine dinucleotide phosphate - reduced
homomultimerisation	R_C_4_P0AEK2_tetramerisation	R_C_4_P0AEK2_tetramerisation reaction	P0AEK2	3-oxoacyl-[acyl-carrier-protein] reductase FabG	R_3OAR140_enzyme	R_3OAR140_enzyme	R_C_4_P0AEK2_tetramerisation_activity
metabolic oxido-reduction	R_3OAR141	3-oxoacyl-[acyl-carrier-protein] reductase (n-C14:1) reaction	M_3ocmrs7eACP_c	3-oxo-cis-myristol-7-eoyl-[acyl-carrier protein]	M_3hcmrs7eACP_c	(R)-3-hydroxy-cis-myristol-7-eoyl-[acyl-carrier protein]	1_1_1_100	R_3OAR141_enzyme	R_3OAR141_enzyme	http://purl.obolibrary.org/obo/GO_0004316	3-oxoacyl-[acyl-carrier-protein] reductase (NADPH) activity
	R_3OAR141	3-oxoacyl-[acyl-carrier-protein] reductase (n-C14:1) reaction	M_h_c	proton	M_nadp_c	Nicotinamide adenine dinucleotide phosphate
	R_3OAR141	3-oxoacyl-[acyl-carrier-protein] reductase (n-C14:1) reaction	M_nadph_c	Nicotinamide adenine dinucleotide phosphate - reduced
homomultimerisation	R_C_4_P0AEK2_tetramerisation	R_C_4_P0AEK2_tetramerisation reaction	P0AEK2	3-oxoacyl-[acyl-carrier-protein] reductase FabG	R_3OAR141_enzyme	R_3OAR141_enzyme	R_C_4_P0AEK2_tetramerisation_activity
metabolic oxido-reduction	R_3OAR160	3-oxoacyl-[acyl-carrier-protein] reductase (n-C16:0) reaction	M_3opalmACP_c	3-Oxohexadecanoyl-[acyl-carrier protein]	M_3hpalmACP_c	R-3-hydroxypalmitoyl-[acyl-carrier protein]	1_1_1_100	R_3OAR160_enzyme	R_3OAR160_enzyme	http://purl.obolibrary.org/obo/GO_0004316	3-oxoacyl-[acyl-carrier-protein] reductase (NADPH) activity
	R_3OAR160	3-oxoacyl-[acyl-carrier-protein] reductase (n-C16:0) reaction	M_h_c	proton	M_nadp_c	Nicotinamide adenine dinucleotide phosphate
	R_3OAR160	3-oxoacyl-[acyl-carrier-protein] reductase (n-C16:0) reaction	M_nadph_c	Nicotinamide adenine dinucleotide phosphate - reduced
homomultimerisation	R_C_4_P0AEK2_tetramerisation	R_C_4_P0AEK2_tetramerisation reaction	P0AEK2	3-oxoacyl-[acyl-carrier-protein] reductase FabG	R_3OAR160_enzyme	R_3OAR160_enzyme	R_C_4_P0AEK2_tetramerisation_activity
metabolic oxido-reduction	R_3OAR161	3-oxoacyl-[acyl-carrier-protein] reductase (n-C16:1) reaction	M_3ocpalm9eACP_c	3-oxo-cis-palm-9-eoyl-[acyl-carrier protein]	M_3hcpalm9eACP_c	(R)-3-hydroxy-cis-palm-9-eoyl-[acyl-carrier protein]	1_1_1_100	R_3OAR161_enzyme	R_3OAR161_enzyme	http://purl.obolibrary.org/obo/GO_0004316	3-oxoacyl-[acyl-carrier-protein] reductase (NADPH) activity
	R_3OAR161	3-oxoacyl-[acyl-carrier-protein] reductase (n-C16:1) reaction	M_h_c	proton	M_nadp_c	Nicotinamide adenine dinucleotide phosphate
	R_3OAR161	3-oxoacyl-[acyl-carrier-protein] reductase (n-C16:1) reaction	M_nadph_c	Nicotinamide adenine dinucleotide phosphate - reduced
homomultimerisation	R_C_4_P0AEK2_tetramerisation	R_C_4_P0AEK2_tetramerisation reaction	P0AEK2	3-oxoacyl-[acyl-carrier-protein] reductase FabG	R_3OAR161_enzyme	R_3OAR161_enzyme	R_C_4_P0AEK2_tetramerisation_activity
metabolic oxido-reduction	R_3OAR180	3-oxoacyl-[acyl-carrier-protein] reductase (n-C18:0) reaction	M_3ooctdACP_c	3-Oxooctadecanoyl-[acyl-carrier protein]	M_3hoctaACP_c	(R)-3-Hydroxyoctadecanoyl-[acyl-carrier protein]	1_1_1_100	R_3OAR180_enzyme	R_3OAR180_enzyme	http://purl.obolibrary.org/obo/GO_0004316	3-oxoacyl-[acyl-carrier-protein] reductase (NADPH) activity
	R_3OAR180	3-oxoacyl-[acyl-carrier-protein] reductase (n-C18:0) reaction	M_h_c	proton	M_nadp_c	Nicotinamide adenine dinucleotide phosphate
	R_3OAR180	3-oxoacyl-[acyl-carrier-protein] reductase (n-C18:0) reaction	M_nadph_c	Nicotinamide adenine dinucleotide phosphate - reduced
homomultimerisation	R_C_4_P0AEK2_tetramerisation	R_C_4_P0AEK2_tetramerisation reaction	P0AEK2	3-oxoacyl-[acyl-carrier-protein] reductase FabG	R_3OAR180_enzyme	R_3OAR180_enzyme	R_C_4_P0AEK2_tetramerisation_activity
metabolic oxido-reduction	R_3OAR181	3-oxoacyl-[acyl-carrier-protein] reductase (n-C18:1) reaction	M_3ocvac11eACP_c	3-oxo-cis-vacc-11-enoyl-[acyl-carrier protein]	M_3hcvac11eACP_c	(R)-3-hydroxy-cis-vacc-11-enoyl-[acyl-carrier protein]	1_1_1_100	R_3OAR181_enzyme	R_3OAR181_enzyme	http://purl.obolibrary.org/obo/GO_0004316	3-oxoacyl-[acyl-carrier-protein] reductase (NADPH) activity
	R_3OAR181	3-oxoacyl-[acyl-carrier-protein] reductase (n-C18:1) reaction	M_h_c	proton	M_nadp_c	Nicotinamide adenine dinucleotide phosphate
	R_3OAR181	3-oxoacyl-[acyl-carrier-protein] reductase (n-C18:1) reaction	M_nadph_c	Nicotinamide adenine dinucleotide phosphate - reduced
homomultimerisation	R_C_4_P0AEK2_tetramerisation	R_C_4_P0AEK2_tetramerisation reaction	P0AEK2	3-oxoacyl-[acyl-carrier-protein] reductase FabG	R_3OAR181_enzyme	R_3OAR181_enzyme	R_C_4_P0AEK2_tetramerisation_activity
metabolic oxido-reduction	R_3OAR40	3-oxoacyl-[acyl-carrier-protein] reductase (n-C4:0) reaction	M_actACP_c	Acetoacetyl-ACP	M_3haACP_c	(3R)-3-Hydroxyacyl-[acyl-carrier protein]	1_1_1_100	R_3OAR40_enzyme	R_3OAR40_enzyme	http://purl.obolibrary.org/obo/GO_0004316	3-oxoacyl-[acyl-carrier-protein] reductase (NADPH) activity
	R_3OAR40	3-oxoacyl-[acyl-carrier-protein] reductase (n-C4:0) reaction	M_h_c	proton	M_nadp_c	Nicotinamide adenine dinucleotide phosphate
	R_3OAR40	3-oxoacyl-[acyl-carrier-protein] reductase (n-C4:0) reaction	M_nadph_c	Nicotinamide adenine dinucleotide phosphate - reduced
homomultimerisation	R_C_4_P0AEK2_tetramerisation	R_C_4_P0AEK2_tetramerisation reaction	P0AEK2	3-oxoacyl-[acyl-carrier-protein] reductase FabG	R_3OAR40_enzyme	R_3OAR40_enzyme	R_C_4_P0AEK2_tetramerisation_activity
metabolic oxido-reduction	R_3OAR60	3-oxoacyl-[acyl-carrier-protein] reductase (n-C6:0) reaction	M_3ohexACP_c	3-Oxohexanoyl-[acyl-carrier protein]	M_3hhexACP_c	(R)-3-Hydroxyhexanoyl-[acyl-carrier protein]	1_1_1_100	R_3OAR60_enzyme	R_3OAR60_enzyme	http://purl.obolibrary.org/obo/GO_0004316	3-oxoacyl-[acyl-carrier-protein] reductase (NADPH) activity
	R_3OAR60	3-oxoacyl-[acyl-carrier-protein] reductase (n-C6:0) reaction	M_h_c	proton	M_nadp_c	Nicotinamide adenine dinucleotide phosphate
	R_3OAR60	3-oxoacyl-[acyl-carrier-protein] reductase (n-C6:0) reaction	M_nadph_c	Nicotinamide adenine dinucleotide phosphate - reduced
homomultimerisation	R_C_4_P0AEK2_tetramerisation	R_C_4_P0AEK2_tetramerisation reaction	P0AEK2	3-oxoacyl-[acyl-carrier-protein] reductase FabG	R_3OAR60_enzyme	R_3OAR60_enzyme	R_C_4_P0AEK2_tetramerisation_activity
metabolic oxido-reduction	R_3OAR80	3-oxoacyl-[acyl-carrier-protein] reductase (n-C8:0) reaction	M_3ooctACP_c	3-Oxooctanoyl-[acyl-carrier protein]	M_3hoctACP_c	(R)-3-Hydroxyoctanoyl-[acyl-carrier protein]	1_1_1_100	R_3OAR80_enzyme	R_3OAR80_enzyme	http://purl.obolibrary.org/obo/GO_0004316	3-oxoacyl-[acyl-carrier-protein] reductase (NADPH) activity
	R_3OAR80	3-oxoacyl-[acyl-carrier-protein] reductase (n-C8:0) reaction	M_h_c	proton	M_nadp_c	Nicotinamide adenine dinucleotide phosphate
	R_3OAR80	3-oxoacyl-[acyl-carrier-protein] reductase (n-C8:0) reaction	M_nadph_c	Nicotinamide adenine dinucleotide phosphate - reduced
homomultimerisation	R_C_4_P0AEK2_tetramerisation	R_C_4_P0AEK2_tetramerisation reaction	P0AEK2	3-oxoacyl-[acyl-carrier-protein] reductase FabG	R_3OAR80_enzyme	R_3OAR80_enzyme	R_C_4_P0AEK2_tetramerisation_activity
metabolic transference	R_3OAS100	3-oxoacyl-[acyl-carrier-protein] synthase (n-C10:0) reaction	M_h_c	proton	M_3odecACP_c	3-Oxodecanoyl-[acyl-carrier protein]	2_3_1_86	R_3OAS100_enzyme	R_3OAS100_enzyme	http://purl.obolibrary.org/obo/GO_0004321	fatty-acyl-CoA synthase activity
	R_3OAS100	3-oxoacyl-[acyl-carrier-protein] synthase (n-C10:0) reaction	M_malACP_c	Malonyl-[acyl-carrier protein]	M_ACP_c	Acyl carrier protein
	R_3OAS100	3-oxoacyl-[acyl-carrier-protein] synthase (n-C10:0) reaction	M_ocACP_c	Octanoyl-ACP (n-C8:0ACP)	M_co2_c	CO2
homomultimerisation	R_C_2_P0A953_dimerisation	R_C_2_P0A953_dimerisation reaction	P0A953	3-oxoacyl-[acyl-carrier-protein] synthase 1	R_3OAS100_enzyme	R_3OAS100_enzyme	R_C_2_P0A953_dimerisation_activity
metabolic transference	R_3OAS100_duplicate_2	R_3OAS100_duplicate_2 reaction	M_h_c	proton	M_3odecACP_c	3-Oxodecanoyl-[acyl-carrier protein]	2_3_1_86	R_3OAS100_duplicate_2_enzyme	R_3OAS100_duplicate_2_enzyme	http://purl.obolibrary.org/obo/GO_0004321	fatty-acyl-CoA synthase activity
	R_3OAS100_duplicate_2	R_3OAS100_duplicate_2 reaction	M_malACP_c	Malonyl-[acyl-carrier protein]	M_ACP_c	Acyl carrier protein
	R_3OAS100_duplicate_2	R_3OAS100_duplicate_2 reaction	M_ocACP_c	Octanoyl-ACP (n-C8:0ACP)	M_co2_c	CO2
homomultimerisation	R_C_2_P0AAI5_dimerisation	R_C_2_P0AAI5_dimerisation reaction	P0AAI5	3-oxoacyl-[acyl-carrier-protein] synthase 2	R_3OAS100_duplicate_2_enzyme	R_3OAS100_duplicate_2_enzyme	R_C_2_P0AAI5_dimerisation_activity
metabolic transference	R_3OAS120	3-oxoacyl-[acyl-carrier-protein] synthase (n-C12:0) reaction	M_dcaACP_c	Decanoyl-ACP (n-C10:0ACP)	M_3oddecACP_c	3-Oxododecanoyl-[acyl-carrier protein]	2_3_1_86	R_3OAS120_enzyme	R_3OAS120_enzyme	http://purl.obolibrary.org/obo/GO_0004321	fatty-acyl-CoA synthase activity
	R_3OAS120	3-oxoacyl-[acyl-carrier-protein] synthase (n-C12:0) reaction	M_h_c	proton	M_ACP_c	Acyl carrier protein
	R_3OAS120	3-oxoacyl-[acyl-carrier-protein] synthase (n-C12:0) reaction	M_malACP_c	Malonyl-[acyl-carrier protein]	M_co2_c	CO2
homomultimerisation	R_C_2_P0AAI5_dimerisation	R_C_2_P0AAI5_dimerisation reaction	P0AAI5	3-oxoacyl-[acyl-carrier-protein] synthase 2	R_3OAS120_enzyme	R_3OAS120_enzyme	R_C_2_P0AAI5_dimerisation_activity
metabolic transference	R_3OAS120_duplicate_2	R_3OAS120_duplicate_2 reaction	M_dcaACP_c	Decanoyl-ACP (n-C10:0ACP)	M_3oddecACP_c	3-Oxododecanoyl-[acyl-carrier protein]	2_3_1_86	R_3OAS120_duplicate_2_enzyme	R_3OAS120_duplicate_2_enzyme	http://purl.obolibrary.org/obo/GO_0004321	fatty-acyl-CoA synthase activity
	R_3OAS120_duplicate_2	R_3OAS120_duplicate_2 reaction	M_h_c	proton	M_ACP_c	Acyl carrier protein
	R_3OAS120_duplicate_2	R_3OAS120_duplicate_2 reaction	M_malACP_c	Malonyl-[acyl-carrier protein]	M_co2_c	CO2
homomultimerisation	R_C_2_P0A953_dimerisation	R_C_2_P0A953_dimerisation reaction	P0A953	3-oxoacyl-[acyl-carrier-protein] synthase 1	R_3OAS120_duplicate_2_enzyme	R_3OAS120_duplicate_2_enzyme	R_C_2_P0A953_dimerisation_activity
metabolic transference	R_3OAS121	3-oxoacyl-[acyl-carrier-protein] synthase (n-C12:1) reaction	M_cdec3eACP_c	Cis-dec-3-enoyl-[acyl-carrier protein] (n-C10:1)	M_3ocddec5eACP_c	3-oxo-cis-dodec-5-enoyl-[acyl-carrier protein]	2_3_1_41	R_3OAS121_enzyme	R_3OAS121_enzyme	http://purl.obolibrary.org/obo/GO_0004315	3-oxoacyl-[acyl-carrier-protein] synthase activity
	R_3OAS121	3-oxoacyl-[acyl-carrier-protein] synthase (n-C12:1) reaction	M_h_c	proton	M_ACP_c	Acyl carrier protein
	R_3OAS121	3-oxoacyl-[acyl-carrier-protein] synthase (n-C12:1) reaction	M_malACP_c	Malonyl-[acyl-carrier protein]	M_co2_c	CO2
homomultimerisation	R_C_2_P0A953_dimerisation	R_C_2_P0A953_dimerisation reaction	P0A953	3-oxoacyl-[acyl-carrier-protein] synthase 1	R_3OAS121_enzyme	R_3OAS121_enzyme	R_C_2_P0A953_dimerisation_activity
metabolic transference	R_3OAS140	3-oxoacyl-[acyl-carrier-protein] synthase (n-C14:0) reaction	M_ddcaACP_c	Dodecanoyl-ACP (n-C12:0ACP)	M_3omrsACP_c	3-Oxotetradecanoyl-[acyl-carrier protein]	2_3_1_86	R_3OAS140_enzyme	R_3OAS140_enzyme	http://purl.obolibrary.org/obo/GO_0004321	fatty-acyl-CoA synthase activity
	R_3OAS140	3-oxoacyl-[acyl-carrier-protein] synthase (n-C14:0) reaction	M_h_c	proton	M_ACP_c	Acyl carrier protein
	R_3OAS140	3-oxoacyl-[acyl-carrier-protein] synthase (n-C14:0) reaction	M_malACP_c	Malonyl-[acyl-carrier protein]	M_co2_c	CO2
homomultimerisation	R_C_2_P0A953_dimerisation	R_C_2_P0A953_dimerisation reaction	P0A953	3-oxoacyl-[acyl-carrier-protein] synthase 1	R_3OAS140_enzyme	R_3OAS140_enzyme	R_C_2_P0A953_dimerisation_activity
metabolic transference	R_3OAS140_duplicate_2	R_3OAS140_duplicate_2 reaction	M_ddcaACP_c	Dodecanoyl-ACP (n-C12:0ACP)	M_3omrsACP_c	3-Oxotetradecanoyl-[acyl-carrier protein]	2_3_1_86	R_3OAS140_duplicate_2_enzyme	R_3OAS140_duplicate_2_enzyme	http://purl.obolibrary.org/obo/GO_0004321	fatty-acyl-CoA synthase activity
	R_3OAS140_duplicate_2	R_3OAS140_duplicate_2 reaction	M_h_c	proton	M_ACP_c	Acyl carrier protein
	R_3OAS140_duplicate_2	R_3OAS140_duplicate_2 reaction	M_malACP_c	Malonyl-[acyl-carrier protein]	M_co2_c	CO2
homomultimerisation	R_C_2_P0AAI5_dimerisation	R_C_2_P0AAI5_dimerisation reaction	P0AAI5	3-oxoacyl-[acyl-carrier-protein] synthase 2	R_3OAS140_duplicate_2_enzyme	R_3OAS140_duplicate_2_enzyme	R_C_2_P0AAI5_dimerisation_activity
metabolic transference	R_3OAS141	3-oxoacyl-[acyl-carrier-protein] synthase (n-C14:1) reaction	M_cddec5eACP_c	Cis-dodec-5-enoyl-[acyl-carrier protein] (n-C12:1)	M_3ocmrs7eACP_c	3-oxo-cis-myristol-7-eoyl-[acyl-carrier protein]	2_3_1_41	R_3OAS141_enzyme	R_3OAS141_enzyme	http://purl.obolibrary.org/obo/GO_0004315	3-oxoacyl-[acyl-carrier-protein] synthase activity
	R_3OAS141	3-oxoacyl-[acyl-carrier-protein] synthase (n-C14:1) reaction	M_h_c	proton	M_ACP_c	Acyl carrier protein
	R_3OAS141	3-oxoacyl-[acyl-carrier-protein] synthase (n-C14:1) reaction	M_malACP_c	Malonyl-[acyl-carrier protein]	M_co2_c	CO2
homomultimerisation	R_C_2_P0A953_dimerisation	R_C_2_P0A953_dimerisation reaction	P0A953	3-oxoacyl-[acyl-carrier-protein] synthase 1	R_3OAS141_enzyme	R_3OAS141_enzyme	R_C_2_P0A953_dimerisation_activity
metabolic transference	R_3OAS160	3-oxoacyl-[acyl-carrier-protein] synthase (n-C16:0) reaction	M_h_c	proton	M_3opalmACP_c	3-Oxohexadecanoyl-[acyl-carrier protein]	2_3_1_86	R_3OAS160_enzyme	R_3OAS160_enzyme	http://purl.obolibrary.org/obo/GO_0004321	fatty-acyl-CoA synthase activity
	R_3OAS160	3-oxoacyl-[acyl-carrier-protein] synthase (n-C16:0) reaction	M_malACP_c	Malonyl-[acyl-carrier protein]	M_ACP_c	Acyl carrier protein
	R_3OAS160	3-oxoacyl-[acyl-carrier-protein] synthase (n-C16:0) reaction	M_myrsACP_c	Myristoyl-ACP (n-C14:0ACP)	M_co2_c	CO2
homomultimerisation	R_C_2_P0A953_dimerisation	R_C_2_P0A953_dimerisation reaction	P0A953	3-oxoacyl-[acyl-carrier-protein] synthase 1	R_3OAS160_enzyme	R_3OAS160_enzyme	R_C_2_P0A953_dimerisation_activity
metabolic transference	R_3OAS160_duplicate_2	R_3OAS160_duplicate_2 reaction	M_h_c	proton	M_3opalmACP_c	3-Oxohexadecanoyl-[acyl-carrier protein]	2_3_1_86	R_3OAS160_duplicate_2_enzyme	R_3OAS160_duplicate_2_enzyme	http://purl.obolibrary.org/obo/GO_0004321	fatty-acyl-CoA synthase activity
	R_3OAS160_duplicate_2	R_3OAS160_duplicate_2 reaction	M_malACP_c	Malonyl-[acyl-carrier protein]	M_ACP_c	Acyl carrier protein
	R_3OAS160_duplicate_2	R_3OAS160_duplicate_2 reaction	M_myrsACP_c	Myristoyl-ACP (n-C14:0ACP)	M_co2_c	CO2
homomultimerisation	R_C_2_P0AAI5_dimerisation	R_C_2_P0AAI5_dimerisation reaction	P0AAI5	3-oxoacyl-[acyl-carrier-protein] synthase 2	R_3OAS160_duplicate_2_enzyme	R_3OAS160_duplicate_2_enzyme	R_C_2_P0AAI5_dimerisation_activity
metabolic transference	R_3OAS161	3-oxoacyl-[acyl-carrier-protein] synthase (n-C16:1) reaction	M_h_c	proton	M_3ocpalm9eACP_c	3-oxo-cis-palm-9-eoyl-[acyl-carrier protein]	2_3_1_41	R_3OAS161_enzyme	R_3OAS161_enzyme	http://purl.obolibrary.org/obo/GO_0004315	3-oxoacyl-[acyl-carrier-protein] synthase activity
	R_3OAS161	3-oxoacyl-[acyl-carrier-protein] synthase (n-C16:1) reaction	M_malACP_c	Malonyl-[acyl-carrier protein]	M_ACP_c	Acyl carrier protein
	R_3OAS161	3-oxoacyl-[acyl-carrier-protein] synthase (n-C16:1) reaction	M_tdeACP_c	Cis-tetradec-7-enoyl-[acyl-carrier protein] (n-C14:1)	M_co2_c	CO2
homomultimerisation	R_C_2_P0A953_dimerisation	R_C_2_P0A953_dimerisation reaction	P0A953	3-oxoacyl-[acyl-carrier-protein] synthase 1	R_3OAS161_enzyme	R_3OAS161_enzyme	R_C_2_P0A953_dimerisation_activity
metabolic transference	R_3OAS180	3-oxoacyl-[acyl-carrier-protein] synthase (n-C18:0) reaction	M_h_c	proton	M_3ooctdACP_c	3-Oxooctadecanoyl-[acyl-carrier protein]	2_3_1_41	R_3OAS180_enzyme	R_3OAS180_enzyme	http://purl.obolibrary.org/obo/GO_0004315	3-oxoacyl-[acyl-carrier-protein] synthase activity
	R_3OAS180	3-oxoacyl-[acyl-carrier-protein] synthase (n-C18:0) reaction	M_malACP_c	Malonyl-[acyl-carrier protein]	M_ACP_c	Acyl carrier protein
	R_3OAS180	3-oxoacyl-[acyl-carrier-protein] synthase (n-C18:0) reaction	M_palmACP_c	Palmitoyl-ACP (n-C16:0ACP)	M_co2_c	CO2
homomultimerisation	R_C_2_P0AAI5_dimerisation	R_C_2_P0AAI5_dimerisation reaction	P0AAI5	3-oxoacyl-[acyl-carrier-protein] synthase 2	R_3OAS180_enzyme	R_3OAS180_enzyme	R_C_2_P0AAI5_dimerisation_activity
metabolic transference	R_3OAS180_duplicate_2	R_3OAS180_duplicate_2 reaction	M_h_c	proton	M_3ooctdACP_c	3-Oxooctadecanoyl-[acyl-carrier protein]	2_3_1_41	R_3OAS180_duplicate_2_enzyme	R_3OAS180_duplicate_2_enzyme	http://purl.obolibrary.org/obo/GO_0004315	3-oxoacyl-[acyl-carrier-protein] synthase activity
	R_3OAS180_duplicate_2	R_3OAS180_duplicate_2 reaction	M_malACP_c	Malonyl-[acyl-carrier protein]	M_ACP_c	Acyl carrier protein
	R_3OAS180_duplicate_2	R_3OAS180_duplicate_2 reaction	M_palmACP_c	Palmitoyl-ACP (n-C16:0ACP)	M_co2_c	CO2
homomultimerisation	R_C_2_P0A953_dimerisation	R_C_2_P0A953_dimerisation reaction	P0A953	3-oxoacyl-[acyl-carrier-protein] synthase 1	R_3OAS180_duplicate_2_enzyme	R_3OAS180_duplicate_2_enzyme	R_C_2_P0A953_dimerisation_activity
metabolic transference	R_3OAS181	3-oxoacyl-[acyl-carrier-protein] synthase (n-C18:1) reaction	M_h_c	proton	M_3ocvac11eACP_c	3-oxo-cis-vacc-11-enoyl-[acyl-carrier protein]	2_3_1_179	R_3OAS181_enzyme	R_3OAS181_enzyme	http://purl.obolibrary.org/obo/GO_0033817	beta-ketoacyl-acyl-carrier-protein synthase II activity
	R_3OAS181	3-oxoacyl-[acyl-carrier-protein] synthase (n-C18:1) reaction	M_hdeACP_c	Cis-hexadec-9-enoyl-[acyl-carrier protein] (n-C16:1)	M_ACP_c	Acyl carrier protein
	R_3OAS181	3-oxoacyl-[acyl-carrier-protein] synthase (n-C18:1) reaction	M_malACP_c	Malonyl-[acyl-carrier protein]	M_co2_c	CO2
homomultimerisation	R_C_2_P0AAI5_dimerisation	R_C_2_P0AAI5_dimerisation reaction	P0AAI5	3-oxoacyl-[acyl-carrier-protein] synthase 2	R_3OAS181_enzyme	R_3OAS181_enzyme	R_C_2_P0AAI5_dimerisation_activity
metabolic transference	R_3OAS60	3-oxoacyl-[acyl-carrier-protein] synthase (n-C6:0) reaction	M_butACP_c	Butyryl-ACP (n-C4:0ACP)	M_3ohexACP_c	3-Oxohexanoyl-[acyl-carrier protein]	2_3_1_86	R_3OAS60_enzyme	R_3OAS60_enzyme	http://purl.obolibrary.org/obo/GO_0004321	fatty-acyl-CoA synthase activity
	R_3OAS60	3-oxoacyl-[acyl-carrier-protein] synthase (n-C6:0) reaction	M_h_c	proton	M_ACP_c	Acyl carrier protein
	R_3OAS60	3-oxoacyl-[acyl-carrier-protein] synthase (n-C6:0) reaction	M_malACP_c	Malonyl-[acyl-carrier protein]	M_co2_c	CO2
homomultimerisation	R_C_2_P0AAI5_dimerisation	R_C_2_P0AAI5_dimerisation reaction	P0AAI5	3-oxoacyl-[acyl-carrier-protein] synthase 2	R_3OAS60_enzyme	R_3OAS60_enzyme	R_C_2_P0AAI5_dimerisation_activity
metabolic transference	R_3OAS60_duplicate_2	R_3OAS60_duplicate_2 reaction	M_butACP_c	Butyryl-ACP (n-C4:0ACP)	M_3ohexACP_c	3-Oxohexanoyl-[acyl-carrier protein]	2_3_1_86	R_3OAS60_duplicate_2_enzyme	R_3OAS60_duplicate_2_enzyme	http://purl.obolibrary.org/obo/GO_0004321	fatty-acyl-CoA synthase activity
	R_3OAS60_duplicate_2	R_3OAS60_duplicate_2 reaction	M_h_c	proton	M_ACP_c	Acyl carrier protein
	R_3OAS60_duplicate_2	R_3OAS60_duplicate_2 reaction	M_malACP_c	Malonyl-[acyl-carrier protein]	M_co2_c	CO2
homomultimerisation	R_C_2_P0A953_dimerisation	R_C_2_P0A953_dimerisation reaction	P0A953	3-oxoacyl-[acyl-carrier-protein] synthase 1	R_3OAS60_duplicate_2_enzyme	R_3OAS60_duplicate_2_enzyme	R_C_2_P0A953_dimerisation_activity
metabolic transference	R_3OAS80	3-oxoacyl-[acyl-carrier-protein] synthase (n-C8:0) reaction	M_h_c	proton	M_3ooctACP_c	3-Oxooctanoyl-[acyl-carrier protein]	2_3_1_86	R_3OAS80_enzyme	R_3OAS80_enzyme	http://purl.obolibrary.org/obo/GO_0004321	fatty-acyl-CoA synthase activity
	R_3OAS80	3-oxoacyl-[acyl-carrier-protein] synthase (n-C8:0) reaction	M_hexACP_c	Hexanoyl-ACP (n-C6:0ACP)	M_ACP_c	Acyl carrier protein
	R_3OAS80	3-oxoacyl-[acyl-carrier-protein] synthase (n-C8:0) reaction	M_malACP_c	Malonyl-[acyl-carrier protein]	M_co2_c	CO2
homomultimerisation	R_C_2_P0A953_dimerisation	R_C_2_P0A953_dimerisation reaction	P0A953	3-oxoacyl-[acyl-carrier-protein] synthase 1	R_3OAS80_enzyme	R_3OAS80_enzyme	R_C_2_P0A953_dimerisation_activity
metabolic transference	R_3OAS80_duplicate_2	R_3OAS80_duplicate_2 reaction	M_h_c	proton	M_3ooctACP_c	3-Oxooctanoyl-[acyl-carrier protein]	2_3_1_86	R_3OAS80_duplicate_2_enzyme	R_3OAS80_duplicate_2_enzyme	http://purl.obolibrary.org/obo/GO_0004321	fatty-acyl-CoA synthase activity
	R_3OAS80_duplicate_2	R_3OAS80_duplicate_2 reaction	M_hexACP_c	Hexanoyl-ACP (n-C6:0ACP)	M_ACP_c	Acyl carrier protein
	R_3OAS80_duplicate_2	R_3OAS80_duplicate_2 reaction	M_malACP_c	Malonyl-[acyl-carrier protein]	M_co2_c	CO2
homomultimerisation	R_C_2_P0AAI5_dimerisation	R_C_2_P0AAI5_dimerisation reaction	P0AAI5	3-oxoacyl-[acyl-carrier-protein] synthase 2	R_3OAS80_duplicate_2_enzyme	R_3OAS80_duplicate_2_enzyme	R_C_2_P0AAI5_dimerisation_activity
metabolic transference	R_3OXCOAT	3-oxoadipyl-CoA thiolase reaction	M_coa_c	Coenzyme A	M_accoa_c	Acetyl-CoA	2_3_1_16	P0C7L2	3-oxoadipyl-CoA/3-oxo-5,6-dehydrosuberyl-CoA thiolase	http://purl.obolibrary.org/obo/GO_0003988	acetyl-CoA C-acyltransferase activity
	R_3OXCOAT	3-oxoadipyl-CoA thiolase reaction	M_oxadpcoa_c	3-Oxoadipyl-CoA	M_succoa_c	Succinyl-CoA
metabolic lyase process	R_4HTHRS	4-Hydroxy-L-threonine synthase reaction	M_h2o_c	water	M_4hthr_c	4-Hydroxy-L-threonine	4_2_3_1	R_4HTHRS_enzyme	R_4HTHRS_enzyme	http://purl.obolibrary.org/obo/GO_0004795	threonine synthase activity
	R_4HTHRS	4-Hydroxy-L-threonine synthase reaction	M_phthr_c	O-Phospho-4-hydroxy-L-threonine	M_pi_c	phosphate(3-)
co-enzyme recruitment	R_C_P00934_1_M_pydx5p_c_cofactor_recruitment	R_C_P00934_1_M_pydx5p_c_cofactor_recruitment reaction	P00934	Threonine synthase (TS)	R_4HTHRS_enzyme	R_4HTHRS_enzyme	R_C_P00934_1_M_pydx5p_c_cofactor_recruitment_activity
	R_C_P00934_1_M_pydx5p_c_cofactor_recruitment	R_C_P00934_1_M_pydx5p_c_cofactor_recruitment reaction	M_pydx5p_c	Pyridoxal 5'-phosphate
enzymatic metabolic reaction	R_4PCP	Tetrapeptide L,D-carboxypeptidase reaction	M_LalaDgluMdapDala_c	L-alanine-D-glutamate-meso-2,6-diaminoheptanedioate-D-alanine	M_LalaDgluMdap_c	L-alanine-D-glutamate-meso-2,6-diaminoheptanedioate	R_4PCP_activity	P76008	Murein tetrapeptide carboxypeptidase	http://purl.obolibrary.org/obo/GO_0003824	catalytic activity
	R_4PCP	Tetrapeptide L,D-carboxypeptidase reaction	M_h2o_c	water	M_ala__D_c	D-Alanine
metabolic oxido-reduction	R_5DGLCNR	5-dehydro-D-gluconate reductase reaction	M_5dglcn_c	5-Dehydro-D-gluconate	M_glcn_c	D-Gluconate	1_1_1_69	P0A9P9	5-keto-D-gluconate 5-reductase	http://purl.obolibrary.org/obo/GO_0008874	gluconate 5-dehydrogenase activity
	R_5DGLCNR	5-dehydro-D-gluconate reductase reaction	M_h_c	proton	M_nadp_c	Nicotinamide adenine dinucleotide phosphate
	R_5DGLCNR	5-dehydro-D-gluconate reductase reaction	M_nadph_c	Nicotinamide adenine dinucleotide phosphate - reduced
enzymatic metabolic reaction	R_5DOAN	5'-deoxyadenosine nuclosidase reaction	M_dad_5_c	5'-Deoxyadenosine	M_5drib_c	5'-deoxyribose	R_5DOAN_activity	R_5DOAN_enzyme	R_5DOAN_enzyme	http://purl.obolibrary.org/obo/GO_0003824	catalytic activity
	R_5DOAN	5'-deoxyadenosine nuclosidase reaction	M_h2o_c	water	M_ade_c	Adenine
homomultimerisation	R_C_2_P0AF12_dimerisation	R_C_2_P0AF12_dimerisation reaction	P0AF12	5'-methylthioadenosine/S-adenosylhomocysteine nucleosidase (MTA/SAH nucleosidase) (MTAN)	R_5DOAN_enzyme	R_5DOAN_enzyme	R_C_2_P0AF12_dimerisation_activity
metabolic isomerization	R_A5PISO	Arabinose-5-phosphate isomerase reaction	M_ru5p__D_c	D-Ribulose 5-phosphate	M_ara5p_c	D-Arabinose 5-phosphate	5_3_1_13	R_A5PISO_enzyme	R_A5PISO_enzyme	http://purl.obolibrary.org/obo/GO_0019146	arabinose-5-phosphate isomerase activity
homomultimerisation	R_C_4_P45395_tetramerisation	R_C_4_P45395_tetramerisation reaction	P45395	Arabinose 5-phosphate isomerase KdsD (API) (L-API)	R_A5PISO_enzyme	R_A5PISO_enzyme	R_C_4_P45395_tetramerisation_activity
metabolic isomerization	R_A5PISO_duplicate_2	R_A5PISO_duplicate_2 reaction	M_ru5p__D_c	D-Ribulose 5-phosphate	M_ara5p_c	D-Arabinose 5-phosphate	5_3_1_13	R_A5PISO_duplicate_2_enzyme	R_A5PISO_duplicate_2_enzyme	http://purl.obolibrary.org/obo/GO_0019146	arabinose-5-phosphate isomerase activity
homomultimerisation	R_C_4_P17115_tetramerisation	R_C_4_P17115_tetramerisation reaction	P17115	Arabinose 5-phosphate isomerase GutQ (API) (G-API)	R_A5PISO_duplicate_2_enzyme	R_A5PISO_duplicate_2_enzyme	R_C_4_P17115_tetramerisation_activity
metabolic ligation	R_AACPS1	Acyl-[acyl-carrier-protein] synthetase (n-C14:0) reaction	M_ACP_c	Acyl carrier protein	M_amp_c	AMP C10H12N5O7P	6_2_1_20	R_AACPS1_enzyme	R_AACPS1_enzyme	http://purl.obolibrary.org/obo/GO_0008922	long-chain fatty acid [acyl-carrier-protein] ligase activity
	R_AACPS1	Acyl-[acyl-carrier-protein] synthetase (n-C14:0) reaction	M_atp_c	ATP	M_myrsACP_c	Myristoyl-ACP (n-C14:0ACP)
	R_AACPS1	Acyl-[acyl-carrier-protein] synthetase (n-C14:0) reaction	M_ttdca_c	Tetradecanoate (n-C14:0)	M_ppi_c	Diphosphate
spontaneous protein-protein complex assembly	R_AACPS1_enzyme_complexation	R_AACPS1_enzyme_complexation reaction	P31119	Bifunctional protein Aas [Includes: 2-acylglycerophosphoethanolamine acyltransferase	R_AACPS1_enzyme	R_AACPS1_enzyme	R_AACPS1_enzyme_complexation_activity
	R_AACPS1_enzyme_complexation	R_AACPS1_enzyme_complexation reaction	P0A6A8	Acyl carrier protein (ACP) (Cytosolic-activating factor) (CAF) (Fatty acid synthase acyl carrier protein)
metabolic ligation	R_AACPS2	Acyl-[acyl-carrier-protein] synthetase (n-C14:1) reaction	M_ACP_c	Acyl carrier protein	M_amp_c	AMP C10H12N5O7P	6_2_1_20	R_AACPS2_enzyme	R_AACPS2_enzyme	http://purl.obolibrary.org/obo/GO_0008922	long-chain fatty acid [acyl-carrier-protein] ligase activity
	R_AACPS2	Acyl-[acyl-carrier-protein] synthetase (n-C14:1) reaction	M_atp_c	ATP	M_ppi_c	Diphosphate
	R_AACPS2	Acyl-[acyl-carrier-protein] synthetase (n-C14:1) reaction	M_ttdcea_c	Tetradecenoate (n-C14:1)	M_tdeACP_c	Cis-tetradec-7-enoyl-[acyl-carrier protein] (n-C14:1)
spontaneous protein-protein complex assembly	R_AACPS2_enzyme_complexation	R_AACPS2_enzyme_complexation reaction	P31119	Bifunctional protein Aas [Includes: 2-acylglycerophosphoethanolamine acyltransferase	R_AACPS2_enzyme	R_AACPS2_enzyme	R_AACPS2_enzyme_complexation_activity
	R_AACPS2_enzyme_complexation	R_AACPS2_enzyme_complexation reaction	P0A6A8	Acyl carrier protein (ACP) (Cytosolic-activating factor) (CAF) (Fatty acid synthase acyl carrier protein)
metabolic ligation	R_AACPS3	Acyl-[acyl-carrier-protein] synthetase (n-C16:0) reaction	M_ACP_c	Acyl carrier protein	M_amp_c	AMP C10H12N5O7P	6_2_1_20	R_AACPS3_enzyme	R_AACPS3_enzyme	http://purl.obolibrary.org/obo/GO_0008922	long-chain fatty acid [acyl-carrier-protein] ligase activity
	R_AACPS3	Acyl-[acyl-carrier-protein] synthetase (n-C16:0) reaction	M_atp_c	ATP	M_palmACP_c	Palmitoyl-ACP (n-C16:0ACP)
	R_AACPS3	Acyl-[acyl-carrier-protein] synthetase (n-C16:0) reaction	M_hdca_c	Hexadecanoate (n-C16:0)	M_ppi_c	Diphosphate
spontaneous protein-protein complex assembly	R_AACPS3_enzyme_complexation	R_AACPS3_enzyme_complexation reaction	P31119	Bifunctional protein Aas [Includes: 2-acylglycerophosphoethanolamine acyltransferase	R_AACPS3_enzyme	R_AACPS3_enzyme	R_AACPS3_enzyme_complexation_activity
	R_AACPS3_enzyme_complexation	R_AACPS3_enzyme_complexation reaction	P0A6A8	Acyl carrier protein (ACP) (Cytosolic-activating factor) (CAF) (Fatty acid synthase acyl carrier protein)
enzymatic metabolic reaction	R_AACPS4	Acyl-[acyl-carrier-protein] synthetase (n-C16:1) reaction	M_ACP_c	Acyl carrier protein	M_amp_c	AMP C10H12N5O7P	R_AACPS4_activity	R_AACPS4_enzyme	R_AACPS4_enzyme	http://purl.obolibrary.org/obo/GO_0003824	catalytic activity
	R_AACPS4	Acyl-[acyl-carrier-protein] synthetase (n-C16:1) reaction	M_atp_c	ATP	M_hdeACP_c	Cis-hexadec-9-enoyl-[acyl-carrier protein] (n-C16:1)
	R_AACPS4	Acyl-[acyl-carrier-protein] synthetase (n-C16:1) reaction	M_hdcea_c	Hexadecenoate (n-C16:1)	M_ppi_c	Diphosphate
spontaneous protein-protein complex assembly	R_AACPS4_enzyme_complexation	R_AACPS4_enzyme_complexation reaction	P31119	Bifunctional protein Aas [Includes: 2-acylglycerophosphoethanolamine acyltransferase	R_AACPS4_enzyme	R_AACPS4_enzyme	R_AACPS4_enzyme_complexation_activity
	R_AACPS4_enzyme_complexation	R_AACPS4_enzyme_complexation reaction	P0A6A8	Acyl carrier protein (ACP) (Cytosolic-activating factor) (CAF) (Fatty acid synthase acyl carrier protein)
enzymatic metabolic reaction	R_AACPS5	Acyl-[acyl-carrier-protein] synthetase (n-C18:1) reaction	M_ACP_c	Acyl carrier protein	M_amp_c	AMP C10H12N5O7P	R_AACPS5_activity	R_AACPS5_enzyme	R_AACPS5_enzyme	http://purl.obolibrary.org/obo/GO_0003824	catalytic activity
	R_AACPS5	Acyl-[acyl-carrier-protein] synthetase (n-C18:1) reaction	M_atp_c	ATP	M_octeACP_c	Cis-octadec-11-enoyl-[acyl-carrier protein] (n-C18:1)
	R_AACPS5	Acyl-[acyl-carrier-protein] synthetase (n-C18:1) reaction	M_ocdcea_c	Octadecenoate (n-C18:1)	M_ppi_c	Diphosphate
spontaneous protein-protein complex assembly	R_AACPS5_enzyme_complexation	R_AACPS5_enzyme_complexation reaction	P31119	Bifunctional protein Aas [Includes: 2-acylglycerophosphoethanolamine acyltransferase	R_AACPS5_enzyme	R_AACPS5_enzyme	R_AACPS5_enzyme_complexation_activity
	R_AACPS5_enzyme_complexation	R_AACPS5_enzyme_complexation reaction	P0A6A8	Acyl carrier protein (ACP) (Cytosolic-activating factor) (CAF) (Fatty acid synthase acyl carrier protein)
metabolic ligation	R_AACPS6	Acyl-[acyl-carrier-protein] synthetase (n-C18:0) reaction	M_ACP_c	Acyl carrier protein	M_amp_c	AMP C10H12N5O7P	6_2_1_20	R_AACPS6_enzyme	R_AACPS6_enzyme	http://purl.obolibrary.org/obo/GO_0008922	long-chain fatty acid [acyl-carrier-protein] ligase activity
	R_AACPS6	Acyl-[acyl-carrier-protein] synthetase (n-C18:0) reaction	M_atp_c	ATP	M_ocdcaACP_c	Octadecanoyl-ACP (n-C18:0ACP)
	R_AACPS6	Acyl-[acyl-carrier-protein] synthetase (n-C18:0) reaction	M_ocdca_c	Octadecanoate (n-C18:0)	M_ppi_c	Diphosphate
spontaneous protein-protein complex assembly	R_AACPS6_enzyme_complexation	R_AACPS6_enzyme_complexation reaction	P31119	Bifunctional protein Aas [Includes: 2-acylglycerophosphoethanolamine acyltransferase	R_AACPS6_enzyme	R_AACPS6_enzyme	R_AACPS6_enzyme_complexation_activity
	R_AACPS6_enzyme_complexation	R_AACPS6_enzyme_complexation reaction	P0A6A8	Acyl carrier protein (ACP) (Cytosolic-activating factor) (CAF) (Fatty acid synthase acyl carrier protein)
metabolic ligation	R_AACPS7	Acyl-[acyl-carrier-protein] synthetase (n-C12:0) reaction	M_ACP_c	Acyl carrier protein	M_amp_c	AMP C10H12N5O7P	6_2_1_l	R_AACPS7_enzyme	R_AACPS7_enzyme	http://purl.obolibrary.org/obo/GO_0016874	ligase activity
	R_AACPS7	Acyl-[acyl-carrier-protein] synthetase (n-C12:0) reaction	M_atp_c	ATP	M_ddcaACP_c	Dodecanoyl-ACP (n-C12:0ACP)
	R_AACPS7	Acyl-[acyl-carrier-protein] synthetase (n-C12:0) reaction	M_ddca_c	Dodecanoate (n-C12:0)	M_ppi_c	Diphosphate
spontaneous protein-protein complex assembly	R_AACPS7_enzyme_complexation	R_AACPS7_enzyme_complexation reaction	P31119	Bifunctional protein Aas [Includes: 2-acylglycerophosphoethanolamine acyltransferase	R_AACPS7_enzyme	R_AACPS7_enzyme	R_AACPS7_enzyme_complexation_activity
	R_AACPS7_enzyme_complexation	R_AACPS7_enzyme_complexation reaction	P0A6A8	Acyl carrier protein (ACP) (Cytosolic-activating factor) (CAF) (Fatty acid synthase acyl carrier protein)
metabolic ligation	R_AACPS8	Acyl-[acyl-carrier-protein] synthetase (n-C10:0) reaction	M_ACP_c	Acyl carrier protein	M_amp_c	AMP C10H12N5O7P	6_2_1_20	R_AACPS8_enzyme	R_AACPS8_enzyme	http://purl.obolibrary.org/obo/GO_0008922	long-chain fatty acid [acyl-carrier-protein] ligase activity
	R_AACPS8	Acyl-[acyl-carrier-protein] synthetase (n-C10:0) reaction	M_atp_c	ATP	M_dcaACP_c	Decanoyl-ACP (n-C10:0ACP)
	R_AACPS8	Acyl-[acyl-carrier-protein] synthetase (n-C10:0) reaction	M_dca_c	Decanoate (n-C10:0)	M_ppi_c	Diphosphate
spontaneous protein-protein complex assembly	R_AACPS8_enzyme_complexation	R_AACPS8_enzyme_complexation reaction	P31119	Bifunctional protein Aas [Includes: 2-acylglycerophosphoethanolamine acyltransferase	R_AACPS8_enzyme	R_AACPS8_enzyme	R_AACPS8_enzyme_complexation_activity
	R_AACPS8_enzyme_complexation	R_AACPS8_enzyme_complexation reaction	P0A6A8	Acyl carrier protein (ACP) (Cytosolic-activating factor) (CAF) (Fatty acid synthase acyl carrier protein)
metabolic ligation	R_AACPS9	Acyl-[acyl-carrier-protein] synthetase (n-C8:0) reaction	M_ACP_c	Acyl carrier protein	M_amp_c	AMP C10H12N5O7P	6_2_1_l	R_AACPS9_enzyme	R_AACPS9_enzyme	http://purl.obolibrary.org/obo/GO_0016874	ligase activity
	R_AACPS9	Acyl-[acyl-carrier-protein] synthetase (n-C8:0) reaction	M_atp_c	ATP	M_ocACP_c	Octanoyl-ACP (n-C8:0ACP)
	R_AACPS9	Acyl-[acyl-carrier-protein] synthetase (n-C8:0) reaction	M_octa_c	Octanoate (n-C8:0)	M_ppi_c	Diphosphate
spontaneous protein-protein complex assembly	R_AACPS9_enzyme_complexation	R_AACPS9_enzyme_complexation reaction	P31119	Bifunctional protein Aas [Includes: 2-acylglycerophosphoethanolamine acyltransferase	R_AACPS9_enzyme	R_AACPS9_enzyme	R_AACPS9_enzyme_complexation_activity
	R_AACPS9_enzyme_complexation	R_AACPS9_enzyme_complexation reaction	P0A6A8	Acyl carrier protein (ACP) (Cytosolic-activating factor) (CAF) (Fatty acid synthase acyl carrier protein)
metabolic oxido-reduction	R_AACTOOR	Aminoacetone:oxygen oxidoreductase(deaminating)(flavin-containing) reaction	M_aact_c	Aminoacetone	M_h2o2_c	Hydrogen peroxide	1_4_3_21			http://purl.obolibrary.org/obo/GO_0052593	tryptamine:oxygen oxidoreductase (deaminating) activity
	R_AACTOOR	Aminoacetone:oxygen oxidoreductase(deaminating)(flavin-containing) reaction	M_h2o_c	water	M_mthgxl_c	Methylglyoxal
	R_AACTOOR	Aminoacetone:oxygen oxidoreductase(deaminating)(flavin-containing) reaction	M_o2_c	O2 O2	M_nh4_c	Ammonium
metabolic transference	R_AADDGT	DTDP-N-4-acetamido-4,6-dideoxy-D-galactose transferase reaction	M_dtdp4aaddg_c	DTDP-4-acetamido-4,6-dideoxy-D-galactose	M_dtdp_c	DTDP C10H13N2O11P2	2_4_1_325	P56258	TDP-N-acetylfucosamine:lipid II N-acetylfucosaminyltransferase	http://purl.obolibrary.org/obo/GO_0102031	4-acetamido-4,6-dideoxy-D-galactose transferase activity
	R_AADDGT	DTDP-N-4-acetamido-4,6-dideoxy-D-galactose transferase reaction	M_unagamu_c	Undecaprenyl-diphospho-N-acetylglucosamine-N-acetylmannosaminuronate	M_h_c	proton
	R_AADDGT	DTDP-N-4-acetamido-4,6-dideoxy-D-galactose transferase reaction			M_unagamuf_c	Undecaprenyl-diphospho N-acetylglucosamine-N-acetylmannosaminuronate-N-acetamido-4,6-dideoxy-D-galactose
enzymatic metabolic reaction	R_AAMYL	Alpha-amylase reaction	M_14glucan_c	1,4-alpha-D-glucan	M_malthx_c	Maltohexaose	R_AAMYL_activity	R_AAMYL_enzyme	R_AAMYL_enzyme	http://purl.obolibrary.org/obo/GO_0003824	catalytic activity
co-enzyme recruitment	R_C_P26612_1_M_ca2_c_cofactor_recruitment	R_C_P26612_1_M_ca2_c_cofactor_recruitment reaction	P26612	Cytoplasmic alpha-amylase	R_AAMYL_enzyme	R_AAMYL_enzyme	R_C_P26612_1_M_ca2_c_cofactor_recruitment_activity
	R_C_P26612_1_M_ca2_c_cofactor_recruitment	R_C_P26612_1_M_ca2_c_cofactor_recruitment reaction	M_ca2_c	Calcium
metabolic hydrolysis	R_AB6PGH	Arbutin 6-phosphate glucohydrolase reaction	M_arbt6p_c	Arbutin 6-phosphate	M_g6p_c	D-Glucose 6-phosphate	3_2_1_86	R_AB6PGH_enzyme	R_AB6PGH_enzyme	http://purl.obolibrary.org/obo/GO_0008706	6-phospho-beta-glucosidase activity
	R_AB6PGH	Arbutin 6-phosphate glucohydrolase reaction	M_h2o_c	water	M_hqn_c	Hydroquinone
homomultimerisation	R_C_4_Q46829_tetramerisation	R_C_4_Q46829_tetramerisation reaction	Q46829	6-phospho-beta-glucosidase BglA	R_AB6PGH_enzyme	R_AB6PGH_enzyme	R_C_4_Q46829_tetramerisation_activity
metabolic transference	R_ABTA	4-aminobutyrate transaminase reaction	M_4abut_c	4-Aminobutanoate	M_glu__L_c	L-Glutamate	2_6_1_19	R_ABTA_enzyme	R_ABTA_enzyme	http://purl.obolibrary.org/obo/GO_0034386	4-aminobutyrate:2-oxoglutarate transaminase activity
	R_ABTA	4-aminobutyrate transaminase reaction	M_akg_c	2-Oxoglutarate	M_sucsal_c	Succinic semialdehyde
homomultimerisation	R_C_4_P22256_tetramerisation	R_C_4_P22256_tetramerisation reaction	P22256	4-aminobutyrate aminotransferase GabT	C_4_P22256	C_4_P22256	R_C_4_P22256_tetramerisation_activity
co-enzyme recruitment	R_C_C_4_P22256_1_M_pydx5p_c_cofactor_recruitment	R_C_C_4_P22256_1_M_pydx5p_c_cofactor_recruitment reaction	C_4_P22256	C_4_P22256	R_ABTA_enzyme	R_ABTA_enzyme	R_C_C_4_P22256_1_M_pydx5p_c_cofactor_recruitment_activity
	R_C_C_4_P22256_1_M_pydx5p_c_cofactor_recruitment	R_C_C_4_P22256_1_M_pydx5p_c_cofactor_recruitment reaction	M_pydx5p_c	Pyridoxal 5'-phosphate
metabolic transference	R_ABTA_duplicate_2	R_ABTA_duplicate_2 reaction	M_4abut_c	4-Aminobutanoate	M_glu__L_c	L-Glutamate	2_6_1_19	R_ABTA_duplicate_2_enzyme	R_ABTA_duplicate_2_enzyme	http://purl.obolibrary.org/obo/GO_0034386	4-aminobutyrate:2-oxoglutarate transaminase activity
	R_ABTA_duplicate_2	R_ABTA_duplicate_2 reaction	M_akg_c	2-Oxoglutarate	M_sucsal_c	Succinic semialdehyde
co-enzyme recruitment	R_C_P50457_1_M_pydx5p_c_cofactor_recruitment	R_C_P50457_1_M_pydx5p_c_cofactor_recruitment reaction	P50457	4-aminobutyrate aminotransferase PuuE	R_ABTA_duplicate_2_enzyme	R_ABTA_duplicate_2_enzyme	R_C_P50457_1_M_pydx5p_c_cofactor_recruitment_activity
	R_C_P50457_1_M_pydx5p_c_cofactor_recruitment	R_C_P50457_1_M_pydx5p_c_cofactor_recruitment reaction	M_pydx5p_c	Pyridoxal 5'-phosphate
metabolic oxido-reduction	R_ABUTD	Aminobutyraldehyde dehydrogenase reaction	M_4abutn_c	4-Aminobutanal	M_4abut_c	4-Aminobutanoate	1_2_1_19	R_ABUTD_enzyme	R_ABUTD_enzyme	http://purl.obolibrary.org/obo/GO_0033737	1-pyrroline dehydrogenase activity
	R_ABUTD	Aminobutyraldehyde dehydrogenase reaction	M_h2o_c	water	M_h_c	proton
	R_ABUTD	Aminobutyraldehyde dehydrogenase reaction	M_nad_c	Nicotinamide adenine dinucleotide	M_nadh_c	Nicotinamide adenine dinucleotide - reduced
homomultimerisation	R_C_4_P77674_tetramerisation	R_C_4_P77674_tetramerisation reaction	P77674	Gamma-aminobutyraldehyde dehydrogenase	R_ABUTD_enzyme	R_ABUTD_enzyme	R_C_4_P77674_tetramerisation_activity
metabolic transference	R_ACACCT	Acetyl-CoA:acetoacetyl-CoA transferase reaction	M_acac_c	Acetoacetate	M_aacoa_c	Acetoacetyl-CoA	2_8_3_8	R_ACACCT_enzyme	R_ACACCT_enzyme	http://purl.obolibrary.org/obo/GO_0008775	acetate CoA-transferase activity
	R_ACACCT	Acetyl-CoA:acetoacetyl-CoA transferase reaction	M_accoa_c	Acetyl-CoA	M_ac_c	Acetate
spontaneous protein-protein complex assembly	R_ACACCT_enzyme_complexation	R_ACACCT_enzyme_complexation reaction	P76458	Acetate CoA-transferase subunit alpha	R_ACACCT_enzyme	R_ACACCT_enzyme	R_ACACCT_enzyme_complexation_activity
	R_ACACCT_enzyme_complexation	R_ACACCT_enzyme_complexation reaction	P76459	Acetate CoA-transferase subunit beta
metabolic transference	R_ACACT1r	Acetyl-CoA C-acetyltransferase reaction	M_accoa_c	Acetyl-CoA	M_aacoa_c	Acetoacetyl-CoA	2_3_1_9	R_ACACT1r_enzyme	R_ACACT1r_enzyme	http://purl.obolibrary.org/obo/GO_0003985	acetyl-CoA C-acetyltransferase activity
	R_ACACT1r	Acetyl-CoA C-acetyltransferase reaction			M_coa_c	Coenzyme A
homomultimerisation	R_C_2_P76503_dimerisation	R_C_2_P76503_dimerisation reaction	P76503	3-ketoacyl-CoA thiolase FadI	R_ACACT1r_enzyme	R_ACACT1r_enzyme	R_C_2_P76503_dimerisation_activity
metabolic transference	R_ACACT1r_duplicate_2	R_ACACT1r_duplicate_2 reaction	M_accoa_c	Acetyl-CoA	M_aacoa_c	Acetoacetyl-CoA	2_3_1_9	P76461	Acetyl-CoA acetyltransferase	http://purl.obolibrary.org/obo/GO_0003985	acetyl-CoA C-acetyltransferase activity
	R_ACACT1r_duplicate_2	R_ACACT1r_duplicate_2 reaction			M_coa_c	Coenzyme A
metabolic transference	R_ACACT1r_duplicate_3	R_ACACT1r_duplicate_3 reaction	M_accoa_c	Acetyl-CoA	M_aacoa_c	Acetoacetyl-CoA	2_3_1_9	R_ACACT1r_duplicate_3_enzyme	R_ACACT1r_duplicate_3_enzyme	http://purl.obolibrary.org/obo/GO_0003985	acetyl-CoA C-acetyltransferase activity
	R_ACACT1r_duplicate_3	R_ACACT1r_duplicate_3 reaction			M_coa_c	Coenzyme A
homomultimerisation	R_C_2_P21151_dimerisation	R_C_2_P21151_dimerisation reaction	P21151	3-ketoacyl-CoA thiolase FadA	R_ACACT1r_duplicate_3_enzyme	R_ACACT1r_duplicate_3_enzyme	R_C_2_P21151_dimerisation_activity
metabolic transference	R_ACACT2r	Acetyl-CoA C-acyltransferase (butanoyl-CoA) (r) reaction	M_accoa_c	Acetyl-CoA	M_3ohcoa_c	3-Oxohexanoyl-CoA	2_3_1_16	R_ACACT2r_enzyme	R_ACACT2r_enzyme	http://purl.obolibrary.org/obo/GO_0003988	acetyl-CoA C-acyltransferase activity
	R_ACACT2r	Acetyl-CoA C-acyltransferase (butanoyl-CoA) (r) reaction	M_btcoa_c	Butanoyl-CoA	M_coa_c	Coenzyme A
homomultimerisation	R_C_2_P76503_dimerisation	R_C_2_P76503_dimerisation reaction	P76503	3-ketoacyl-CoA thiolase FadI	R_ACACT2r_enzyme	R_ACACT2r_enzyme	R_C_2_P76503_dimerisation_activity
metabolic transference	R_ACACT2r_duplicate_2	R_ACACT2r_duplicate_2 reaction	M_accoa_c	Acetyl-CoA	M_3ohcoa_c	3-Oxohexanoyl-CoA	2_3_1_16	R_ACACT2r_duplicate_2_enzyme	R_ACACT2r_duplicate_2_enzyme	http://purl.obolibrary.org/obo/GO_0003988	acetyl-CoA C-acyltransferase activity
	R_ACACT2r_duplicate_2	R_ACACT2r_duplicate_2 reaction	M_btcoa_c	Butanoyl-CoA	M_coa_c	Coenzyme A
homomultimerisation	R_C_2_P21151_dimerisation	R_C_2_P21151_dimerisation reaction	P21151	3-ketoacyl-CoA thiolase FadA	R_ACACT2r_duplicate_2_enzyme	R_ACACT2r_duplicate_2_enzyme	R_C_2_P21151_dimerisation_activity
metabolic transference	R_ACACT3r	Acetyl-CoA C-acyltransferase (hexanoyl-CoA) (r) reaction	M_accoa_c	Acetyl-CoA	M_3oocoa_c	3-Oxooctanoyl-CoA	2_3_1_9	R_ACACT3r_enzyme	R_ACACT3r_enzyme	http://purl.obolibrary.org/obo/GO_0003985	acetyl-CoA C-acetyltransferase activity
	R_ACACT3r	Acetyl-CoA C-acyltransferase (hexanoyl-CoA) (r) reaction	M_hxcoa_c	Hexanoyl-CoA (n-C6:0CoA)	M_coa_c	Coenzyme A
homomultimerisation	R_C_2_P76503_dimerisation	R_C_2_P76503_dimerisation reaction	P76503	3-ketoacyl-CoA thiolase FadI	R_ACACT3r_enzyme	R_ACACT3r_enzyme	R_C_2_P76503_dimerisation_activity
metabolic transference	R_ACACT3r_duplicate_2	R_ACACT3r_duplicate_2 reaction	M_accoa_c	Acetyl-CoA	M_3oocoa_c	3-Oxooctanoyl-CoA	2_3_1_9	R_ACACT3r_duplicate_2_enzyme	R_ACACT3r_duplicate_2_enzyme	http://purl.obolibrary.org/obo/GO_0003985	acetyl-CoA C-acetyltransferase activity
	R_ACACT3r_duplicate_2	R_ACACT3r_duplicate_2 reaction	M_hxcoa_c	Hexanoyl-CoA (n-C6:0CoA)	M_coa_c	Coenzyme A
homomultimerisation	R_C_2_P21151_dimerisation	R_C_2_P21151_dimerisation reaction	P21151	3-ketoacyl-CoA thiolase FadA	R_ACACT3r_duplicate_2_enzyme	R_ACACT3r_duplicate_2_enzyme	R_C_2_P21151_dimerisation_activity
metabolic transference	R_ACACT4r	Acetyl-CoA C-acyltransferase (octanoyl-CoA) (r) reaction	M_accoa_c	Acetyl-CoA	M_3odcoa_c	3-Oxodecanoyl-CoA	2_3_1_16	R_ACACT4r_enzyme	R_ACACT4r_enzyme	http://purl.obolibrary.org/obo/GO_0003988	acetyl-CoA C-acyltransferase activity
	R_ACACT4r	Acetyl-CoA C-acyltransferase (octanoyl-CoA) (r) reaction	M_occoa_c	Octanoyl-CoA (n-C8:0CoA)	M_coa_c	Coenzyme A
homomultimerisation	R_C_2_P76503_dimerisation	R_C_2_P76503_dimerisation reaction	P76503	3-ketoacyl-CoA thiolase FadI	R_ACACT4r_enzyme	R_ACACT4r_enzyme	R_C_2_P76503_dimerisation_activity
metabolic transference	R_ACACT4r_duplicate_2	R_ACACT4r_duplicate_2 reaction	M_accoa_c	Acetyl-CoA	M_3odcoa_c	3-Oxodecanoyl-CoA	2_3_1_16	R_ACACT4r_duplicate_2_enzyme	R_ACACT4r_duplicate_2_enzyme	http://purl.obolibrary.org/obo/GO_0003988	acetyl-CoA C-acyltransferase activity
	R_ACACT4r_duplicate_2	R_ACACT4r_duplicate_2 reaction	M_occoa_c	Octanoyl-CoA (n-C8:0CoA)	M_coa_c	Coenzyme A
homomultimerisation	R_C_2_P21151_dimerisation	R_C_2_P21151_dimerisation reaction	P21151	3-ketoacyl-CoA thiolase FadA	R_ACACT4r_duplicate_2_enzyme	R_ACACT4r_duplicate_2_enzyme	R_C_2_P21151_dimerisation_activity
metabolic transference	R_ACACT5r	Acetyl-CoA C-acyltransferase (decanoyl-CoA) (r) reaction	M_accoa_c	Acetyl-CoA	M_3oddcoa_c	3-Oxododecanoyl-CoA	2_3_1_9	R_ACACT5r_enzyme	R_ACACT5r_enzyme	http://purl.obolibrary.org/obo/GO_0003985	acetyl-CoA C-acetyltransferase activity
	R_ACACT5r	Acetyl-CoA C-acyltransferase (decanoyl-CoA) (r) reaction	M_dcacoa_c	Decanoyl-CoA (n-C10:0CoA)	M_coa_c	Coenzyme A
homomultimerisation	R_C_2_P76503_dimerisation	R_C_2_P76503_dimerisation reaction	P76503	3-ketoacyl-CoA thiolase FadI	R_ACACT5r_enzyme	R_ACACT5r_enzyme	R_C_2_P76503_dimerisation_activity
metabolic transference	R_ACACT5r_duplicate_2	R_ACACT5r_duplicate_2 reaction	M_accoa_c	Acetyl-CoA	M_3oddcoa_c	3-Oxododecanoyl-CoA	2_3_1_9	R_ACACT5r_duplicate_2_enzyme	R_ACACT5r_duplicate_2_enzyme	http://purl.obolibrary.org/obo/GO_0003985	acetyl-CoA C-acetyltransferase activity
	R_ACACT5r_duplicate_2	R_ACACT5r_duplicate_2 reaction	M_dcacoa_c	Decanoyl-CoA (n-C10:0CoA)	M_coa_c	Coenzyme A
homomultimerisation	R_C_2_P21151_dimerisation	R_C_2_P21151_dimerisation reaction	P21151	3-ketoacyl-CoA thiolase FadA	R_ACACT5r_duplicate_2_enzyme	R_ACACT5r_duplicate_2_enzyme	R_C_2_P21151_dimerisation_activity
metabolic transference	R_ACACT6r	Acetyl-CoA C-acyltransferase (dodecanoyl-CoA) (r) reaction	M_accoa_c	Acetyl-CoA	M_3otdcoa_c	3-Oxotetradecanoyl-CoA	2_3_1_16	R_ACACT6r_enzyme	R_ACACT6r_enzyme	http://purl.obolibrary.org/obo/GO_0003988	acetyl-CoA C-acyltransferase activity
	R_ACACT6r	Acetyl-CoA C-acyltransferase (dodecanoyl-CoA) (r) reaction	M_ddcacoa_c	Dodecanoyl-CoA (n-C12:0CoA)	M_coa_c	Coenzyme A
homomultimerisation	R_C_2_P76503_dimerisation	R_C_2_P76503_dimerisation reaction	P76503	3-ketoacyl-CoA thiolase FadI	R_ACACT6r_enzyme	R_ACACT6r_enzyme	R_C_2_P76503_dimerisation_activity
metabolic transference	R_ACACT6r_duplicate_2	R_ACACT6r_duplicate_2 reaction	M_accoa_c	Acetyl-CoA	M_3otdcoa_c	3-Oxotetradecanoyl-CoA	2_3_1_16	R_ACACT6r_duplicate_2_enzyme	R_ACACT6r_duplicate_2_enzyme	http://purl.obolibrary.org/obo/GO_0003988	acetyl-CoA C-acyltransferase activity
	R_ACACT6r_duplicate_2	R_ACACT6r_duplicate_2 reaction	M_ddcacoa_c	Dodecanoyl-CoA (n-C12:0CoA)	M_coa_c	Coenzyme A
homomultimerisation	R_C_2_P21151_dimerisation	R_C_2_P21151_dimerisation reaction	P21151	3-ketoacyl-CoA thiolase FadA	R_ACACT6r_duplicate_2_enzyme	R_ACACT6r_duplicate_2_enzyme	R_C_2_P21151_dimerisation_activity
metabolic transference	R_ACACT7r	Acetyl-CoA C-acyltransferase (tetradecanoyl-CoA) (r) reaction	M_accoa_c	Acetyl-CoA	M_3ohdcoa_c	3-Oxohexadecanoyl-CoA	2_3_1_155	R_ACACT7r_enzyme	R_ACACT7r_enzyme	http://purl.obolibrary.org/obo/GO_0050633	acetyl-CoA C-myristoyltransferase activity
	R_ACACT7r	Acetyl-CoA C-acyltransferase (tetradecanoyl-CoA) (r) reaction	M_tdcoa_c	Tetradecanoyl-CoA (n-C14:0CoA)	M_coa_c	Coenzyme A
homomultimerisation	R_C_2_P76503_dimerisation	R_C_2_P76503_dimerisation reaction	P76503	3-ketoacyl-CoA thiolase FadI	R_ACACT7r_enzyme	R_ACACT7r_enzyme	R_C_2_P76503_dimerisation_activity
metabolic transference	R_ACACT7r_duplicate_2	R_ACACT7r_duplicate_2 reaction	M_accoa_c	Acetyl-CoA	M_3ohdcoa_c	3-Oxohexadecanoyl-CoA	2_3_1_155	R_ACACT7r_duplicate_2_enzyme	R_ACACT7r_duplicate_2_enzyme	http://purl.obolibrary.org/obo/GO_0050633	acetyl-CoA C-myristoyltransferase activity
	R_ACACT7r_duplicate_2	R_ACACT7r_duplicate_2 reaction	M_tdcoa_c	Tetradecanoyl-CoA (n-C14:0CoA)	M_coa_c	Coenzyme A
homomultimerisation	R_C_2_P21151_dimerisation	R_C_2_P21151_dimerisation reaction	P21151	3-ketoacyl-CoA thiolase FadA	R_ACACT7r_duplicate_2_enzyme	R_ACACT7r_duplicate_2_enzyme	R_C_2_P21151_dimerisation_activity
enzymatic metabolic reaction	R_ACACT8r	Acetyl-CoA acyltransferase (hexadecanoyl-CoA), (r) reaction	M_3ohodcoa_c	3-Oxooctadecanoyl-CoA	M_accoa_c	Acetyl-CoA	R_ACACT8r_activity	R_ACACT8r_enzyme	R_ACACT8r_enzyme	http://purl.obolibrary.org/obo/GO_0003824	catalytic activity
	R_ACACT8r	Acetyl-CoA acyltransferase (hexadecanoyl-CoA), (r) reaction	M_coa_c	Coenzyme A	M_pmtcoa_c	Palmitoyl-CoA (n-C16:0CoA)
homomultimerisation	R_C_2_P76503_dimerisation	R_C_2_P76503_dimerisation reaction	P76503	3-ketoacyl-CoA thiolase FadI	R_ACACT8r_enzyme	R_ACACT8r_enzyme	R_C_2_P76503_dimerisation_activity
enzymatic metabolic reaction	R_ACACT8r_duplicate_2	R_ACACT8r_duplicate_2 reaction	M_3ohodcoa_c	3-Oxooctadecanoyl-CoA	M_accoa_c	Acetyl-CoA	R_ACACT8r_duplicate_2_activity	R_ACACT8r_duplicate_2_enzyme	R_ACACT8r_duplicate_2_enzyme	http://purl.obolibrary.org/obo/GO_0003824	catalytic activity
	R_ACACT8r_duplicate_2	R_ACACT8r_duplicate_2 reaction	M_coa_c	Coenzyme A	M_pmtcoa_c	Palmitoyl-CoA (n-C16:0CoA)
homomultimerisation	R_C_2_P21151_dimerisation	R_C_2_P21151_dimerisation reaction	P21151	3-ketoacyl-CoA thiolase FadA	R_ACACT8r_duplicate_2_enzyme	R_ACACT8r_duplicate_2_enzyme	R_C_2_P21151_dimerisation_activity
metabolic oxido-reduction	R_ACALD	Acetaldehyde dehydrogenase (acetylating) reaction	M_acald_c	Acetaldehyde	M_accoa_c	Acetyl-CoA	1_2_1_10	P77580	Acetaldehyde dehydrogenase	http://purl.obolibrary.org/obo/GO_0008774	acetaldehyde dehydrogenase (acetylating) activity
	R_ACALD	Acetaldehyde dehydrogenase (acetylating) reaction	M_coa_c	Coenzyme A	M_h_c	proton
	R_ACALD	Acetaldehyde dehydrogenase (acetylating) reaction	M_nad_c	Nicotinamide adenine dinucleotide	M_nadh_c	Nicotinamide adenine dinucleotide - reduced
metabolic oxido-reduction	R_ACALD_duplicate_2	R_ACALD_duplicate_2 reaction	M_acald_c	Acetaldehyde	M_accoa_c	Acetyl-CoA	1_2_1_10	R_ACALD_duplicate_2_enzyme	R_ACALD_duplicate_2_enzyme	http://purl.obolibrary.org/obo/GO_0008774	acetaldehyde dehydrogenase (acetylating) activity
	R_ACALD_duplicate_2	R_ACALD_duplicate_2 reaction	M_coa_c	Coenzyme A	M_h_c	proton
	R_ACALD_duplicate_2	R_ACALD_duplicate_2 reaction	M_nad_c	Nicotinamide adenine dinucleotide	M_nadh_c	Nicotinamide adenine dinucleotide - reduced
homomultimerisation	R_C_4_P0A9Q7_tetramerisation	R_C_4_P0A9Q7_tetramerisation reaction	P0A9Q7	Aldehyde-alcohol dehydrogenase [Includes: Alcohol dehydrogenase (ADH)	C_4_P0A9Q7	C_4_P0A9Q7	R_C_4_P0A9Q7_tetramerisation_activity
co-enzyme recruitment	R_C_C_4_P0A9Q7_1_M_fe2_c_cofactor_recruitment	R_C_C_4_P0A9Q7_1_M_fe2_c_cofactor_recruitment reaction	C_4_P0A9Q7	C_4_P0A9Q7	R_ACALD_duplicate_2_enzyme	R_ACALD_duplicate_2_enzyme	R_C_C_4_P0A9Q7_1_M_fe2_c_cofactor_recruitment_activity
	R_C_C_4_P0A9Q7_1_M_fe2_c_cofactor_recruitment	R_C_C_4_P0A9Q7_1_M_fe2_c_cofactor_recruitment reaction	M_fe2_c	Fe2+ mitochondria
enzymatic metabolic reaction	R_ACANTHAT	Acetyl-CoA:anthranilate acetyltransferase reaction	M_accoa_c	Acetyl-CoA	M_acanth_c	N-Acetylanthranilate	R_ACANTHAT_activity	R_ACANTHAT_enzyme	R_ACANTHAT_enzyme	http://purl.obolibrary.org/obo/GO_0003824	catalytic activity
	R_ACANTHAT	Acetyl-CoA:anthranilate acetyltransferase reaction	M_anth_c	Anthranilate	M_coa_c	Coenzyme A
homomultimerisation	R_C_2_P77567_dimerisation	R_C_2_P77567_dimerisation reaction	P77567	N-hydroxyarylamine O-acetyltransferase	R_ACANTHAT_enzyme	R_ACANTHAT_enzyme	R_C_2_P77567_dimerisation_activity
metabolic transference	R_ACBIPGT	Adenosyl cobinamide phosphate guanyltransferase reaction	M_adocbip_c	Adenosyl cobinamide phosphate	M_agdpcbi_c	Adenosine-GDP-cobinamide	2_7_7_62	R_ACBIPGT_enzyme	R_ACBIPGT_enzyme	http://purl.obolibrary.org/obo/GO_0008820	cobinamide phosphate guanylyltransferase activity
	R_ACBIPGT	Adenosyl cobinamide phosphate guanyltransferase reaction	M_gtp_c	GTP C10H12N5O14P3	M_ppi_c	Diphosphate
	R_ACBIPGT	Adenosyl cobinamide phosphate guanyltransferase reaction	M_h_c	proton
homomultimerisation	R_C_2_P0AE76_dimerisation	R_C_2_P0AE76_dimerisation reaction	P0AE76	Bifunctional adenosylcobalamin biosynthesis protein CobU (Adenosylcobinamide kinase)	R_ACBIPGT_enzyme	R_ACBIPGT_enzyme	R_C_2_P0AE76_dimerisation_activity
metabolic ligation	R_ACCOAC	Acetyl-CoA carboxylase reaction	M_accoa_c	Acetyl-CoA	M_adp_c	ADP	6_4_1_2	R_ACCOAC_enzyme	R_ACCOAC_enzyme	http://purl.obolibrary.org/obo/GO_0003989	acetyl-CoA carboxylase activity
	R_ACCOAC	Acetyl-CoA carboxylase reaction	M_atp_c	ATP	M_h_c	proton
	R_ACCOAC	Acetyl-CoA carboxylase reaction	M_hco3_c	Bicarbonate	M_malcoa_c	Malonyl CoA C24H33N7O19P3S
	R_ACCOAC	Acetyl-CoA carboxylase reaction			M_pi_c	phosphate(3-)
homomultimerisation	R_C_2_P0ABD8_dimerisation	R_C_2_P0ABD8_dimerisation reaction	P0ABD8	Biotin carboxyl carrier protein of acetyl-CoA carboxylase (BCCP)	C_2_P0ABD8	C_2_P0ABD8	R_C_2_P0ABD8_dimerisation_activity
homomultimerisation	R_C_2_P0ABD5_dimerisation	R_C_2_P0ABD5_dimerisation reaction	P0ABD5	Acetyl-coenzyme A carboxylase carboxyl transferase subunit alpha (ACCase subunit alpha) (Acetyl-CoA carboxylase carboxyltransferase subunit alpha)	C_2_P0ABD5	C_2_P0ABD5	R_C_2_P0ABD5_dimerisation_activity
homomultimerisation	R_C_2_P0A9Q5_dimerisation	R_C_2_P0A9Q5_dimerisation reaction	P0A9Q5	Acetyl-coenzyme A carboxylase carboxyl transferase subunit beta (ACCase subunit beta) (Acetyl-CoA carboxylase carboxyltransferase subunit beta)	C_2_P0A9Q5	C_2_P0A9Q5	R_C_2_P0A9Q5_dimerisation_activity
co-enzyme recruitment	R_C_C_2_P0A9Q5_1_M_zn2_c_cofactor_recruitment	R_C_C_2_P0A9Q5_1_M_zn2_c_cofactor_recruitment reaction	C_2_P0A9Q5	C_2_P0A9Q5	C_C_2_P0A9Q5_1_M_zn2_c	C_C_2_P0A9Q5_1_M_zn2_c	R_C_C_2_P0A9Q5_1_M_zn2_c_cofactor_recruitment_activity
	R_C_C_2_P0A9Q5_1_M_zn2_c_cofactor_recruitment	R_C_C_2_P0A9Q5_1_M_zn2_c_cofactor_recruitment reaction	M_zn2_c	Zinc
spontaneous protein-protein complex assembly	R_ACCOAC_enzyme_complexation	R_ACCOAC_enzyme_complexation reaction	C_2_P0ABD8	C_2_P0ABD8	R_ACCOAC_enzyme	R_ACCOAC_enzyme	R_ACCOAC_enzyme_complexation_activity
	R_ACCOAC_enzyme_complexation	R_ACCOAC_enzyme_complexation reaction	C_2_P0ABD5	C_2_P0ABD5
	R_ACCOAC_enzyme_complexation	R_ACCOAC_enzyme_complexation reaction	C_C_2_P0A9Q5_1_M_zn2_c	C_C_2_P0A9Q5_1_M_zn2_c
	R_ACCOAC_enzyme_complexation	R_ACCOAC_enzyme_complexation reaction	P24182	Biotin carboxylase
metabolic ligation	R_ACCOAL	Acetate-CoA ligase (ADP-forming) reaction	M_atp_c	ATP	M_adp_c	ADP	6_2_1_13	R_ACCOAL_enzyme	R_ACCOAL_enzyme	http://purl.obolibrary.org/obo/GO_0043758	acetate-CoA ligase (ADP-forming) activity
	R_ACCOAL	Acetate-CoA ligase (ADP-forming) reaction	M_coa_c	Coenzyme A	M_pi_c	phosphate(3-)
	R_ACCOAL	Acetate-CoA ligase (ADP-forming) reaction	M_ppa_c	Propionate (n-C3:0)	M_ppcoa_c	Propanoyl-CoA
co-enzyme recruitment	R_C_P27550_1_M_mg2_c_cofactor_recruitment	R_C_P27550_1_M_mg2_c_cofactor_recruitment reaction	P27550	Acetyl-coenzyme A synthetase (AcCoA synthetase) (Acs)	R_ACCOAL_enzyme	R_ACCOAL_enzyme	R_C_P27550_1_M_mg2_c_cofactor_recruitment_activity
	R_C_P27550_1_M_mg2_c_cofactor_recruitment	R_C_P27550_1_M_mg2_c_cofactor_recruitment reaction	M_mg2_c	Magnesium
metabolic transference	R_ACGAMK	N-acetylglucosamine kinase reaction	M_acgam_c	N-Acetyl-D-glucosamine	M_acgam6p_c	N-Acetyl-D-glucosamine 6-phosphate	2_7_1_59	P75959	N-acetyl-D-glucosamine kinase	http://purl.obolibrary.org/obo/GO_0045127	N-acetylglucosamine kinase activity
	R_ACGAMK	N-acetylglucosamine kinase reaction	M_atp_c	ATP	M_adp_c	ADP
	R_ACGAMK	N-acetylglucosamine kinase reaction			M_h_c	proton
enzymatic metabolic reaction	R_ACGAMT	UDP-N-acetylglucosamine:undecaprenylphosphate N-acetylglucosamine -1-phosphate transferase reaction	M_uacgam_c	UDP-N-acetyl-D-glucosamine	M_ump_c	UMP C9H11N2O9P	R_ACGAMT_activity	R_ACGAMT_enzyme	R_ACGAMT_enzyme	http://purl.obolibrary.org/obo/GO_0003824	catalytic activity
	R_ACGAMT	UDP-N-acetylglucosamine:undecaprenylphosphate N-acetylglucosamine -1-phosphate transferase reaction	M_udcpp_c	Undecaprenyl phosphate	M_unaga_c	Undecaprenyl diphospho N-acetyl-glucosamine
co-enzyme recruitment	R_C_P0AC78_1_M_mn2_c_1_M_mg2_c_cofactor_recruitment	R_C_P0AC78_1_M_mn2_c_1_M_mg2_c_cofactor_recruitment reaction	P0AC78	Undecaprenyl-phosphate alpha-N-acetylglucosaminyl 1-phosphate transferase	R_ACGAMT_enzyme	R_ACGAMT_enzyme	R_C_P0AC78_1_M_mn2_c_1_M_mg2_c_cofactor_recruitment_activity
	R_C_P0AC78_1_M_mn2_c_1_M_mg2_c_cofactor_recruitment	R_C_P0AC78_1_M_mn2_c_1_M_mg2_c_cofactor_recruitment reaction	M_mn2_c	Manganese
	R_C_P0AC78_1_M_mn2_c_1_M_mg2_c_cofactor_recruitment	R_C_P0AC78_1_M_mn2_c_1_M_mg2_c_cofactor_recruitment reaction	M_mg2_c	Magnesium
metabolic transference	R_ACGK	Acetylglutamate kinase reaction	M_acglu_c	N-Acetyl-L-glutamate	M_acg5p_c	N-Acetyl-L-glutamyl 5-phosphate	2_7_2_8	R_ACGK_enzyme	R_ACGK_enzyme	http://purl.obolibrary.org/obo/GO_0003991	acetylglutamate kinase activity
	R_ACGK	Acetylglutamate kinase reaction	M_atp_c	ATP	M_adp_c	ADP
homomultimerisation	R_C_2_P0A6C8_dimerisation	R_C_2_P0A6C8_dimerisation reaction	P0A6C8	Acetylglutamate kinase	R_ACGK_enzyme	R_ACGK_enzyme	R_C_2_P0A6C8_dimerisation_activity
metabolic transference	R_ACGS	N-acetylglutamate synthase reaction	M_accoa_c	Acetyl-CoA	M_acglu_c	N-Acetyl-L-glutamate	2_3_1_1	R_ACGS_enzyme	R_ACGS_enzyme	http://purl.obolibrary.org/obo/GO_0103045	methione N-acyltransferase activity
	R_ACGS	N-acetylglutamate synthase reaction	M_glu__L_c	L-Glutamate	M_coa_c	Coenzyme A
	R_ACGS	N-acetylglutamate synthase reaction			M_h_c	proton
homomultimerisation	R_C_6_P0A6C5_hexamerisation	R_C_6_P0A6C5_hexamerisation reaction	P0A6C5	Amino-acid acetyltransferase	R_ACGS_enzyme	R_ACGS_enzyme	R_C_6_P0A6C5_hexamerisation_activity
metabolic transference	R_ACHBS	2-aceto-2-hydroxybutanoate synthase reaction	M_2obut_c	2-Oxobutanoate	M_2ahbut_c	(S)-2-Aceto-2-hydroxybutanoate	2_2_1_6	R_ACHBS_enzyme	R_ACHBS_enzyme	http://purl.obolibrary.org/obo/GO_0003984	acetolactate synthase activity
	R_ACHBS	2-aceto-2-hydroxybutanoate synthase reaction	M_h_c	proton	M_co2_c	CO2
	R_ACHBS	2-aceto-2-hydroxybutanoate synthase reaction	M_pyr_c	Pyruvate
homomultimerisation	R_C_2_P08142_dimerisation	R_C_2_P08142_dimerisation reaction	P08142	Acetolactate synthase isozyme 1 large subunit (AHAS-I)	C_2_P08142	C_2_P08142	R_C_2_P08142_dimerisation_activity
co-enzyme recruitment	R_C_C_2_P08142_1_M_thmpp_c_1_M_mg2_c_cofactor_recruitment	R_C_C_2_P08142_1_M_thmpp_c_1_M_mg2_c_cofactor_recruitment reaction	C_2_P08142	C_2_P08142	C_C_2_P08142_1_M_thmpp_c_1_M_mg2_c	C_C_2_P08142_1_M_thmpp_c_1_M_mg2_c	R_C_C_2_P08142_1_M_thmpp_c_1_M_mg2_c_cofactor_recruitment_activity
	R_C_C_2_P08142_1_M_thmpp_c_1_M_mg2_c_cofactor_recruitment	R_C_C_2_P08142_1_M_thmpp_c_1_M_mg2_c_cofactor_recruitment reaction	M_thmpp_c	Thiamine diphosphate
	R_C_C_2_P08142_1_M_thmpp_c_1_M_mg2_c_cofactor_recruitment	R_C_C_2_P08142_1_M_thmpp_c_1_M_mg2_c_cofactor_recruitment reaction	M_mg2_c	Magnesium
spontaneous protein-protein complex assembly	R_ACHBS_enzyme_complexation	R_ACHBS_enzyme_complexation reaction	P0ADF8	Acetolactate synthase isozyme 1 small subunit	R_ACHBS_enzyme	R_ACHBS_enzyme	R_ACHBS_enzyme_complexation_activity
	R_ACHBS_enzyme_complexation	R_ACHBS_enzyme_complexation reaction	C_C_2_P08142_1_M_thmpp_c_1_M_mg2_c	C_C_2_P08142_1_M_thmpp_c_1_M_mg2_c
metabolic transference	R_ACHBS_duplicate_2	R_ACHBS_duplicate_2 reaction	M_2obut_c	2-Oxobutanoate	M_2ahbut_c	(S)-2-Aceto-2-hydroxybutanoate	2_2_1_6	R_ACHBS_duplicate_2_enzyme	R_ACHBS_duplicate_2_enzyme	http://purl.obolibrary.org/obo/GO_0003984	acetolactate synthase activity
	R_ACHBS_duplicate_2	R_ACHBS_duplicate_2 reaction	M_h_c	proton	M_co2_c	CO2
	R_ACHBS_duplicate_2	R_ACHBS_duplicate_2 reaction	M_pyr_c	Pyruvate
homomultimerisation	R_C_2_P00893_dimerisation	R_C_2_P00893_dimerisation reaction	P00893	Acetolactate synthase isozyme 3 large subunit	C_2_P00893	C_2_P00893	R_C_2_P00893_dimerisation_activity
homomultimerisation	R_C_2_P00894_dimerisation	R_C_2_P00894_dimerisation reaction	P00894	Acetolactate synthase isozyme 3 small subunit	C_2_P00894	C_2_P00894	R_C_2_P00894_dimerisation_activity
co-enzyme recruitment	R_C_C_2_P00893_1_M_thmpp_c_1_M_mg2_c_cofactor_recruitment	R_C_C_2_P00893_1_M_thmpp_c_1_M_mg2_c_cofactor_recruitment reaction	C_2_P00893	C_2_P00893	C_C_2_P00893_1_M_thmpp_c_1_M_mg2_c	C_C_2_P00893_1_M_thmpp_c_1_M_mg2_c	R_C_C_2_P00893_1_M_thmpp_c_1_M_mg2_c_cofactor_recruitment_activity
	R_C_C_2_P00893_1_M_thmpp_c_1_M_mg2_c_cofactor_recruitment	R_C_C_2_P00893_1_M_thmpp_c_1_M_mg2_c_cofactor_recruitment reaction	M_thmpp_c	Thiamine diphosphate
	R_C_C_2_P00893_1_M_thmpp_c_1_M_mg2_c_cofactor_recruitment	R_C_C_2_P00893_1_M_thmpp_c_1_M_mg2_c_cofactor_recruitment reaction	M_mg2_c	Magnesium
spontaneous protein-protein complex assembly	R_ACHBS_duplicate_2_enzyme_complexation	R_ACHBS_duplicate_2_enzyme_complexation reaction	C_C_2_P00893_1_M_thmpp_c_1_M_mg2_c	C_C_2_P00893_1_M_thmpp_c_1_M_mg2_c	R_ACHBS_duplicate_2_enzyme	R_ACHBS_duplicate_2_enzyme	R_ACHBS_duplicate_2_enzyme_complexation_activity
	R_ACHBS_duplicate_2_enzyme_complexation	R_ACHBS_duplicate_2_enzyme_complexation reaction	C_2_P00894	C_2_P00894
metabolic transference	R_ACKr	Acetate kinase reaction	M_ac_c	Acetate	M_actp_c	Acetyl phosphate	2_7_2_1	R_ACKr_enzyme	R_ACKr_enzyme	http://purl.obolibrary.org/obo/GO_0008776	acetate kinase activity
	R_ACKr	Acetate kinase reaction	M_atp_c	ATP	M_adp_c	ADP
homomultimerisation	R_C_2_P0A6A3_dimerisation	R_C_2_P0A6A3_dimerisation reaction	P0A6A3	Acetate kinase	C_2_P0A6A3	C_2_P0A6A3	R_C_2_P0A6A3_dimerisation_activity
co-enzyme recruitment	R_C_C_2_P0A6A3_1.0_M_mg2_c_cofactor_recruitment	R_C_C_2_P0A6A3_1.0_M_mg2_c_cofactor_recruitment reaction	C_2_P0A6A3	C_2_P0A6A3	R_ACKr_enzyme	R_ACKr_enzyme	R_C_C_2_P0A6A3_1.0_M_mg2_c_cofactor_recruitment_activity
	R_C_C_2_P0A6A3_1.0_M_mg2_c_cofactor_recruitment	R_C_C_2_P0A6A3_1.0_M_mg2_c_cofactor_recruitment reaction	M_mg2_c	Magnesium
metabolic transference	R_ACKr_duplicate_2	R_ACKr_duplicate_2 reaction	M_ac_c	Acetate	M_actp_c	Acetyl phosphate	2_7_2_1	R_ACKr_duplicate_2_enzyme	R_ACKr_duplicate_2_enzyme	http://purl.obolibrary.org/obo/GO_0008776	acetate kinase activity
	R_ACKr_duplicate_2	R_ACKr_duplicate_2 reaction	M_atp_c	ATP	M_adp_c	ADP
homomultimerisation	R_C_2_P11868_dimerisation	R_C_2_P11868_dimerisation reaction	P11868	Propionate kinase	C_2_P11868	C_2_P11868	R_C_2_P11868_dimerisation_activity
co-enzyme recruitment	R_C_C_2_P11868_1_M_mg2_c_cofactor_recruitment	R_C_C_2_P11868_1_M_mg2_c_cofactor_recruitment reaction	C_2_P11868	C_2_P11868	R_ACKr_duplicate_2_enzyme	R_ACKr_duplicate_2_enzyme	R_C_C_2_P11868_1_M_mg2_c_cofactor_recruitment_activity
	R_C_C_2_P11868_1_M_mg2_c_cofactor_recruitment	R_C_C_2_P11868_1_M_mg2_c_cofactor_recruitment reaction	M_mg2_c	Magnesium
metabolic transference	R_ACKr_duplicate_3	R_ACKr_duplicate_3 reaction	M_ac_c	Acetate	M_actp_c	Acetyl phosphate	2_7_2_1	R_ACKr_duplicate_3_enzyme	R_ACKr_duplicate_3_enzyme	http://purl.obolibrary.org/obo/GO_0008776	acetate kinase activity
	R_ACKr_duplicate_3	R_ACKr_duplicate_3 reaction	M_atp_c	ATP	M_adp_c	ADP
homomultimerisation	R_C_2_P33221_dimerisation	R_C_2_P33221_dimerisation reaction	P33221	Formate-dependent phosphoribosylglycinamide formyltransferase (5'-phosphoribosylglycinamide transformylase 2) (Formate-dependent GAR transformylase)	R_ACKr_duplicate_3_enzyme	R_ACKr_duplicate_3_enzyme	R_C_2_P33221_dimerisation_activity
metabolic transference	R_ACLS	Acetolactate synthase reaction	M_h_c	proton	M_alac__S_c	(S)-2-Acetolactate	2_2_1_6	R_ACLS_enzyme	R_ACLS_enzyme	http://purl.obolibrary.org/obo/GO_0003984	acetolactate synthase activity
	R_ACLS	Acetolactate synthase reaction	M_pyr_c	Pyruvate	M_co2_c	CO2
homomultimerisation	R_C_2_P08142_dimerisation	R_C_2_P08142_dimerisation reaction	P08142	Acetolactate synthase isozyme 1 large subunit (AHAS-I)	C_2_P08142	C_2_P08142	R_C_2_P08142_dimerisation_activity
co-enzyme recruitment	R_C_C_2_P08142_1_M_thmpp_c_1_M_mg2_c_cofactor_recruitment	R_C_C_2_P08142_1_M_thmpp_c_1_M_mg2_c_cofactor_recruitment reaction	C_2_P08142	C_2_P08142	C_C_2_P08142_1_M_thmpp_c_1_M_mg2_c	C_C_2_P08142_1_M_thmpp_c_1_M_mg2_c	R_C_C_2_P08142_1_M_thmpp_c_1_M_mg2_c_cofactor_recruitment_activity
	R_C_C_2_P08142_1_M_thmpp_c_1_M_mg2_c_cofactor_recruitment	R_C_C_2_P08142_1_M_thmpp_c_1_M_mg2_c_cofactor_recruitment reaction	M_thmpp_c	Thiamine diphosphate
	R_C_C_2_P08142_1_M_thmpp_c_1_M_mg2_c_cofactor_recruitment	R_C_C_2_P08142_1_M_thmpp_c_1_M_mg2_c_cofactor_recruitment reaction	M_mg2_c	Magnesium
spontaneous protein-protein complex assembly	R_ACLS_enzyme_complexation	R_ACLS_enzyme_complexation reaction	P0ADF8	Acetolactate synthase isozyme 1 small subunit	R_ACLS_enzyme	R_ACLS_enzyme	R_ACLS_enzyme_complexation_activity
	R_ACLS_enzyme_complexation	R_ACLS_enzyme_complexation reaction	C_C_2_P08142_1_M_thmpp_c_1_M_mg2_c	C_C_2_P08142_1_M_thmpp_c_1_M_mg2_c
metabolic transference	R_ACLS_duplicate_2	R_ACLS_duplicate_2 reaction	M_h_c	proton	M_alac__S_c	(S)-2-Acetolactate	2_2_1_6	R_ACLS_duplicate_2_enzyme	R_ACLS_duplicate_2_enzyme	http://purl.obolibrary.org/obo/GO_0003984	acetolactate synthase activity
	R_ACLS_duplicate_2	R_ACLS_duplicate_2 reaction	M_pyr_c	Pyruvate	M_co2_c	CO2
homomultimerisation	R_C_2_P00893_dimerisation	R_C_2_P00893_dimerisation reaction	P00893	Acetolactate synthase isozyme 3 large subunit	C_2_P00893	C_2_P00893	R_C_2_P00893_dimerisation_activity
homomultimerisation	R_C_2_P00894_dimerisation	R_C_2_P00894_dimerisation reaction	P00894	Acetolactate synthase isozyme 3 small subunit	C_2_P00894	C_2_P00894	R_C_2_P00894_dimerisation_activity
co-enzyme recruitment	R_C_C_2_P00893_1_M_thmpp_c_1_M_mg2_c_cofactor_recruitment	R_C_C_2_P00893_1_M_thmpp_c_1_M_mg2_c_cofactor_recruitment reaction	C_2_P00893	C_2_P00893	C_C_2_P00893_1_M_thmpp_c_1_M_mg2_c	C_C_2_P00893_1_M_thmpp_c_1_M_mg2_c	R_C_C_2_P00893_1_M_thmpp_c_1_M_mg2_c_cofactor_recruitment_activity
	R_C_C_2_P00893_1_M_thmpp_c_1_M_mg2_c_cofactor_recruitment	R_C_C_2_P00893_1_M_thmpp_c_1_M_mg2_c_cofactor_recruitment reaction	M_thmpp_c	Thiamine diphosphate
	R_C_C_2_P00893_1_M_thmpp_c_1_M_mg2_c_cofactor_recruitment	R_C_C_2_P00893_1_M_thmpp_c_1_M_mg2_c_cofactor_recruitment reaction	M_mg2_c	Magnesium
spontaneous protein-protein complex assembly	R_ACLS_duplicate_2_enzyme_complexation	R_ACLS_duplicate_2_enzyme_complexation reaction	C_C_2_P00893_1_M_thmpp_c_1_M_mg2_c	C_C_2_P00893_1_M_thmpp_c_1_M_mg2_c	R_ACLS_duplicate_2_enzyme	R_ACLS_duplicate_2_enzyme	R_ACLS_duplicate_2_enzyme_complexation_activity
	R_ACLS_duplicate_2_enzyme_complexation	R_ACLS_duplicate_2_enzyme_complexation reaction	C_2_P00894	C_2_P00894
metabolic lyase process	R_ACM6PH	N-acetylmuramate 6-phosphate hydrolase reaction	M_acmum6p_c	N-acetylmuramate 6-phosphate	M_acgam6p_c	N-Acetyl-D-glucosamine 6-phosphate	4_2_1_126	R_ACM6PH_enzyme	R_ACM6PH_enzyme	http://purl.obolibrary.org/obo/GO_0016829	lyase activity
	R_ACM6PH	N-acetylmuramate 6-phosphate hydrolase reaction	M_h2o_c	water	M_lac__D_c	D-Lactate
homomultimerisation	R_C_2_P76535_dimerisation	R_C_2_P76535_dimerisation reaction	P76535	N-acetylmuramic acid 6-phosphate etherase (MurNAc-6-P etherase)	R_ACM6PH_enzyme	R_ACM6PH_enzyme	R_C_2_P76535_dimerisation_activity
metabolic transference	R_ACMAMUT	UDP-N-acetyl-D-mannosaminuronic acid transferase reaction	M_uacmamu_c	UDP-N-acetyl-D-mannosaminouronate	M_h_c	proton	2_4_1_180	P27836	UDP-N-acetyl-D-mannosaminuronic acid transferase (UDP-ManNAcA transferase)	http://purl.obolibrary.org/obo/GO_0047241	lipopolysaccharide N-acetylmannosaminouronosyltransferase activity
	R_ACMAMUT	UDP-N-acetyl-D-mannosaminuronic acid transferase reaction	M_unaga_c	Undecaprenyl diphospho N-acetyl-glucosamine	M_udp_c	UDP C9H11N2O12P2
	R_ACMAMUT	UDP-N-acetyl-D-mannosaminuronic acid transferase reaction			M_unagamu_c	Undecaprenyl-diphospho-N-acetylglucosamine-N-acetylmannosaminuronate
metabolic lyase process	R_ACNML	N-Acetylneuraminate lyase reaction	M_acnam_c	N-Acetylneuraminate	M_acmana_c	N-Acetyl-D-mannosamine	4_1_3_3	R_ACNML_enzyme	R_ACNML_enzyme	http://purl.obolibrary.org/obo/GO_0008747	N-acetylneuraminate lyase activity
	R_ACNML	N-Acetylneuraminate lyase reaction			M_pyr_c	Pyruvate
homomultimerisation	R_C_4_P0A6L4_tetramerisation	R_C_4_P0A6L4_tetramerisation reaction	P0A6L4	N-acetylneuraminate lyase (NAL) (Neu5Ac lyase)	R_ACNML_enzyme	R_ACNML_enzyme	R_C_4_P0A6L4_tetramerisation_activity
metabolic oxido-reduction	R_ACOAD1f	Acyl-CoA dehydrogenase (butanoyl-CoA) reaction	M_btcoa_c	Butanoyl-CoA	M_b2coa_c	Crotonoyl-CoA	1_3_3_6	Q47146	Acyl-coenzyme A dehydrogenase (ACDH)	http://purl.obolibrary.org/obo/GO_0003997	acyl-CoA oxidase activity
	R_ACOAD1f	Acyl-CoA dehydrogenase (butanoyl-CoA) reaction	M_fad_c	Flavin adenine dinucleotide oxidized	M_fadh2_c	Flavin adenine dinucleotide reduced
metabolic oxido-reduction	R_ACOAD2f	Acyl-CoA dehydrogenase (hexanoyl-CoA) reaction	M_fad_c	Flavin adenine dinucleotide oxidized	M_fadh2_c	Flavin adenine dinucleotide reduced	1_3_99_3	Q47146	Acyl-coenzyme A dehydrogenase (ACDH)	http://purl.obolibrary.org/obo/GO_0003995	acyl-CoA dehydrogenase activity
	R_ACOAD2f	Acyl-CoA dehydrogenase (hexanoyl-CoA) reaction	M_hxcoa_c	Hexanoyl-CoA (n-C6:0CoA)	M_hx2coa_c	Trans-Hex-2-enoyl-CoA
metabolic oxido-reduction	R_ACOAD3f	Acyl-CoA dehydrogenase (octanoyl-CoA) reaction	M_fad_c	Flavin adenine dinucleotide oxidized	M_fadh2_c	Flavin adenine dinucleotide reduced	1_3_3_6	Q47146	Acyl-coenzyme A dehydrogenase (ACDH)	http://purl.obolibrary.org/obo/GO_0003997	acyl-CoA oxidase activity
	R_ACOAD3f	Acyl-CoA dehydrogenase (octanoyl-CoA) reaction	M_occoa_c	Octanoyl-CoA (n-C8:0CoA)	M_oc2coa_c	Trans-Oct-2-enoyl-CoA
metabolic oxido-reduction	R_ACOAD4f	Acyl-CoA dehydrogenase (decanoyl-CoA) reaction	M_dcacoa_c	Decanoyl-CoA (n-C10:0CoA)	M_dc2coa_c	Trans-Dec-2-enoyl-CoA	1_3_99_3	Q47146	Acyl-coenzyme A dehydrogenase (ACDH)	http://purl.obolibrary.org/obo/GO_0003995	acyl-CoA dehydrogenase activity
	R_ACOAD4f	Acyl-CoA dehydrogenase (decanoyl-CoA) reaction	M_fad_c	Flavin adenine dinucleotide oxidized	M_fadh2_c	Flavin adenine dinucleotide reduced
metabolic oxido-reduction	R_ACOAD5f	Acyl-CoA dehydrogenase (dodecanoyl-CoA) reaction	M_ddcacoa_c	Dodecanoyl-CoA (n-C12:0CoA)	M_dd2coa_c	Trans-Dodec-2-enoyl-CoA	1_3_3_6	Q47146	Acyl-coenzyme A dehydrogenase (ACDH)	http://purl.obolibrary.org/obo/GO_0003997	acyl-CoA oxidase activity
	R_ACOAD5f	Acyl-CoA dehydrogenase (dodecanoyl-CoA) reaction	M_fad_c	Flavin adenine dinucleotide oxidized	M_fadh2_c	Flavin adenine dinucleotide reduced
metabolic oxido-reduction	R_ACOAD6f	Acyl-CoA dehydrogenase (tetradecanoyl-CoA) reaction	M_fad_c	Flavin adenine dinucleotide oxidized	M_fadh2_c	Flavin adenine dinucleotide reduced	1_3_3_6	Q47146	Acyl-coenzyme A dehydrogenase (ACDH)	http://purl.obolibrary.org/obo/GO_0003997	acyl-CoA oxidase activity
	R_ACOAD6f	Acyl-CoA dehydrogenase (tetradecanoyl-CoA) reaction	M_tdcoa_c	Tetradecanoyl-CoA (n-C14:0CoA)	M_td2coa_c	Trans-Tetradec-2-enoyl-CoA
metabolic oxido-reduction	R_ACOAD7f	Acyl-CoA dehydrogenase (hexadecanoyl-CoA) reaction	M_fad_c	Flavin adenine dinucleotide oxidized	M_fadh2_c	Flavin adenine dinucleotide reduced	1_3_3_6	Q47146	Acyl-coenzyme A dehydrogenase (ACDH)	http://purl.obolibrary.org/obo/GO_0003997	acyl-CoA oxidase activity
	R_ACOAD7f	Acyl-CoA dehydrogenase (hexadecanoyl-CoA) reaction	M_pmtcoa_c	Palmitoyl-CoA (n-C16:0CoA)	M_hdd2coa_c	Trans-Hexadec-2-enoyl-CoA
enzymatic metabolic reaction	R_ACOAD8f	Acyl-CoA dehydrogenase (octadecanoyl-CoA) reaction	M_fad_c	Flavin adenine dinucleotide oxidized	M_fadh2_c	Flavin adenine dinucleotide reduced	R_ACOAD8f_activity	Q47146	Acyl-coenzyme A dehydrogenase (ACDH)	http://purl.obolibrary.org/obo/GO_0003824	catalytic activity
	R_ACOAD8f	Acyl-CoA dehydrogenase (octadecanoyl-CoA) reaction	M_stcoa_c	Stearoyl-CoA (n-C18:0CoA)	M_od2coa_c	Trans-Octadec-2-enoyl-CoA
metabolic transference	R_ACOATA	Acetyl-CoA ACP transacylase reaction	M_ACP_c	Acyl carrier protein	M_acACP_c	Acetyl-ACP	2_3_1_179	R_ACOATA_enzyme	R_ACOATA_enzyme	http://purl.obolibrary.org/obo/GO_0033817	beta-ketoacyl-acyl-carrier-protein synthase II activity
	R_ACOATA	Acetyl-CoA ACP transacylase reaction	M_accoa_c	Acetyl-CoA	M_coa_c	Coenzyme A
homomultimerisation	R_C_2_P0A6R0_dimerisation	R_C_2_P0A6R0_dimerisation reaction	P0A6R0	3-oxoacyl-[acyl-carrier-protein] synthase 3	C_2_P0A6R0	C_2_P0A6R0	R_C_2_P0A6R0_dimerisation_activity
spontaneous protein-protein complex assembly	R_ACOATA_enzyme_complexation	R_ACOATA_enzyme_complexation reaction	P0A6A8	Acyl carrier protein (ACP) (Cytosolic-activating factor) (CAF) (Fatty acid synthase acyl carrier protein)	R_ACOATA_enzyme	R_ACOATA_enzyme	R_ACOATA_enzyme_complexation_activity
	R_ACOATA_enzyme_complexation	R_ACOATA_enzyme_complexation reaction	C_2_P0A6R0	C_2_P0A6R0
metabolic hydrolysis	R_ACODA	Acetylornithine deacetylase reaction	M_acorn_c	N2-Acetyl-L-ornithine	M_ac_c	Acetate	3_5_1_14	R_ACODA_enzyme	R_ACODA_enzyme	http://purl.obolibrary.org/obo/GO_0004046	aminoacylase activity
	R_ACODA	Acetylornithine deacetylase reaction	M_h2o_c	water	M_orn_c	Ornithine
homomultimerisation	R_C_2_P23908_dimerisation	R_C_2_P23908_dimerisation reaction	P23908	Acetylornithine deacetylase (AO) (Acetylornithinase)	C_2_P23908	C_2_P23908	R_C_2_P23908_dimerisation_activity
co-enzyme recruitment	R_C_C_2_P23908_1.0_M_gthrd_c_2.0_M_zn2_c_cofactor_recruitment	R_C_C_2_P23908_1.0_M_gthrd_c_2.0_M_zn2_c_cofactor_recruitment reaction	C_2_P23908	C_2_P23908	R_ACODA_enzyme	R_ACODA_enzyme	R_C_C_2_P23908_1.0_M_gthrd_c_2.0_M_zn2_c_cofactor_recruitment_activity
	R_C_C_2_P23908_1.0_M_gthrd_c_2.0_M_zn2_c_cofactor_recruitment	R_C_C_2_P23908_1.0_M_gthrd_c_2.0_M_zn2_c_cofactor_recruitment reaction	M_gthrd_c	Reduced glutathione
	R_C_C_2_P23908_1.0_M_gthrd_c_2.0_M_zn2_c_cofactor_recruitment	R_C_C_2_P23908_1.0_M_gthrd_c_2.0_M_zn2_c_cofactor_recruitment reaction	M_zn2_c	Zinc
metabolic isomerization	R_ACONIs	Aconitate isomerase (spontaneous) reaction	M_acon_T_c	Trans-Aconitate	M_acon_C_c	Cis-Aconitate	5_3_3_7	R_ACONIs_enzyme	R_ACONIs_enzyme	http://purl.obolibrary.org/obo/GO_0047614	aconitate delta-isomerase activity
spontaneous protein-protein complex assembly	R_ACONIs_enzyme_complexation	R_ACONIs_enzyme_complexation reaction			R_ACONIs_enzyme	R_ACONIs_enzyme	R_ACONIs_enzyme_complexation_activity
metabolic transference	R_ACONMT	Trans-aconitate methyltransferase reaction	M_acon_T_c	Trans-Aconitate	M_aconm_c	E-3-carboxy-2-pentenedioate 6-methyl ester	2_1_1_144	P76145	Trans-aconitate 2-methyltransferase	http://purl.obolibrary.org/obo/GO_0030798	trans-aconitate 2-methyltransferase activity
	R_ACONMT	Trans-aconitate methyltransferase reaction	M_amet_c	S-Adenosyl-L-methionine	M_ahcys_c	S-Adenosyl-L-homocysteine
metabolic lyase process	R_ACONTa	Aconitase (half-reaction A, Citrate hydro-lyase)	M_cit_c	Citrate	M_acon_C_c	Cis-Aconitate	4_2_1_3	P36683	Aconitate hydratase B (ACN) (Aconitase)	http://purl.obolibrary.org/obo/GO_0003994	aconitate hydratase activity
	R_ACONTa	Aconitase (half-reaction A, Citrate hydro-lyase)			M_h2o_c	water
metabolic lyase process	R_ACONTa_duplicate_2	R_ACONTa_duplicate_2 reaction	M_cit_c	Citrate	M_acon_C_c	Cis-Aconitate	4_2_1_3	P25516	Aconitate hydratase A (ACN) (Aconitase)	http://purl.obolibrary.org/obo/GO_0003994	aconitate hydratase activity
	R_ACONTa_duplicate_2	R_ACONTa_duplicate_2 reaction			M_h2o_c	water
metabolic lyase process	R_ACONTb	Aconitase (half-reaction B, Isocitrate hydro-lyase)	M_acon_C_c	Cis-Aconitate	M_icit_c	Isocitrate	4_2_1_3	P36683	Aconitate hydratase B (ACN) (Aconitase)	http://purl.obolibrary.org/obo/GO_0003994	aconitate hydratase activity
	R_ACONTb	Aconitase (half-reaction B, Isocitrate hydro-lyase)	M_h2o_c	water
metabolic lyase process	R_ACONTb_duplicate_2	R_ACONTb_duplicate_2 reaction	M_acon_C_c	Cis-Aconitate	M_icit_c	Isocitrate	4_2_1_3	P25516	Aconitate hydratase A (ACN) (Aconitase)	http://purl.obolibrary.org/obo/GO_0003994	aconitate hydratase activity
	R_ACONTb_duplicate_2	R_ACONTb_duplicate_2 reaction	M_h2o_c	water
metabolic transference	R_ACOTA	Acetylornithine transaminase reaction	M_acorn_c	N2-Acetyl-L-ornithine	M_acg5sa_c	N-Acetyl-L-glutamate 5-semialdehyde	2_6_1_11	R_ACOTA_enzyme	R_ACOTA_enzyme	http://purl.obolibrary.org/obo/GO_0003992	N2-acetyl-L-ornithine:2-oxoglutarate 5-aminotransferase activity
	R_ACOTA	Acetylornithine transaminase reaction	M_akg_c	2-Oxoglutarate	M_glu__L_c	L-Glutamate
co-enzyme recruitment	R_C_P77581_1_M_pydx5p_c_cofactor_recruitment	R_C_P77581_1_M_pydx5p_c_cofactor_recruitment reaction	P77581	Succinylornithine transaminase (SOAT)	R_ACOTA_enzyme	R_ACOTA_enzyme	R_C_P77581_1_M_pydx5p_c_cofactor_recruitment_activity
	R_C_P77581_1_M_pydx5p_c_cofactor_recruitment	R_C_P77581_1_M_pydx5p_c_cofactor_recruitment reaction	M_pydx5p_c	Pyridoxal 5'-phosphate
metabolic transference	R_ACOTA_duplicate_2	R_ACOTA_duplicate_2 reaction	M_acorn_c	N2-Acetyl-L-ornithine	M_acg5sa_c	N-Acetyl-L-glutamate 5-semialdehyde	2_6_1_11	R_ACOTA_duplicate_2_enzyme	R_ACOTA_duplicate_2_enzyme	http://purl.obolibrary.org/obo/GO_0003992	N2-acetyl-L-ornithine:2-oxoglutarate 5-aminotransferase activity
	R_ACOTA_duplicate_2	R_ACOTA_duplicate_2 reaction	M_akg_c	2-Oxoglutarate	M_glu__L_c	L-Glutamate
homomultimerisation	R_C_2_P18335_dimerisation	R_C_2_P18335_dimerisation reaction	P18335	Acetylornithine/succinyldiaminopimelate aminotransferase (ACOAT) (DapATase) (Succinyldiaminopimelate transferase)	C_2_P18335	C_2_P18335	R_C_2_P18335_dimerisation_activity
co-enzyme recruitment	R_C_C_2_P18335_1_M_pydx5p_c_cofactor_recruitment	R_C_C_2_P18335_1_M_pydx5p_c_cofactor_recruitment reaction	C_2_P18335	C_2_P18335	R_ACOTA_duplicate_2_enzyme	R_ACOTA_duplicate_2_enzyme	R_C_C_2_P18335_1_M_pydx5p_c_cofactor_recruitment_activity
	R_C_C_2_P18335_1_M_pydx5p_c_cofactor_recruitment	R_C_C_2_P18335_1_M_pydx5p_c_cofactor_recruitment reaction	M_pydx5p_c	Pyridoxal 5'-phosphate
enzymatic metabolic reaction	R_ACPPAT120	Acyl-(acyl carrier protein):phosphate acyltransferase (C12:0) reaction	M_ddcaACP_c	Dodecanoyl-ACP (n-C12:0ACP)	M_ACP_c	Acyl carrier protein	R_ACPPAT120_activity	R_ACPPAT120_enzyme	R_ACPPAT120_enzyme	http://purl.obolibrary.org/obo/GO_0003824	catalytic activity
	R_ACPPAT120	Acyl-(acyl carrier protein):phosphate acyltransferase (C12:0) reaction	M_h_c	proton	M_ddcap_c	Dodecanoly-phosphate (n-C12:0)
	R_ACPPAT120	Acyl-(acyl carrier protein):phosphate acyltransferase (C12:0) reaction	M_pi_c	phosphate(3-)
homomultimerisation	R_C_2_P27247_dimerisation	R_C_2_P27247_dimerisation reaction	P27247	Phosphate acyltransferase	C_2_P27247	C_2_P27247	R_C_2_P27247_dimerisation_activity
spontaneous protein-protein complex assembly	R_ACPPAT120_enzyme_complexation	R_ACPPAT120_enzyme_complexation reaction	P0A6A8	Acyl carrier protein (ACP) (Cytosolic-activating factor) (CAF) (Fatty acid synthase acyl carrier protein)	R_ACPPAT120_enzyme	R_ACPPAT120_enzyme	R_ACPPAT120_enzyme_complexation_activity
	R_ACPPAT120_enzyme_complexation	R_ACPPAT120_enzyme_complexation reaction	C_2_P27247	C_2_P27247
enzymatic metabolic reaction	R_ACPPAT140	Acyl-(acyl carrier protein):phosphate acyltransferase (C14:0) reaction	M_h_c	proton	M_ACP_c	Acyl carrier protein	R_ACPPAT140_activity	R_ACPPAT140_enzyme	R_ACPPAT140_enzyme	http://purl.obolibrary.org/obo/GO_0003824	catalytic activity
	R_ACPPAT140	Acyl-(acyl carrier protein):phosphate acyltransferase (C14:0) reaction	M_myrsACP_c	Myristoyl-ACP (n-C14:0ACP)	M_ttdcap_c	Tetradecanoyl-phosphate (n-C14:0)
	R_ACPPAT140	Acyl-(acyl carrier protein):phosphate acyltransferase (C14:0) reaction	M_pi_c	phosphate(3-)
homomultimerisation	R_C_2_P27247_dimerisation	R_C_2_P27247_dimerisation reaction	P27247	Phosphate acyltransferase	C_2_P27247	C_2_P27247	R_C_2_P27247_dimerisation_activity
spontaneous protein-protein complex assembly	R_ACPPAT140_enzyme_complexation	R_ACPPAT140_enzyme_complexation reaction	P0A6A8	Acyl carrier protein (ACP) (Cytosolic-activating factor) (CAF) (Fatty acid synthase acyl carrier protein)	R_ACPPAT140_enzyme	R_ACPPAT140_enzyme	R_ACPPAT140_enzyme_complexation_activity
	R_ACPPAT140_enzyme_complexation	R_ACPPAT140_enzyme_complexation reaction	C_2_P27247	C_2_P27247
enzymatic metabolic reaction	R_ACPPAT141	Acyl-(acyl carrier protein):phosphate acyltransferase (C14:1) reaction	M_h_c	proton	M_ACP_c	Acyl carrier protein	R_ACPPAT141_activity	R_ACPPAT141_enzyme	R_ACPPAT141_enzyme	http://purl.obolibrary.org/obo/GO_0003824	catalytic activity
	R_ACPPAT141	Acyl-(acyl carrier protein):phosphate acyltransferase (C14:1) reaction	M_pi_c	phosphate(3-)	M_ttdceap_c	Tetradecanoyl-phosphate (n-C14:1)
	R_ACPPAT141	Acyl-(acyl carrier protein):phosphate acyltransferase (C14:1) reaction	M_tdeACP_c	Cis-tetradec-7-enoyl-[acyl-carrier protein] (n-C14:1)
homomultimerisation	R_C_2_P27247_dimerisation	R_C_2_P27247_dimerisation reaction	P27247	Phosphate acyltransferase	C_2_P27247	C_2_P27247	R_C_2_P27247_dimerisation_activity
spontaneous protein-protein complex assembly	R_ACPPAT141_enzyme_complexation	R_ACPPAT141_enzyme_complexation reaction	P0A6A8	Acyl carrier protein (ACP) (Cytosolic-activating factor) (CAF) (Fatty acid synthase acyl carrier protein)	R_ACPPAT141_enzyme	R_ACPPAT141_enzyme	R_ACPPAT141_enzyme_complexation_activity
	R_ACPPAT141_enzyme_complexation	R_ACPPAT141_enzyme_complexation reaction	C_2_P27247	C_2_P27247
enzymatic metabolic reaction	R_ACPPAT160	Acyl-(acyl carrier protein):phosphate acyltransferase (C16:0) reaction	M_h_c	proton	M_ACP_c	Acyl carrier protein	R_ACPPAT160_activity	R_ACPPAT160_enzyme	R_ACPPAT160_enzyme	http://purl.obolibrary.org/obo/GO_0003824	catalytic activity
	R_ACPPAT160	Acyl-(acyl carrier protein):phosphate acyltransferase (C16:0) reaction	M_palmACP_c	Palmitoyl-ACP (n-C16:0ACP)	M_hdcap_c	Hexadecanoyl-phosphate (n-C16:0)
	R_ACPPAT160	Acyl-(acyl carrier protein):phosphate acyltransferase (C16:0) reaction	M_pi_c	phosphate(3-)
homomultimerisation	R_C_2_P27247_dimerisation	R_C_2_P27247_dimerisation reaction	P27247	Phosphate acyltransferase	C_2_P27247	C_2_P27247	R_C_2_P27247_dimerisation_activity
spontaneous protein-protein complex assembly	R_ACPPAT160_enzyme_complexation	R_ACPPAT160_enzyme_complexation reaction	P0A6A8	Acyl carrier protein (ACP) (Cytosolic-activating factor) (CAF) (Fatty acid synthase acyl carrier protein)	R_ACPPAT160_enzyme	R_ACPPAT160_enzyme	R_ACPPAT160_enzyme_complexation_activity
	R_ACPPAT160_enzyme_complexation	R_ACPPAT160_enzyme_complexation reaction	C_2_P27247	C_2_P27247
enzymatic metabolic reaction	R_ACPPAT161	Acyl-(acyl carrier protein):phosphate acyltransferase (C16:1) reaction	M_h_c	proton	M_ACP_c	Acyl carrier protein	R_ACPPAT161_activity	R_ACPPAT161_enzyme	R_ACPPAT161_enzyme	http://purl.obolibrary.org/obo/GO_0003824	catalytic activity
	R_ACPPAT161	Acyl-(acyl carrier protein):phosphate acyltransferase (C16:1) reaction	M_hdeACP_c	Cis-hexadec-9-enoyl-[acyl-carrier protein] (n-C16:1)	M_hdceap_c	Hexadecanoyl-phosphate (n-C16:1)
	R_ACPPAT161	Acyl-(acyl carrier protein):phosphate acyltransferase (C16:1) reaction	M_pi_c	phosphate(3-)
homomultimerisation	R_C_2_P27247_dimerisation	R_C_2_P27247_dimerisation reaction	P27247	Phosphate acyltransferase	C_2_P27247	C_2_P27247	R_C_2_P27247_dimerisation_activity
spontaneous protein-protein complex assembly	R_ACPPAT161_enzyme_complexation	R_ACPPAT161_enzyme_complexation reaction	P0A6A8	Acyl carrier protein (ACP) (Cytosolic-activating factor) (CAF) (Fatty acid synthase acyl carrier protein)	R_ACPPAT161_enzyme	R_ACPPAT161_enzyme	R_ACPPAT161_enzyme_complexation_activity
	R_ACPPAT161_enzyme_complexation	R_ACPPAT161_enzyme_complexation reaction	C_2_P27247	C_2_P27247
enzymatic metabolic reaction	R_ACPPAT180	Acyl-(acyl carrier protein):phosphate acyltransferase (C18:0) reaction	M_h_c	proton	M_ACP_c	Acyl carrier protein	R_ACPPAT180_activity	R_ACPPAT180_enzyme	R_ACPPAT180_enzyme	http://purl.obolibrary.org/obo/GO_0003824	catalytic activity
	R_ACPPAT180	Acyl-(acyl carrier protein):phosphate acyltransferase (C18:0) reaction	M_ocdcaACP_c	Octadecanoyl-ACP (n-C18:0ACP)	M_ocdcap_c	Octadecanoyl-phosphate (n-C18:0)
	R_ACPPAT180	Acyl-(acyl carrier protein):phosphate acyltransferase (C18:0) reaction	M_pi_c	phosphate(3-)
homomultimerisation	R_C_2_P27247_dimerisation	R_C_2_P27247_dimerisation reaction	P27247	Phosphate acyltransferase	C_2_P27247	C_2_P27247	R_C_2_P27247_dimerisation_activity
spontaneous protein-protein complex assembly	R_ACPPAT180_enzyme_complexation	R_ACPPAT180_enzyme_complexation reaction	P0A6A8	Acyl carrier protein (ACP) (Cytosolic-activating factor) (CAF) (Fatty acid synthase acyl carrier protein)	R_ACPPAT180_enzyme	R_ACPPAT180_enzyme	R_ACPPAT180_enzyme_complexation_activity
	R_ACPPAT180_enzyme_complexation	R_ACPPAT180_enzyme_complexation reaction	C_2_P27247	C_2_P27247
enzymatic metabolic reaction	R_ACPPAT181	Acyl-(acyl carrier protein):phosphate acyltransferase (C18:1) reaction	M_h_c	proton	M_ACP_c	Acyl carrier protein	R_ACPPAT181_activity	R_ACPPAT181_enzyme	R_ACPPAT181_enzyme	http://purl.obolibrary.org/obo/GO_0003824	catalytic activity
	R_ACPPAT181	Acyl-(acyl carrier protein):phosphate acyltransferase (C18:1) reaction	M_octeACP_c	Cis-octadec-11-enoyl-[acyl-carrier protein] (n-C18:1)	M_ocdceap_c	Octadecanoyl-phosphate (n-C18:1)
	R_ACPPAT181	Acyl-(acyl carrier protein):phosphate acyltransferase (C18:1) reaction	M_pi_c	phosphate(3-)
homomultimerisation	R_C_2_P27247_dimerisation	R_C_2_P27247_dimerisation reaction	P27247	Phosphate acyltransferase	C_2_P27247	C_2_P27247	R_C_2_P27247_dimerisation_activity
spontaneous protein-protein complex assembly	R_ACPPAT181_enzyme_complexation	R_ACPPAT181_enzyme_complexation reaction	P0A6A8	Acyl carrier protein (ACP) (Cytosolic-activating factor) (CAF) (Fatty acid synthase acyl carrier protein)	R_ACPPAT181_enzyme	R_ACPPAT181_enzyme	R_ACPPAT181_enzyme_complexation_activity
	R_ACPPAT181_enzyme_complexation	R_ACPPAT181_enzyme_complexation reaction	C_2_P27247	C_2_P27247
metabolic transference	R_ACPS1	Acyl-carrier protein synthase reaction	M_apoACP_c	Apoprotein [acyl carrier protein]	M_ACP_c	Acyl carrier protein	2_7_8_7	P37623	4'-phosphopantetheinyl transferase AcpT	http://purl.obolibrary.org/obo/GO_0008897	holo-[acyl-carrier-protein] synthase activity
	R_ACPS1	Acyl-carrier protein synthase reaction	M_coa_c	Coenzyme A	M_h_c	proton
	R_ACPS1	Acyl-carrier protein synthase reaction			M_pap_c	Adenosine 3',5'-bisphosphate
metabolic transference	R_ACPS1_duplicate_2	R_ACPS1_duplicate_2 reaction	M_apoACP_c	Apoprotein [acyl carrier protein]	M_ACP_c	Acyl carrier protein	2_7_8_7	R_ACPS1_duplicate_2_enzyme	R_ACPS1_duplicate_2_enzyme	http://purl.obolibrary.org/obo/GO_0008897	holo-[acyl-carrier-protein] synthase activity
	R_ACPS1_duplicate_2	R_ACPS1_duplicate_2 reaction	M_coa_c	Coenzyme A	M_h_c	proton
	R_ACPS1_duplicate_2	R_ACPS1_duplicate_2 reaction			M_pap_c	Adenosine 3',5'-bisphosphate
homomultimerisation	R_C_2_P24224_dimerisation	R_C_2_P24224_dimerisation reaction	P24224	Holo-[acyl-carrier-protein] synthase (Holo-ACP synthase)	C_2_P24224	C_2_P24224	R_C_2_P24224_dimerisation_activity
co-enzyme recruitment	R_C_C_2_P24224_1_M_mg2_c_cofactor_recruitment	R_C_C_2_P24224_1_M_mg2_c_cofactor_recruitment reaction	C_2_P24224	C_2_P24224	R_ACPS1_duplicate_2_enzyme	R_ACPS1_duplicate_2_enzyme	R_C_C_2_P24224_1_M_mg2_c_cofactor_recruitment_activity
	R_C_C_2_P24224_1_M_mg2_c_cofactor_recruitment	R_C_C_2_P24224_1_M_mg2_c_cofactor_recruitment reaction	M_mg2_c	Magnesium
metabolic ligation	R_ACS	Acetyl-CoA synthetase reaction	M_ac_c	Acetate	M_accoa_c	Acetyl-CoA	6_2_1_1	R_ACS_enzyme	R_ACS_enzyme	http://purl.obolibrary.org/obo/GO_0003987	acetate-CoA ligase activity
	R_ACS	Acetyl-CoA synthetase reaction	M_atp_c	ATP	M_amp_c	AMP C10H12N5O7P
	R_ACS	Acetyl-CoA synthetase reaction	M_coa_c	Coenzyme A	M_ppi_c	Diphosphate
co-enzyme recruitment	R_C_P27550_1_M_mg2_c_cofactor_recruitment	R_C_P27550_1_M_mg2_c_cofactor_recruitment reaction	P27550	Acetyl-coenzyme A synthetase (AcCoA synthetase) (Acs)	R_ACS_enzyme	R_ACS_enzyme	R_C_P27550_1_M_mg2_c_cofactor_recruitment_activity
	R_C_P27550_1_M_mg2_c_cofactor_recruitment	R_C_P27550_1_M_mg2_c_cofactor_recruitment reaction	M_mg2_c	Magnesium
metabolic hydrolysis	R_ADA	Adenosine deaminase reaction	M_adn_c	Adenosine	M_ins_c	Inosine	3_5_4_4	R_ADA_enzyme	R_ADA_enzyme	http://purl.obolibrary.org/obo/GO_0004000	adenosine deaminase activity
	R_ADA	Adenosine deaminase reaction	M_h2o_c	water	M_nh4_c	Ammonium
	R_ADA	Adenosine deaminase reaction	M_h_c	proton
co-enzyme recruitment	R_C_P22333_1_M_zn2_c_cofactor_recruitment	R_C_P22333_1_M_zn2_c_cofactor_recruitment reaction	P22333	Adenosine deaminase	R_ADA_enzyme	R_ADA_enzyme	R_C_P22333_1_M_zn2_c_cofactor_recruitment_activity
	R_C_P22333_1_M_zn2_c_cofactor_recruitment	R_C_P22333_1_M_zn2_c_cofactor_recruitment reaction	M_zn2_c	Zinc
metabolic lyase process	R_ADCL	4-aminobenzoate synthase reaction	M_4adcho_c	4-amino-4-deoxychorismate	M_4abz_c	4-Aminobenzoate	4_1_3_38	R_ADCL_enzyme	R_ADCL_enzyme	http://purl.obolibrary.org/obo/GO_0008696	4-amino-4-deoxychorismate lyase activity
	R_ADCL	4-aminobenzoate synthase reaction			M_h_c	proton
	R_ADCL	4-aminobenzoate synthase reaction			M_pyr_c	Pyruvate
homomultimerisation	R_C_2_P28305_dimerisation	R_C_2_P28305_dimerisation reaction	P28305	Aminodeoxychorismate lyase	C_2_P28305	C_2_P28305	R_C_2_P28305_dimerisation_activity
co-enzyme recruitment	R_C_C_2_P28305_1_M_pydx5p_c_cofactor_recruitment	R_C_C_2_P28305_1_M_pydx5p_c_cofactor_recruitment reaction	C_2_P28305	C_2_P28305	R_ADCL_enzyme	R_ADCL_enzyme	R_C_C_2_P28305_1_M_pydx5p_c_cofactor_recruitment_activity
	R_C_C_2_P28305_1_M_pydx5p_c_cofactor_recruitment	R_C_C_2_P28305_1_M_pydx5p_c_cofactor_recruitment reaction	M_pydx5p_c	Pyridoxal 5'-phosphate
metabolic transference	R_ADCS	4-amino-4-deoxychorismate synthase reaction	M_chor_c	Chorismate	M_4adcho_c	4-amino-4-deoxychorismate	2_6_1_85	R_ADCS_enzyme	R_ADCS_enzyme	http://purl.obolibrary.org/obo/GO_0046820	4-amino-4-deoxychorismate synthase activity
	R_ADCS	4-amino-4-deoxychorismate synthase reaction	M_gln__L_c	L-Glutamine	M_glu__L_c	L-Glutamate
co-enzyme recruitment	R_C_P05041_1_M_mg2_c_cofactor_recruitment	R_C_P05041_1_M_mg2_c_cofactor_recruitment reaction	P05041	Aminodeoxychorismate synthase component 1 (ADC synthase) (ADCS)	C_P05041_1_M_mg2_c	C_P05041_1_M_mg2_c	R_C_P05041_1_M_mg2_c_cofactor_recruitment_activity
	R_C_P05041_1_M_mg2_c_cofactor_recruitment	R_C_P05041_1_M_mg2_c_cofactor_recruitment reaction	M_mg2_c	Magnesium
spontaneous protein-protein complex assembly	R_ADCS_enzyme_complexation	R_ADCS_enzyme_complexation reaction	P00903	Aminodeoxychorismate synthase component 2 (ADC synthase) (ADCS)	R_ADCS_enzyme	R_ADCS_enzyme	R_ADCS_enzyme_complexation_activity
	R_ADCS_enzyme_complexation	R_ADCS_enzyme_complexation reaction	C_P05041_1_M_mg2_c	C_P05041_1_M_mg2_c
metabolic hydrolysis	R_ADD	Adenine deaminase reaction	M_ade_c	Adenine	M_hxan_c	Hypoxanthine	3_5_4_2	R_ADD_enzyme	R_ADD_enzyme	http://purl.obolibrary.org/obo/GO_0000034	adenine deaminase activity
	R_ADD	Adenine deaminase reaction	M_h2o_c	water	M_nh4_c	Ammonium
	R_ADD	Adenine deaminase reaction	M_h_c	proton
homomultimerisation	R_C_2_P31441_dimerisation	R_C_2_P31441_dimerisation reaction	P31441	Adenine deaminase (Adenase) (Adenine aminase)	C_2_P31441	C_2_P31441	R_C_2_P31441_dimerisation_activity
co-enzyme recruitment	R_C_C_2_P31441_1_M_mn2_c_cofactor_recruitment	R_C_C_2_P31441_1_M_mn2_c_cofactor_recruitment reaction	C_2_P31441	C_2_P31441	R_ADD_enzyme	R_ADD_enzyme	R_C_C_2_P31441_1_M_mn2_c_cofactor_recruitment_activity
	R_C_C_2_P31441_1_M_mn2_c_cofactor_recruitment	R_C_C_2_P31441_1_M_mn2_c_cofactor_recruitment reaction	M_mn2_c	Manganese
metabolic transference	R_ADK1	Adenylate kinase reaction	M_amp_c	AMP C10H12N5O7P	M_adp_c	ADP	2_7_4_3	P69441	Adenylate kinase (AK)	http://purl.obolibrary.org/obo/GO_0004017	adenylate kinase activity
	R_ADK1	Adenylate kinase reaction	M_atp_c	ATP
metabolic transference	R_ADK3	Adentylate kinase (GTP) reaction	M_amp_c	AMP C10H12N5O7P	M_adp_c	ADP	2_7_4_10	P69441	Adenylate kinase (AK)	http://purl.obolibrary.org/obo/GO_0046899	nucleoside triphosphate adenylate kinase activity
	R_ADK3	Adentylate kinase (GTP) reaction	M_gtp_c	GTP C10H12N5O14P3	M_gdp_c	GDP C10H12N5O11P2
enzymatic metabolic reaction	R_ADK4	Adentylate kinase (ITP) reaction	M_amp_c	AMP C10H12N5O7P	M_adp_c	ADP	R_ADK4_activity	P69441	Adenylate kinase (AK)	http://purl.obolibrary.org/obo/GO_0003824	catalytic activity
	R_ADK4	Adentylate kinase (ITP) reaction	M_itp_c	ITP C10H11N4O14P3	M_idp_c	IDP C10H11N4O11P2
metabolic lyase process	R_ADMDC	Adenosylmethionine decarboxylase reaction	M_amet_c	S-Adenosyl-L-methionine	M_ametam_c	S-Adenosylmethioninamine	4_1_1_50	R_ADMDC_enzyme	R_ADMDC_enzyme	http://purl.obolibrary.org/obo/GO_0004014	adenosylmethionine decarboxylase activity
	R_ADMDC	Adenosylmethionine decarboxylase reaction	M_h_c	proton	M_co2_c	CO2
homomultimerisation	R_C_8_P0A7F6_octomerisation	R_C_8_P0A7F6_octomerisation reaction	P0A7F6	S-adenosylmethionine decarboxylase proenzyme (AdoMetDC) (SAMDC)	C_8_P0A7F6	C_8_P0A7F6	R_C_8_P0A7F6_octomerisation_activity
co-enzyme recruitment	R_C_C_8_P0A7F6_1_M_pyr_c_cofactor_recruitment	R_C_C_8_P0A7F6_1_M_pyr_c_cofactor_recruitment reaction	C_8_P0A7F6	C_8_P0A7F6	R_ADMDC_enzyme	R_ADMDC_enzyme	R_C_C_8_P0A7F6_1_M_pyr_c_cofactor_recruitment_activity
	R_C_C_8_P0A7F6_1_M_pyr_c_cofactor_recruitment	R_C_C_8_P0A7F6_1_M_pyr_c_cofactor_recruitment reaction	M_pyr_c	Pyruvate
metabolic lyase process	R_ADNCYC	Adenylate cyclase reaction	M_atp_c	ATP	M_camp_c	CAMP C10H11N5O6P	4_6_1_1	P00936	Adenylate cyclase	http://purl.obolibrary.org/obo/GO_0004016	adenylate cyclase activity
	R_ADNCYC	Adenylate cyclase reaction			M_ppi_c	Diphosphate
metabolic transference	R_ADNK1	Adenosine kinase reaction	M_adn_c	Adenosine	M_adp_c	ADP	2_7_1_20	P69441	Adenylate kinase (AK)	http://purl.obolibrary.org/obo/GO_0004001	adenosine kinase activity
	R_ADNK1	Adenosine kinase reaction	M_atp_c	ATP	M_amp_c	AMP C10H12N5O7P
	R_ADNK1	Adenosine kinase reaction			M_h_c	proton
metabolic hydrolysis	R_ADNUC	Adenosine hydrolase reaction	M_adn_c	Adenosine	M_ade_c	Adenine	3_2_2_1	P22564	Non-specific ribonucleoside hydrolase RihC	http://purl.obolibrary.org/obo/GO_0008477	purine nucleosidase activity
	R_ADNUC	Adenosine hydrolase reaction	M_h2o_c	water	M_rib__D_c	D-Ribose
metabolic transference	R_ADOCBIK	Adenosyl cobinamide kinase reaction	M_adocbi_c	Adenosyl cobinamide	M_adocbip_c	Adenosyl cobinamide phosphate	2_7_1_156	R_ADOCBIK_enzyme	R_ADOCBIK_enzyme	http://purl.obolibrary.org/obo/GO_0043752	adenosylcobinamide kinase activity
	R_ADOCBIK	Adenosyl cobinamide kinase reaction	M_atp_c	ATP	M_adp_c	ADP
	R_ADOCBIK	Adenosyl cobinamide kinase reaction			M_h_c	proton
homomultimerisation	R_C_2_P0AE76_dimerisation	R_C_2_P0AE76_dimerisation reaction	P0AE76	Bifunctional adenosylcobalamin biosynthesis protein CobU (Adenosylcobinamide kinase)	R_ADOCBIK_enzyme	R_ADOCBIK_enzyme	R_C_2_P0AE76_dimerisation_activity
metabolic transference	R_ADOCBLS	Adenosylcobalamin 5'-phosphate synthase reaction	M_agdpcbi_c	Adenosine-GDP-cobinamide	M_adocbl_c	Adenosylcobalamin	2_7_8_26	R_ADOCBLS_enzyme	R_ADOCBLS_enzyme	http://purl.obolibrary.org/obo/GO_0051073	adenosylcobinamide-GDP ribazoletransferase activity
	R_ADOCBLS	Adenosylcobalamin 5'-phosphate synthase reaction	M_rdmbzi_c	N1-(alpha-D-ribosyl)-5,6-dimethylbenzimidazole	M_gmp_c	GMP C10H12N5O8P
	R_ADOCBLS	Adenosylcobalamin 5'-phosphate synthase reaction			M_h_c	proton
co-enzyme recruitment	R_C_P36561_1_M_mg2_c_cofactor_recruitment	R_C_P36561_1_M_mg2_c_cofactor_recruitment reaction	P36561	Adenosylcobinamide-GDP ribazoletransferase	R_ADOCBLS_enzyme	R_ADOCBLS_enzyme	R_C_P36561_1_M_mg2_c_cofactor_recruitment_activity
	R_C_P36561_1_M_mg2_c_cofactor_recruitment	R_C_P36561_1_M_mg2_c_cofactor_recruitment reaction	M_mg2_c	Magnesium
metabolic hydrolysis	R_ADPRDP	ADPribose diphosphatase reaction	M_adprib_c	ADPribose C15H21N5O14P2	M_amp_c	AMP C10H12N5O7P	3_6_1_13	R_ADPRDP_enzyme	R_ADPRDP_enzyme	http://purl.obolibrary.org/obo/GO_0047631	ADP-ribose diphosphatase activity
	R_ADPRDP	ADPribose diphosphatase reaction	M_h2o_c	water	M_h_c	proton
	R_ADPRDP	ADPribose diphosphatase reaction			M_r5p_c	Alpha-D-Ribose 5-phosphate
homomultimerisation	R_C_2_P45799_dimerisation	R_C_2_P45799_dimerisation reaction	P45799	ADP compounds hydrolase NudE	C_2_P45799	C_2_P45799	R_C_2_P45799_dimerisation_activity
co-enzyme recruitment	R_C_C_2_P45799_1_M_mg2_c_cofactor_recruitment	R_C_C_2_P45799_1_M_mg2_c_cofactor_recruitment reaction	C_2_P45799	C_2_P45799	R_ADPRDP_enzyme	R_ADPRDP_enzyme	R_C_C_2_P45799_1_M_mg2_c_cofactor_recruitment_activity
	R_C_C_2_P45799_1_M_mg2_c_cofactor_recruitment	R_C_C_2_P45799_1_M_mg2_c_cofactor_recruitment reaction	M_mg2_c	Magnesium
metabolic hydrolysis	R_ADPRDP_duplicate_2	R_ADPRDP_duplicate_2 reaction	M_adprib_c	ADPribose C15H21N5O14P2	M_amp_c	AMP C10H12N5O7P	3_6_1_13	R_ADPRDP_duplicate_2_enzyme	R_ADPRDP_duplicate_2_enzyme	http://purl.obolibrary.org/obo/GO_0047631	ADP-ribose diphosphatase activity
	R_ADPRDP_duplicate_2	R_ADPRDP_duplicate_2 reaction	M_h2o_c	water	M_h_c	proton
	R_ADPRDP_duplicate_2	R_ADPRDP_duplicate_2 reaction			M_r5p_c	Alpha-D-Ribose 5-phosphate
homomultimerisation	R_C_2_Q93K97_dimerisation	R_C_2_Q93K97_dimerisation reaction	Q93K97	ADP-ribose pyrophosphatase	C_2_Q93K97	C_2_Q93K97	R_C_2_Q93K97_dimerisation_activity
co-enzyme recruitment	R_C_C_2_Q93K97_3_M_mg2_c_cofactor_recruitment	R_C_C_2_Q93K97_3_M_mg2_c_cofactor_recruitment reaction	C_2_Q93K97	C_2_Q93K97	R_ADPRDP_duplicate_2_enzyme	R_ADPRDP_duplicate_2_enzyme	R_C_C_2_Q93K97_3_M_mg2_c_cofactor_recruitment_activity
	R_C_C_2_Q93K97_3_M_mg2_c_cofactor_recruitment	R_C_C_2_Q93K97_3_M_mg2_c_cofactor_recruitment reaction	M_mg2_c	Magnesium
metabolic transference	R_ADPT	Adenine phosphoribosyltransferase reaction	M_ade_c	Adenine	M_amp_c	AMP C10H12N5O7P	2_4_2_7	R_ADPT_enzyme	R_ADPT_enzyme	http://purl.obolibrary.org/obo/GO_0003999	adenine phosphoribosyltransferase activity
	R_ADPT	Adenine phosphoribosyltransferase reaction	M_prpp_c	5-Phospho-alpha-D-ribose 1-diphosphate	M_ppi_c	Diphosphate
homomultimerisation	R_C_2_P69503_dimerisation	R_C_2_P69503_dimerisation reaction	P69503	Adenine phosphoribosyltransferase (APRT)	R_ADPT_enzyme	R_ADPT_enzyme	R_C_2_P69503_dimerisation_activity
metabolic transference	R_ADSK	Adenylyl-sulfate kinase reaction	M_aps_c	Adenosine 5'-phosphosulfate	M_adp_c	ADP	2_7_1_25	P0A6J1	Adenylyl-sulfate kinase	http://purl.obolibrary.org/obo/GO_0004020	adenylylsulfate kinase activity
	R_ADSK	Adenylyl-sulfate kinase reaction	M_atp_c	ATP	M_h_c	proton
	R_ADSK	Adenylyl-sulfate kinase reaction			M_paps_c	3'-Phosphoadenylyl sulfate
metabolic lyase process	R_ADSL1r	Adenylsuccinate lyase reaction	M_dcamp_c	N6-(1,2-Dicarboxyethyl)-AMP	M_amp_c	AMP C10H12N5O7P	4_3_2_2	R_ADSL1r_enzyme	R_ADSL1r_enzyme	http://purl.obolibrary.org/obo/GO_0070626	(S)-2-(5-amino-1-(5-phospho-D-ribosyl)imidazole-4-carboxamido)succinate AMP-lyase (fumarate-forming) activity
	R_ADSL1r	Adenylsuccinate lyase reaction			M_fum_c	Fumarate
homomultimerisation	R_C_4_P0AB89_tetramerisation	R_C_4_P0AB89_tetramerisation reaction	P0AB89	Adenylosuccinate lyase (ASL)	R_ADSL1r_enzyme	R_ADSL1r_enzyme	R_C_4_P0AB89_tetramerisation_activity
metabolic lyase process	R_ADSL2r	Adenylosuccinate lyase reaction	M_25aics_c	(S)-2-[5-Amino-1-(5-phospho-D-ribosyl)imidazole-4-carboxamido]succinate	M_aicar_c	5-Amino-1-(5-Phospho-D-ribosyl)imidazole-4-carboxamide	4_3_2_2	R_ADSL2r_enzyme	R_ADSL2r_enzyme	http://purl.obolibrary.org/obo/GO_0070626	(S)-2-(5-amino-1-(5-phospho-D-ribosyl)imidazole-4-carboxamido)succinate AMP-lyase (fumarate-forming) activity
	R_ADSL2r	Adenylosuccinate lyase reaction			M_fum_c	Fumarate
homomultimerisation	R_C_4_P0AB89_tetramerisation	R_C_4_P0AB89_tetramerisation reaction	P0AB89	Adenylosuccinate lyase (ASL)	R_ADSL2r_enzyme	R_ADSL2r_enzyme	R_C_4_P0AB89_tetramerisation_activity
metabolic ligation	R_ADSS	Adenylosuccinate synthase reaction	M_asp__L_c	L-Aspartate	M_dcamp_c	N6-(1,2-Dicarboxyethyl)-AMP	6_3_4_4	R_ADSS_enzyme	R_ADSS_enzyme	http://purl.obolibrary.org/obo/GO_0004019	adenylosuccinate synthase activity
	R_ADSS	Adenylosuccinate synthase reaction	M_gtp_c	GTP C10H12N5O14P3	M_gdp_c	GDP C10H12N5O11P2
	R_ADSS	Adenylosuccinate synthase reaction	M_imp_c	IMP C10H11N4O8P	M_h_c	proton
	R_ADSS	Adenylosuccinate synthase reaction			M_pi_c	phosphate(3-)
homomultimerisation	R_C_2_P0A7D4_dimerisation	R_C_2_P0A7D4_dimerisation reaction	P0A7D4	Adenylosuccinate synthetase (AMPSase) (AdSS)	C_2_P0A7D4	C_2_P0A7D4	R_C_2_P0A7D4_dimerisation_activity
co-enzyme recruitment	R_C_C_2_P0A7D4_1_M_mg2_c_cofactor_recruitment	R_C_C_2_P0A7D4_1_M_mg2_c_cofactor_recruitment reaction	C_2_P0A7D4	C_2_P0A7D4	R_ADSS_enzyme	R_ADSS_enzyme	R_C_C_2_P0A7D4_1_M_mg2_c_cofactor_recruitment_activity
	R_C_C_2_P0A7D4_1_M_mg2_c_cofactor_recruitment	R_C_C_2_P0A7D4_1_M_mg2_c_cofactor_recruitment reaction	M_mg2_c	Magnesium
metabolic hydrolysis	R_AGDC	N-acetylglucosamine-6-phosphate deacetylase reaction	M_acgam6p_c	N-Acetyl-D-glucosamine 6-phosphate	M_ac_c	Acetate	3_5_1_25	R_AGDC_enzyme	R_AGDC_enzyme	http://purl.obolibrary.org/obo/GO_0047419	N-acetylgalactosamine-6-phosphate deacetylase activity
	R_AGDC	N-acetylglucosamine-6-phosphate deacetylase reaction	M_h2o_c	water	M_gam6p_c	D-Glucosamine 6-phosphate
homomultimerisation	R_C_4_P0AF18_tetramerisation	R_C_4_P0AF18_tetramerisation reaction	P0AF18	N-acetylglucosamine-6-phosphate deacetylase (GlcNAc 6-P deacetylase)	C_4_P0AF18	C_4_P0AF18	R_C_4_P0AF18_tetramerisation_activity
co-enzyme recruitment	R_C_C_4_P0AF18_1.0_M_zn2_c_cofactor_recruitment	R_C_C_4_P0AF18_1.0_M_zn2_c_cofactor_recruitment reaction	C_4_P0AF18	C_4_P0AF18	R_AGDC_enzyme	R_AGDC_enzyme	R_C_C_4_P0AF18_1.0_M_zn2_c_cofactor_recruitment_activity
	R_C_C_4_P0AF18_1.0_M_zn2_c_cofactor_recruitment	R_C_C_4_P0AF18_1.0_M_zn2_c_cofactor_recruitment reaction	M_zn2_c	Zinc
enzymatic metabolic reaction	R_AGM3PA	N-Acetyl-D-glucosamine(anhydrous)N-Acetylmuramyl-tripeptide amidase reaction	M_anhgm3p_c	N-Acetyl-D-glucosamine(anhydrous)N-Acetylmuramyl-tripeptide	M_LalaDgluMdap_c	L-alanine-D-glutamate-meso-2,6-diaminoheptanedioate	R_AGM3PA_activity	R_AGM3PA_enzyme	R_AGM3PA_enzyme	http://purl.obolibrary.org/obo/GO_0003824	catalytic activity
	R_AGM3PA	N-Acetyl-D-glucosamine(anhydrous)N-Acetylmuramyl-tripeptide amidase reaction	M_h2o_c	water	M_anhgm_c	N-Acetyl-D-glucosamine(anhydrous)N-Acetylmuramic acid
co-enzyme recruitment	R_C_P13016_1_M_zn2_c_cofactor_recruitment	R_C_P13016_1_M_zn2_c_cofactor_recruitment reaction	P13016	1,6-anhydro-N-acetylmuramyl-L-alanine amidase AmpD	R_AGM3PA_enzyme	R_AGM3PA_enzyme	R_C_P13016_1_M_zn2_c_cofactor_recruitment_activity
	R_C_P13016_1_M_zn2_c_cofactor_recruitment	R_C_P13016_1_M_zn2_c_cofactor_recruitment reaction	M_zn2_c	Zinc
enzymatic metabolic reaction	R_AGM3PH	N-Acetyl-D-glucosamine(anhydrous)N-Acetylmuramyl-tripeptide beta -1,4-N-acetylglucosaminidase reaction	M_anhgm3p_c	N-Acetyl-D-glucosamine(anhydrous)N-Acetylmuramyl-tripeptide	M_acgam_c	N-Acetyl-D-glucosamine	R_AGM3PH_activity	P75949	Beta-hexosaminidase	http://purl.obolibrary.org/obo/GO_0003824	catalytic activity
	R_AGM3PH	N-Acetyl-D-glucosamine(anhydrous)N-Acetylmuramyl-tripeptide beta -1,4-N-acetylglucosaminidase reaction	M_h2o_c	water	M_anhm3p_c	1,6-anhydrous-N-Acetylmuramyl-tripeptide
enzymatic metabolic reaction	R_AGM4PA	N-Acetyl-D-glucosamine(anhydrous)N-Acetylmuramyl-tetrapeptide amidase reaction	M_anhgm4p_c	N-Acetyl-D-glucosamine(anhydrous)N-Acetylmuramyl-tetrapeptide	M_LalaDgluMdapDala_c	L-alanine-D-glutamate-meso-2,6-diaminoheptanedioate-D-alanine	R_AGM4PA_activity	R_AGM4PA_enzyme	R_AGM4PA_enzyme	http://purl.obolibrary.org/obo/GO_0003824	catalytic activity
	R_AGM4PA	N-Acetyl-D-glucosamine(anhydrous)N-Acetylmuramyl-tetrapeptide amidase reaction	M_h2o_c	water	M_anhgm_c	N-Acetyl-D-glucosamine(anhydrous)N-Acetylmuramic acid
co-enzyme recruitment	R_C_P13016_1_M_zn2_c_cofactor_recruitment	R_C_P13016_1_M_zn2_c_cofactor_recruitment reaction	P13016	1,6-anhydro-N-acetylmuramyl-L-alanine amidase AmpD	R_AGM4PA_enzyme	R_AGM4PA_enzyme	R_C_P13016_1_M_zn2_c_cofactor_recruitment_activity
	R_C_P13016_1_M_zn2_c_cofactor_recruitment	R_C_P13016_1_M_zn2_c_cofactor_recruitment reaction	M_zn2_c	Zinc
enzymatic metabolic reaction	R_AGM4PCP	N-Acetyl-D-glucosamine(anhydrous)N-Acetylmuramyl-tetrapeptide L,D-carboxypeptidase reaction	M_anhgm4p_c	N-Acetyl-D-glucosamine(anhydrous)N-Acetylmuramyl-tetrapeptide	M_ala__D_c	D-Alanine	R_AGM4PCP_activity	P76008	Murein tetrapeptide carboxypeptidase	http://purl.obolibrary.org/obo/GO_0003824	catalytic activity
	R_AGM4PCP	N-Acetyl-D-glucosamine(anhydrous)N-Acetylmuramyl-tetrapeptide L,D-carboxypeptidase reaction	M_h2o_c	water	M_anhgm3p_c	N-Acetyl-D-glucosamine(anhydrous)N-Acetylmuramyl-tripeptide
enzymatic metabolic reaction	R_AGM4PH	N-Acetyl-D-glucosamine(anhydrous)N-Acetylmuramyl-tetrapeptide beta -1,4-N-acetylglucosaminidase reaction	M_anhgm4p_c	N-Acetyl-D-glucosamine(anhydrous)N-Acetylmuramyl-tetrapeptide	M_acgam_c	N-Acetyl-D-glucosamine	R_AGM4PH_activity	P75949	Beta-hexosaminidase	http://purl.obolibrary.org/obo/GO_0003824	catalytic activity
	R_AGM4PH	N-Acetyl-D-glucosamine(anhydrous)N-Acetylmuramyl-tetrapeptide beta -1,4-N-acetylglucosaminidase reaction	M_h2o_c	water	M_anhm4p_c	1,6-anhydrous-N-Acetylmuramyl-tetrapeptide
enzymatic metabolic reaction	R_AGMH	N-Acetyl-D-glucosamine(anhydrous)N-Acetylmuramyl beta -1,4-N-acetylglucosaminidase reaction	M_anhgm_c	N-Acetyl-D-glucosamine(anhydrous)N-Acetylmuramic acid	M_acgam_c	N-Acetyl-D-glucosamine	R_AGMH_activity	P75949	Beta-hexosaminidase	http://purl.obolibrary.org/obo/GO_0003824	catalytic activity
	R_AGMH	N-Acetyl-D-glucosamine(anhydrous)N-Acetylmuramyl beta -1,4-N-acetylglucosaminidase reaction	M_h2o_c	water	M_anhm_c	1,6-anhydrous-N-Acetylmuramate
metabolic isomerization	R_AGMHE	ADP-D-glycero-D-manno-heptose epimerase reaction	M_adphep_DD_c	ADP-D-glycero-D-manno-heptose	M_adphep_LD_c	ADP-L-glycero-D-manno-heptose	5_1_3_20	R_AGMHE_enzyme	R_AGMHE_enzyme	http://purl.obolibrary.org/obo/GO_0008712	ADP-glyceromanno-heptose 6-epimerase activity
homomultimerisation	R_C_5_P67910_pentamerisation	R_C_5_P67910_pentamerisation reaction	P67910	ADP-L-glycero-D-manno-heptose-6-epimerase	C_5_P67910	C_5_P67910	R_C_5_P67910_pentamerisation_activity
co-enzyme recruitment	R_C_C_5_P67910_1.0_M_nadp_c_cofactor_recruitment	R_C_C_5_P67910_1.0_M_nadp_c_cofactor_recruitment reaction	C_5_P67910	C_5_P67910	R_AGMHE_enzyme	R_AGMHE_enzyme	R_C_C_5_P67910_1.0_M_nadp_c_cofactor_recruitment_activity
	R_C_C_5_P67910_1.0_M_nadp_c_cofactor_recruitment	R_C_C_5_P67910_1.0_M_nadp_c_cofactor_recruitment reaction	M_nadp_c	Nicotinamide adenine dinucleotide phosphate
metabolic hydrolysis	R_AGMT	Agmatinase reaction	M_agm_c	Agmatine	M_ptrc_c	Putrescine	3_5_3_11	R_AGMT_enzyme	R_AGMT_enzyme	http://purl.obolibrary.org/obo/GO_0008783	agmatinase activity
	R_AGMT	Agmatinase reaction	M_h2o_c	water	M_urea_c	Urea CH4N2O
co-enzyme recruitment	R_C_P60651_1_M_mn2_c_cofactor_recruitment	R_C_P60651_1_M_mn2_c_cofactor_recruitment reaction	P60651	Agmatinase	R_AGMT_enzyme	R_AGMT_enzyme	R_C_P60651_1_M_mn2_c_cofactor_recruitment_activity
	R_C_P60651_1_M_mn2_c_cofactor_recruitment	R_C_P60651_1_M_mn2_c_cofactor_recruitment reaction	M_mn2_c	Manganese
metabolic transference	R_AGPAT120	1-tetradecanoyl-sn-glycerol 3-phosphate O-acyltransferase (n-C12:0) reaction	M_1ddecg3p_c	1-dodecanoyl-sn-glycerol 3-phosphate	M_ACP_c	Acyl carrier protein	2_3_1_51	P26647	1-acyl-sn-glycerol-3-phosphate acyltransferase (1-AGP acyltransferase) (1-AGPAT)	http://purl.obolibrary.org/obo/GO_0003841	1-acylglycerol-3-phosphate O-acyltransferase activity
	R_AGPAT120	1-tetradecanoyl-sn-glycerol 3-phosphate O-acyltransferase (n-C12:0) reaction	M_ddcaACP_c	Dodecanoyl-ACP (n-C12:0ACP)	M_pa120_c	1,2-didodecanoyl-sn-glycerol 3-phosphate
metabolic transference	R_AGPAT140	1-tetradecanoyl-sn-glycerol 3-phosphate O-acyltransferase (n-C14:0) reaction	M_1tdecg3p_c	1-tetradecanoyl-sn-glycerol 3-phosphate	M_ACP_c	Acyl carrier protein	2_3_1_51	P26647	1-acyl-sn-glycerol-3-phosphate acyltransferase (1-AGP acyltransferase) (1-AGPAT)	http://purl.obolibrary.org/obo/GO_0003841	1-acylglycerol-3-phosphate O-acyltransferase activity
	R_AGPAT140	1-tetradecanoyl-sn-glycerol 3-phosphate O-acyltransferase (n-C14:0) reaction	M_myrsACP_c	Myristoyl-ACP (n-C14:0ACP)	M_pa140_c	1,2-ditetradecanoyl-sn-glycerol 3-phosphate
metabolic transference	R_AGPAT141	1-tetradec-7-enoyl-sn-glycerol 3-phosphate O-acyltransferase (n-C14:1) reaction	M_1tdec7eg3p_c	1-tetradec-7-enoyl-sn-glycerol 3-phosphate	M_ACP_c	Acyl carrier protein	2_3_1_51	P26647	1-acyl-sn-glycerol-3-phosphate acyltransferase (1-AGP acyltransferase) (1-AGPAT)	http://purl.obolibrary.org/obo/GO_0003841	1-acylglycerol-3-phosphate O-acyltransferase activity
	R_AGPAT141	1-tetradec-7-enoyl-sn-glycerol 3-phosphate O-acyltransferase (n-C14:1) reaction	M_tdeACP_c	Cis-tetradec-7-enoyl-[acyl-carrier protein] (n-C14:1)	M_pa141_c	1,2-ditetradec-7-enoyl-sn-glycerol 3-phosphate
metabolic transference	R_AGPAT160	1-hexadecanoyl-sn-glycerol 3-phosphate O-acyltransferase (n-C16:0) reaction	M_1hdecg3p_c	1-hexadecanoyl-sn-glycerol 3-phosphate	M_ACP_c	Acyl carrier protein	2_3_1_51	P26647	1-acyl-sn-glycerol-3-phosphate acyltransferase (1-AGP acyltransferase) (1-AGPAT)	http://purl.obolibrary.org/obo/GO_0003841	1-acylglycerol-3-phosphate O-acyltransferase activity
	R_AGPAT160	1-hexadecanoyl-sn-glycerol 3-phosphate O-acyltransferase (n-C16:0) reaction	M_palmACP_c	Palmitoyl-ACP (n-C16:0ACP)	M_pa160_c	1,2-dihexadecanoyl-sn-glycerol 3-phosphate
metabolic transference	R_AGPAT161	1-hexadec-7-enoyl-sn-glycerol 3-phosphate O-acyltransferase (n-C16:1) reaction	M_1hdec9eg3p_c	1-hexadec-9-enoyl-sn-glycerol 3-phosphate	M_ACP_c	Acyl carrier protein	2_3_1_51	P26647	1-acyl-sn-glycerol-3-phosphate acyltransferase (1-AGP acyltransferase) (1-AGPAT)	http://purl.obolibrary.org/obo/GO_0003841	1-acylglycerol-3-phosphate O-acyltransferase activity
	R_AGPAT161	1-hexadec-7-enoyl-sn-glycerol 3-phosphate O-acyltransferase (n-C16:1) reaction	M_hdeACP_c	Cis-hexadec-9-enoyl-[acyl-carrier protein] (n-C16:1)	M_pa161_c	1,2-dihexadec-9-enoyl-sn-glycerol 3-phosphate
metabolic transference	R_AGPAT180	1-octadecanoyl-sn-glycerol 3-phosphate O-acyltransferase (n-C18:0) reaction	M_1odecg3p_c	1-octadecanoyl-sn-glycerol 3-phosphate	M_ACP_c	Acyl carrier protein	2_3_1_51	P26647	1-acyl-sn-glycerol-3-phosphate acyltransferase (1-AGP acyltransferase) (1-AGPAT)	http://purl.obolibrary.org/obo/GO_0003841	1-acylglycerol-3-phosphate O-acyltransferase activity
	R_AGPAT180	1-octadecanoyl-sn-glycerol 3-phosphate O-acyltransferase (n-C18:0) reaction	M_ocdcaACP_c	Octadecanoyl-ACP (n-C18:0ACP)	M_pa180_c	1,2-dioctadecanoyl-sn-glycerol 3-phosphate
metabolic transference	R_AGPAT181	1-octadec-7-enoyl-sn-glycerol 3-phosphate O-acyltransferase (n-C18:1) reaction	M_1odec11eg3p_c	1-octadec-11-enoyl-sn-glycerol 3-phosphate	M_ACP_c	Acyl carrier protein	2_3_1_51	P26647	1-acyl-sn-glycerol-3-phosphate acyltransferase (1-AGP acyltransferase) (1-AGPAT)	http://purl.obolibrary.org/obo/GO_0003841	1-acylglycerol-3-phosphate O-acyltransferase activity
	R_AGPAT181	1-octadec-7-enoyl-sn-glycerol 3-phosphate O-acyltransferase (n-C18:1) reaction	M_octeACP_c	Cis-octadec-11-enoyl-[acyl-carrier protein] (n-C18:1)	M_pa181_c	1,2-dioctadec-11-enoyl-sn-glycerol 3-phosphate
metabolic oxido-reduction	R_AGPR	N-acetyl-g-glutamyl-phosphate reductase reaction	M_acg5sa_c	N-Acetyl-L-glutamate 5-semialdehyde	M_acg5p_c	N-Acetyl-L-glutamyl 5-phosphate	1_2_1_38	P11446	N-acetyl-gamma-glutamyl-phosphate reductase (AGPR)	http://purl.obolibrary.org/obo/GO_0003942	N-acetyl-gamma-glutamyl-phosphate reductase activity
	R_AGPR	N-acetyl-g-glutamyl-phosphate reductase reaction	M_nadp_c	Nicotinamide adenine dinucleotide phosphate	M_h_c	proton
	R_AGPR	N-acetyl-g-glutamyl-phosphate reductase reaction	M_pi_c	phosphate(3-)	M_nadph_c	Nicotinamide adenine dinucleotide phosphate - reduced
metabolic hydrolysis	R_AHCYSNS	S-adenosylhomocysteine nucleosidase reaction	M_ahcys_c	S-Adenosyl-L-homocysteine	M_ade_c	Adenine	3_2_2_9	R_AHCYSNS_enzyme	R_AHCYSNS_enzyme	http://purl.obolibrary.org/obo/GO_0008782	adenosylhomocysteine nucleosidase activity
	R_AHCYSNS	S-adenosylhomocysteine nucleosidase reaction	M_h2o_c	water	M_rhcys_c	S-Ribosyl-L-homocysteine
homomultimerisation	R_C_2_P0AF12_dimerisation	R_C_2_P0AF12_dimerisation reaction	P0AF12	5'-methylthioadenosine/S-adenosylhomocysteine nucleosidase (MTA/SAH nucleosidase) (MTAN)	R_AHCYSNS_enzyme	R_AHCYSNS_enzyme	R_C_2_P0AF12_dimerisation_activity
metabolic transference	R_AICART	Phosphoribosylaminoimidazolecarboxamide formyltransferase reaction	M_10fthf_c	10-Formyltetrahydrofolate	M_fprica_c	5-Formamido-1-(5-phospho-D-ribosyl)imidazole-4-carboxamide	2_1_2_3	P15639	Bifunctional purine biosynthesis protein PurH [Includes: Phosphoribosylaminoimidazolecarboxamide formyltransferase	http://purl.obolibrary.org/obo/GO_0004643	phosphoribosylaminoimidazolecarboxamide formyltransferase activity
	R_AICART	Phosphoribosylaminoimidazolecarboxamide formyltransferase reaction	M_aicar_c	5-Amino-1-(5-Phospho-D-ribosyl)imidazole-4-carboxamide	M_thf_c	5,6,7,8-Tetrahydrofolate
metabolic ligation	R_AIRC2	Phosphoribosylaminoimidazole carboxylase reaction	M_air_c	5-amino-1-(5-phospho-D-ribosyl)imidazole	M_5caiz_c	5-phosphoribosyl-5-carboxyaminoimidazole	6_3_4_18	R_AIRC2_enzyme	R_AIRC2_enzyme	http://purl.obolibrary.org/obo/GO_0034028	5-(carboxyamino)imidazole ribonucleotide synthase activity
	R_AIRC2	Phosphoribosylaminoimidazole carboxylase reaction	M_atp_c	ATP	M_adp_c	ADP
	R_AIRC2	Phosphoribosylaminoimidazole carboxylase reaction	M_hco3_c	Bicarbonate	M_h_c	proton
	R_AIRC2	Phosphoribosylaminoimidazole carboxylase reaction			M_pi_c	phosphate(3-)
homomultimerisation	R_C_2_P09029_dimerisation	R_C_2_P09029_dimerisation reaction	P09029	N5-carboxyaminoimidazole ribonucleotide synthase (N5-CAIR synthase)	R_AIRC2_enzyme	R_AIRC2_enzyme	R_C_2_P09029_dimerisation_activity
metabolic isomerization	R_AIRC3	Phosphoribosylaminoimidazole carboxylase (mutase rxn) reaction	M_5aizc_c	5-amino-1-(5-phospho-D-ribosyl)imidazole-4-carboxylate	M_5caiz_c	5-phosphoribosyl-5-carboxyaminoimidazole	5_4_99_18	R_AIRC3_enzyme	R_AIRC3_enzyme	http://purl.obolibrary.org/obo/GO_0034023	5-(carboxyamino)imidazole ribonucleotide mutase activity
homomultimerisation	R_C_8_P0AG18_octomerisation	R_C_8_P0AG18_octomerisation reaction	P0AG18	N5-carboxyaminoimidazole ribonucleotide mutase (N5-CAIR mutase)	R_AIRC3_enzyme	R_AIRC3_enzyme	R_C_8_P0AG18_octomerisation_activity
metabolic oxido-reduction	R_AKGDH	2-Oxogluterate dehydrogenase reaction	M_akg_c	2-Oxoglutarate	M_co2_c	CO2	1_2_1_52	R_AKGDH_enzyme	R_AKGDH_enzyme	http://purl.obolibrary.org/obo/GO_0050164	oxoglutarate dehydrogenase (NADP+) activity
	R_AKGDH	2-Oxogluterate dehydrogenase reaction	M_coa_c	Coenzyme A	M_nadh_c	Nicotinamide adenine dinucleotide - reduced
	R_AKGDH	2-Oxogluterate dehydrogenase reaction	M_nad_c	Nicotinamide adenine dinucleotide	M_succoa_c	Succinyl-CoA
homomultimerisation	R_C_2_P0AFG3_dimerisation	R_C_2_P0AFG3_dimerisation reaction	P0AFG3	2-oxoglutarate dehydrogenase E1 component	C_2_P0AFG3	C_2_P0AFG3	R_C_2_P0AFG3_dimerisation_activity
homomultimerisation	R_C_2_P0A9P0_dimerisation	R_C_2_P0A9P0_dimerisation reaction	P0A9P0	Dihydrolipoyl dehydrogenase	C_2_P0A9P0	C_2_P0A9P0	R_C_2_P0A9P0_dimerisation_activity
homomultimerisation	R_C_2_P0AFG6_dimerisation	R_C_2_P0AFG6_dimerisation reaction	P0AFG6	Dihydrolipoyllysine-residue succinyltransferase component of 2-oxoglutarate dehydrogenase complex	C_2_P0AFG6	C_2_P0AFG6	R_C_2_P0AFG6_dimerisation_activity
co-enzyme recruitment	R_C_C_2_P0AFG3_1_M_thmpp_c_cofactor_recruitment	R_C_C_2_P0AFG3_1_M_thmpp_c_cofactor_recruitment reaction	C_2_P0AFG3	C_2_P0AFG3	C_C_2_P0AFG3_1_M_thmpp_c	C_C_2_P0AFG3_1_M_thmpp_c	R_C_C_2_P0AFG3_1_M_thmpp_c_cofactor_recruitment_activity
	R_C_C_2_P0AFG3_1_M_thmpp_c_cofactor_recruitment	R_C_C_2_P0AFG3_1_M_thmpp_c_cofactor_recruitment reaction	M_thmpp_c	Thiamine diphosphate
co-enzyme recruitment	R_C_C_2_P0A9P0_1_M_fad_c_cofactor_recruitment	R_C_C_2_P0A9P0_1_M_fad_c_cofactor_recruitment reaction	C_2_P0A9P0	C_2_P0A9P0	C_C_2_P0A9P0_1_M_fad_c	C_C_2_P0A9P0_1_M_fad_c	R_C_C_2_P0A9P0_1_M_fad_c_cofactor_recruitment_activity
	R_C_C_2_P0A9P0_1_M_fad_c_cofactor_recruitment	R_C_C_2_P0A9P0_1_M_fad_c_cofactor_recruitment reaction	M_fad_c	Flavin adenine dinucleotide oxidized
co-enzyme recruitment	R_C_C_2_P0AFG6_1_M_lipoate_c_cofactor_recruitment	R_C_C_2_P0AFG6_1_M_lipoate_c_cofactor_recruitment reaction	C_2_P0AFG6	C_2_P0AFG6	C_C_2_P0AFG6_1_M_lipoate_c	C_C_2_P0AFG6_1_M_lipoate_c	R_C_C_2_P0AFG6_1_M_lipoate_c_cofactor_recruitment_activity
	R_C_C_2_P0AFG6_1_M_lipoate_c_cofactor_recruitment	R_C_C_2_P0AFG6_1_M_lipoate_c_cofactor_recruitment reaction	M_lipoate_c	Lipoate
spontaneous protein-protein complex assembly	R_AKGDH_enzyme_complexation	R_AKGDH_enzyme_complexation reaction	C_C_2_P0AFG3_1_M_thmpp_c	C_C_2_P0AFG3_1_M_thmpp_c	R_AKGDH_enzyme	R_AKGDH_enzyme	R_AKGDH_enzyme_complexation_activity
	R_AKGDH_enzyme_complexation	R_AKGDH_enzyme_complexation reaction	C_C_2_P0A9P0_1_M_fad_c	C_C_2_P0A9P0_1_M_fad_c
	R_AKGDH_enzyme_complexation	R_AKGDH_enzyme_complexation reaction	C_C_2_P0AFG6_1_M_lipoate_c	C_C_2_P0AFG6_1_M_lipoate_c
metabolic hydrolysis	R_ALAALAD	D-alanine-D-alanine dipeptidase reaction	M_alaala_c	D-Alanyl-D-alanine	M_ala__D_c	D-Alanine	3_4_13_22	R_ALAALAD_enzyme	R_ALAALAD_enzyme	http://purl.obolibrary.org/obo/GO_0016787	hydrolase activity
	R_ALAALAD	D-alanine-D-alanine dipeptidase reaction	M_h2o_c	water
co-enzyme recruitment	R_C_P77790_1_M_zn2_c_cofactor_recruitment	R_C_P77790_1_M_zn2_c_cofactor_recruitment reaction	P77790	D-alanyl-D-alanine dipeptidase (D-Ala-D-Ala dipeptidase)	R_ALAALAD_enzyme	R_ALAALAD_enzyme	R_C_P77790_1_M_zn2_c_cofactor_recruitment_activity
	R_C_P77790_1_M_zn2_c_cofactor_recruitment	R_C_P77790_1_M_zn2_c_cofactor_recruitment reaction	M_zn2_c	Zinc
metabolic ligation	R_ALAALAr	D-alanine-D-alanine ligase (reversible) reaction	M_ala__D_c	D-Alanine	M_adp_c	ADP	6_3_2_4	R_ALAALAr_enzyme	R_ALAALAr_enzyme	http://purl.obolibrary.org/obo/GO_0008716	D-alanine-D-alanine ligase activity
	R_ALAALAr	D-alanine-D-alanine ligase (reversible) reaction	M_atp_c	ATP	M_alaala_c	D-Alanyl-D-alanine
	R_ALAALAr	D-alanine-D-alanine ligase (reversible) reaction			M_h_c	proton
	R_ALAALAr	D-alanine-D-alanine ligase (reversible) reaction			M_pi_c	phosphate(3-)
co-enzyme recruitment	R_C_P0A6J8_2.0_M_mg2_c_cofactor_recruitment	R_C_P0A6J8_2.0_M_mg2_c_cofactor_recruitment reaction	P0A6J8	D-alanine--D-alanine ligase A	R_ALAALAr_enzyme	R_ALAALAr_enzyme	R_C_P0A6J8_2.0_M_mg2_c_cofactor_recruitment_activity
	R_C_P0A6J8_2.0_M_mg2_c_cofactor_recruitment	R_C_P0A6J8_2.0_M_mg2_c_cofactor_recruitment reaction	M_mg2_c	Magnesium
metabolic ligation	R_ALAALAr_duplicate_2	R_ALAALAr_duplicate_2 reaction	M_ala__D_c	D-Alanine	M_adp_c	ADP	6_3_2_4	R_ALAALAr_duplicate_2_enzyme	R_ALAALAr_duplicate_2_enzyme	http://purl.obolibrary.org/obo/GO_0008716	D-alanine-D-alanine ligase activity
	R_ALAALAr_duplicate_2	R_ALAALAr_duplicate_2 reaction	M_atp_c	ATP	M_alaala_c	D-Alanyl-D-alanine
	R_ALAALAr_duplicate_2	R_ALAALAr_duplicate_2 reaction			M_h_c	proton
	R_ALAALAr_duplicate_2	R_ALAALAr_duplicate_2 reaction			M_pi_c	phosphate(3-)
co-enzyme recruitment	R_C_P07862_2.0_M_mg2_c_cofactor_recruitment	R_C_P07862_2.0_M_mg2_c_cofactor_recruitment reaction	P07862	D-alanine--D-alanine ligase B	R_ALAALAr_duplicate_2_enzyme	R_ALAALAr_duplicate_2_enzyme	R_C_P07862_2.0_M_mg2_c_cofactor_recruitment_activity
	R_C_P07862_2.0_M_mg2_c_cofactor_recruitment	R_C_P07862_2.0_M_mg2_c_cofactor_recruitment reaction	M_mg2_c	Magnesium
metabolic isomerization	R_ALAGLUE	L-alanyl-gamma-glutamate epimerase reaction	M_LalaDglu_c	L-alanine-D-glutamate	M_LalaLglu_c	L-alanine-L-glutamate	5_1_1_20	R_ALAGLUE_enzyme	R_ALAGLUE_enzyme	http://purl.obolibrary.org/obo/GO_0016853	isomerase activity
co-enzyme recruitment	R_C_P51981_1_M_mg2_c_cofactor_recruitment	R_C_P51981_1_M_mg2_c_cofactor_recruitment reaction	P51981	L-Ala-D/L-Glu epimerase (AE epimerase) (AEE)	R_ALAGLUE_enzyme	R_ALAGLUE_enzyme	R_C_P51981_1_M_mg2_c_cofactor_recruitment_activity
	R_C_P51981_1_M_mg2_c_cofactor_recruitment	R_C_P51981_1_M_mg2_c_cofactor_recruitment reaction	M_mg2_c	Magnesium
metabolic isomerization	R_ALAR	Alanine racemase reaction	M_ala__L_c	L-Alanine	M_ala__D_c	D-Alanine	5_1_1_1	R_ALAR_enzyme	R_ALAR_enzyme	http://purl.obolibrary.org/obo/GO_0008784	alanine racemase activity
co-enzyme recruitment	R_C_P29012_1_M_pydx5p_c_cofactor_recruitment	R_C_P29012_1_M_pydx5p_c_cofactor_recruitment reaction	P29012	Alanine racemase, catabolic	R_ALAR_enzyme	R_ALAR_enzyme	R_C_P29012_1_M_pydx5p_c_cofactor_recruitment_activity
	R_C_P29012_1_M_pydx5p_c_cofactor_recruitment	R_C_P29012_1_M_pydx5p_c_cofactor_recruitment reaction	M_pydx5p_c	Pyridoxal 5'-phosphate
metabolic isomerization	R_ALAR_duplicate_2	R_ALAR_duplicate_2 reaction	M_ala__L_c	L-Alanine	M_ala__D_c	D-Alanine	5_1_1_1	R_ALAR_duplicate_2_enzyme	R_ALAR_duplicate_2_enzyme	http://purl.obolibrary.org/obo/GO_0008784	alanine racemase activity
homomultimerisation	R_C_2_P0A6B4_dimerisation	R_C_2_P0A6B4_dimerisation reaction	P0A6B4	Alanine racemase, biosynthetic	C_2_P0A6B4	C_2_P0A6B4	R_C_2_P0A6B4_dimerisation_activity
co-enzyme recruitment	R_C_C_2_P0A6B4_1_M_pydx5p_c_cofactor_recruitment	R_C_C_2_P0A6B4_1_M_pydx5p_c_cofactor_recruitment reaction	C_2_P0A6B4	C_2_P0A6B4	R_ALAR_duplicate_2_enzyme	R_ALAR_duplicate_2_enzyme	R_C_C_2_P0A6B4_1_M_pydx5p_c_cofactor_recruitment_activity
	R_C_C_2_P0A6B4_1_M_pydx5p_c_cofactor_recruitment	R_C_C_2_P0A6B4_1_M_pydx5p_c_cofactor_recruitment reaction	M_pydx5p_c	Pyridoxal 5'-phosphate
enzymatic metabolic reaction	R_ALATA_D2	D-alanine transaminase reaction	M_ala__D_c	D-Alanine	M_pyam5p_c	Pyridoxamine 5'-phosphate	R_ALATA_D2_activity	R_ALATA_D2_enzyme	R_ALATA_D2_enzyme	http://purl.obolibrary.org/obo/GO_0003824	catalytic activity
	R_ALATA_D2	D-alanine transaminase reaction	M_pydx5p_c	Pyridoxal 5'-phosphate	M_pyr_c	Pyruvate
homomultimerisation	R_C_2_P0A825_dimerisation	R_C_2_P0A825_dimerisation reaction	P0A825	Serine hydroxymethyltransferase (SHMT) (Serine methylase)	C_2_P0A825	C_2_P0A825	R_C_2_P0A825_dimerisation_activity
co-enzyme recruitment	R_C_C_2_P0A825_1_M_pydx5p_c_cofactor_recruitment	R_C_C_2_P0A825_1_M_pydx5p_c_cofactor_recruitment reaction	C_2_P0A825	C_2_P0A825	R_ALATA_D2_enzyme	R_ALATA_D2_enzyme	R_C_C_2_P0A825_1_M_pydx5p_c_cofactor_recruitment_activity
	R_C_C_2_P0A825_1_M_pydx5p_c_cofactor_recruitment	R_C_C_2_P0A825_1_M_pydx5p_c_cofactor_recruitment reaction	M_pydx5p_c	Pyridoxal 5'-phosphate
enzymatic metabolic reaction	R_ALATA_D2_duplicate_2	R_ALATA_D2_duplicate_2 reaction	M_ala__D_c	D-Alanine	M_pyam5p_c	Pyridoxamine 5'-phosphate	R_ALATA_D2_duplicate_2_activity	R_ALATA_D2_duplicate_2_enzyme	R_ALATA_D2_duplicate_2_enzyme	http://purl.obolibrary.org/obo/GO_0003824	catalytic activity
	R_ALATA_D2_duplicate_2	R_ALATA_D2_duplicate_2 reaction	M_pydx5p_c	Pyridoxal 5'-phosphate	M_pyr_c	Pyruvate
homomultimerisation	R_C_4_P75823_tetramerisation	R_C_4_P75823_tetramerisation reaction	P75823	Low specificity L-threonine aldolase (Low specificity L-TA)	C_4_P75823	C_4_P75823	R_C_4_P75823_tetramerisation_activity
co-enzyme recruitment	R_C_C_4_P75823_1_M_pydx5p_c_cofactor_recruitment	R_C_C_4_P75823_1_M_pydx5p_c_cofactor_recruitment reaction	C_4_P75823	C_4_P75823	R_ALATA_D2_duplicate_2_enzyme	R_ALATA_D2_duplicate_2_enzyme	R_C_C_4_P75823_1_M_pydx5p_c_cofactor_recruitment_activity
	R_C_C_4_P75823_1_M_pydx5p_c_cofactor_recruitment	R_C_C_4_P75823_1_M_pydx5p_c_cofactor_recruitment reaction	M_pydx5p_c	Pyridoxal 5'-phosphate
metabolic transference	R_ALATA_L	L-alanine transaminase reaction	M_akg_c	2-Oxoglutarate	M_glu__L_c	L-Glutamate	2_6_1_2	R_ALATA_L_enzyme	R_ALATA_L_enzyme	http://purl.obolibrary.org/obo/GO_0004021	L-alanine:2-oxoglutarate aminotransferase activity
	R_ALATA_L	L-alanine transaminase reaction	M_ala__L_c	L-Alanine	M_pyr_c	Pyruvate
homomultimerisation	R_C_2_P0A959_dimerisation	R_C_2_P0A959_dimerisation reaction	P0A959	Glutamate-pyruvate aminotransferase AlaA	C_2_P0A959	C_2_P0A959	R_C_2_P0A959_dimerisation_activity
co-enzyme recruitment	R_C_C_2_P0A959_1_M_pydx5p_c_cofactor_recruitment	R_C_C_2_P0A959_1_M_pydx5p_c_cofactor_recruitment reaction	C_2_P0A959	C_2_P0A959	R_ALATA_L_enzyme	R_ALATA_L_enzyme	R_C_C_2_P0A959_1_M_pydx5p_c_cofactor_recruitment_activity
	R_C_C_2_P0A959_1_M_pydx5p_c_cofactor_recruitment	R_C_C_2_P0A959_1_M_pydx5p_c_cofactor_recruitment reaction	M_pydx5p_c	Pyridoxal 5'-phosphate
metabolic transference	R_ALATA_L_duplicate_2	R_ALATA_L_duplicate_2 reaction	M_akg_c	2-Oxoglutarate	M_glu__L_c	L-Glutamate	2_6_1_2	R_ALATA_L_duplicate_2_enzyme	R_ALATA_L_duplicate_2_enzyme	http://purl.obolibrary.org/obo/GO_0004021	L-alanine:2-oxoglutarate aminotransferase activity
	R_ALATA_L_duplicate_2	R_ALATA_L_duplicate_2 reaction	M_ala__L_c	L-Alanine	M_pyr_c	Pyruvate
homomultimerisation	R_C_2_P77434_dimerisation	R_C_2_P77434_dimerisation reaction	P77434	Glutamate-pyruvate aminotransferase AlaC	C_2_P77434	C_2_P77434	R_C_2_P77434_dimerisation_activity
co-enzyme recruitment	R_C_C_2_P77434_1_M_pydx5p_c_cofactor_recruitment	R_C_C_2_P77434_1_M_pydx5p_c_cofactor_recruitment reaction	C_2_P77434	C_2_P77434	R_ALATA_L_duplicate_2_enzyme	R_ALATA_L_duplicate_2_enzyme	R_C_C_2_P77434_1_M_pydx5p_c_cofactor_recruitment_activity
	R_C_C_2_P77434_1_M_pydx5p_c_cofactor_recruitment	R_C_C_2_P77434_1_M_pydx5p_c_cofactor_recruitment reaction	M_pydx5p_c	Pyridoxal 5'-phosphate
enzymatic metabolic reaction	R_ALATA_L2	Alanine transaminase reaction	M_ala__L_c	L-Alanine	M_pyam5p_c	Pyridoxamine 5'-phosphate	R_ALATA_L2_activity	R_ALATA_L2_enzyme	R_ALATA_L2_enzyme	http://purl.obolibrary.org/obo/GO_0003824	catalytic activity
	R_ALATA_L2	Alanine transaminase reaction	M_pydx5p_c	Pyridoxal 5'-phosphate	M_pyr_c	Pyruvate
homomultimerisation	R_C_4_P75823_tetramerisation	R_C_4_P75823_tetramerisation reaction	P75823	Low specificity L-threonine aldolase (Low specificity L-TA)	C_4_P75823	C_4_P75823	R_C_4_P75823_tetramerisation_activity
co-enzyme recruitment	R_C_C_4_P75823_1_M_pydx5p_c_cofactor_recruitment	R_C_C_4_P75823_1_M_pydx5p_c_cofactor_recruitment reaction	C_4_P75823	C_4_P75823	R_ALATA_L2_enzyme	R_ALATA_L2_enzyme	R_C_C_4_P75823_1_M_pydx5p_c_cofactor_recruitment_activity
	R_C_C_4_P75823_1_M_pydx5p_c_cofactor_recruitment	R_C_C_4_P75823_1_M_pydx5p_c_cofactor_recruitment reaction	M_pydx5p_c	Pyridoxal 5'-phosphate
enzymatic metabolic reaction	R_ALATA_L2_duplicate_2	R_ALATA_L2_duplicate_2 reaction	M_ala__L_c	L-Alanine	M_pyam5p_c	Pyridoxamine 5'-phosphate	R_ALATA_L2_duplicate_2_activity	R_ALATA_L2_duplicate_2_enzyme	R_ALATA_L2_duplicate_2_enzyme	http://purl.obolibrary.org/obo/GO_0003824	catalytic activity
	R_ALATA_L2_duplicate_2	R_ALATA_L2_duplicate_2 reaction	M_pydx5p_c	Pyridoxal 5'-phosphate	M_pyr_c	Pyruvate
homomultimerisation	R_C_2_P0A825_dimerisation	R_C_2_P0A825_dimerisation reaction	P0A825	Serine hydroxymethyltransferase (SHMT) (Serine methylase)	C_2_P0A825	C_2_P0A825	R_C_2_P0A825_dimerisation_activity
co-enzyme recruitment	R_C_C_2_P0A825_1_M_pydx5p_c_cofactor_recruitment	R_C_C_2_P0A825_1_M_pydx5p_c_cofactor_recruitment reaction	C_2_P0A825	C_2_P0A825	R_ALATA_L2_duplicate_2_enzyme	R_ALATA_L2_duplicate_2_enzyme	R_C_C_2_P0A825_1_M_pydx5p_c_cofactor_recruitment_activity
	R_C_C_2_P0A825_1_M_pydx5p_c_cofactor_recruitment	R_C_C_2_P0A825_1_M_pydx5p_c_cofactor_recruitment reaction	M_pydx5p_c	Pyridoxal 5'-phosphate
metabolic ligation	R_ALATRS	Alanyl-tRNA synthetase reaction	M_ala__L_c	L-Alanine	M_alatrna_c	L-Alanyl-tRNA(Ala)	6_1_1_7	R_ALATRS_enzyme	R_ALATRS_enzyme	http://purl.obolibrary.org/obo/GO_0004813	alanine-tRNA ligase activity
	R_ALATRS	Alanyl-tRNA synthetase reaction	M_atp_c	ATP	M_amp_c	AMP C10H12N5O7P
	R_ALATRS	Alanyl-tRNA synthetase reaction	M_trnaala_c	TRNA(Ala)	M_ppi_c	Diphosphate
homomultimerisation	R_C_4_P00957_tetramerisation	R_C_4_P00957_tetramerisation reaction	P00957	Alanine--tRNA ligase	C_4_P00957	C_4_P00957	R_C_4_P00957_tetramerisation_activity
co-enzyme recruitment	R_C_C_4_P00957_1_M_zn2_c_cofactor_recruitment	R_C_C_4_P00957_1_M_zn2_c_cofactor_recruitment reaction	C_4_P00957	C_4_P00957	R_ALATRS_enzyme	R_ALATRS_enzyme	R_C_C_4_P00957_1_M_zn2_c_cofactor_recruitment_activity
	R_C_C_4_P00957_1_M_zn2_c_cofactor_recruitment	R_C_C_4_P00957_1_M_zn2_c_cofactor_recruitment reaction	M_zn2_c	Zinc
metabolic oxido-reduction	R_ALCD19	Alcohol dehydrogenase (glycerol) reaction	M_glyald_c	D-Glyceraldehyde	M_glyc_c	Glycerol	1_1_1_21	R_ALCD19_enzyme	R_ALCD19_enzyme	http://purl.obolibrary.org/obo/GO_0004032	alditol:NADP+ 1-oxidoreductase activity
	R_ALCD19	Alcohol dehydrogenase (glycerol) reaction	M_h_c	proton	M_nad_c	Nicotinamide adenine dinucleotide
	R_ALCD19	Alcohol dehydrogenase (glycerol) reaction	M_nadh_c	Nicotinamide adenine dinucleotide - reduced
homomultimerisation	R_C_2_P25437_dimerisation	R_C_2_P25437_dimerisation reaction	P25437	S-(hydroxymethyl)glutathione dehydrogenase	C_2_P25437	C_2_P25437	R_C_2_P25437_dimerisation_activity
co-enzyme recruitment	R_C_C_2_P25437_2_M_zn2_c_cofactor_recruitment	R_C_C_2_P25437_2_M_zn2_c_cofactor_recruitment reaction	C_2_P25437	C_2_P25437	R_ALCD19_enzyme	R_ALCD19_enzyme	R_C_C_2_P25437_2_M_zn2_c_cofactor_recruitment_activity
	R_C_C_2_P25437_2_M_zn2_c_cofactor_recruitment	R_C_C_2_P25437_2_M_zn2_c_cofactor_recruitment reaction	M_zn2_c	Zinc
metabolic oxido-reduction	R_ALCD2x	Alcohol dehydrogenase (ethanol) reaction	M_etoh_c	Ethanol	M_acald_c	Acetaldehyde	1_1_1_1	R_ALCD2x_enzyme	R_ALCD2x_enzyme	http://purl.obolibrary.org/obo/GO_0004022	alcohol dehydrogenase (NAD+) activity
	R_ALCD2x	Alcohol dehydrogenase (ethanol) reaction	M_nad_c	Nicotinamide adenine dinucleotide	M_h_c	proton
	R_ALCD2x	Alcohol dehydrogenase (ethanol) reaction			M_nadh_c	Nicotinamide adenine dinucleotide - reduced
homomultimerisation	R_C_4_P0A9Q7_tetramerisation	R_C_4_P0A9Q7_tetramerisation reaction	P0A9Q7	Aldehyde-alcohol dehydrogenase [Includes: Alcohol dehydrogenase (ADH)	C_4_P0A9Q7	C_4_P0A9Q7	R_C_4_P0A9Q7_tetramerisation_activity
co-enzyme recruitment	R_C_C_4_P0A9Q7_1_M_fe2_c_cofactor_recruitment	R_C_C_4_P0A9Q7_1_M_fe2_c_cofactor_recruitment reaction	C_4_P0A9Q7	C_4_P0A9Q7	R_ALCD2x_enzyme	R_ALCD2x_enzyme	R_C_C_4_P0A9Q7_1_M_fe2_c_cofactor_recruitment_activity
	R_C_C_4_P0A9Q7_1_M_fe2_c_cofactor_recruitment	R_C_C_4_P0A9Q7_1_M_fe2_c_cofactor_recruitment reaction	M_fe2_c	Fe2+ mitochondria
metabolic oxido-reduction	R_ALCD2x_duplicate_2	R_ALCD2x_duplicate_2 reaction	M_etoh_c	Ethanol	M_acald_c	Acetaldehyde	1_1_1_1	R_ALCD2x_duplicate_2_enzyme	R_ALCD2x_duplicate_2_enzyme	http://purl.obolibrary.org/obo/GO_0004022	alcohol dehydrogenase (NAD+) activity
	R_ALCD2x_duplicate_2	R_ALCD2x_duplicate_2 reaction	M_nad_c	Nicotinamide adenine dinucleotide	M_h_c	proton
	R_ALCD2x_duplicate_2	R_ALCD2x_duplicate_2 reaction			M_nadh_c	Nicotinamide adenine dinucleotide - reduced
co-enzyme recruitment	R_C_P39451_2_M_zn2_c_cofactor_recruitment	R_C_P39451_2_M_zn2_c_cofactor_recruitment reaction	P39451	Alcohol dehydrogenase, propanol-preferring	R_ALCD2x_duplicate_2_enzyme	R_ALCD2x_duplicate_2_enzyme	R_C_P39451_2_M_zn2_c_cofactor_recruitment_activity
	R_C_P39451_2_M_zn2_c_cofactor_recruitment	R_C_P39451_2_M_zn2_c_cofactor_recruitment reaction	M_zn2_c	Zinc
metabolic oxido-reduction	R_ALCD2x_duplicate_3	R_ALCD2x_duplicate_3 reaction	M_etoh_c	Ethanol	M_acald_c	Acetaldehyde	1_1_1_1	R_ALCD2x_duplicate_3_enzyme	R_ALCD2x_duplicate_3_enzyme	http://purl.obolibrary.org/obo/GO_0004022	alcohol dehydrogenase (NAD+) activity
	R_ALCD2x_duplicate_3	R_ALCD2x_duplicate_3 reaction	M_nad_c	Nicotinamide adenine dinucleotide	M_h_c	proton
	R_ALCD2x_duplicate_3	R_ALCD2x_duplicate_3 reaction			M_nadh_c	Nicotinamide adenine dinucleotide - reduced
homomultimerisation	R_C_2_P25437_dimerisation	R_C_2_P25437_dimerisation reaction	P25437	S-(hydroxymethyl)glutathione dehydrogenase	C_2_P25437	C_2_P25437	R_C_2_P25437_dimerisation_activity
co-enzyme recruitment	R_C_C_2_P25437_2_M_zn2_c_cofactor_recruitment	R_C_C_2_P25437_2_M_zn2_c_cofactor_recruitment reaction	C_2_P25437	C_2_P25437	R_ALCD2x_duplicate_3_enzyme	R_ALCD2x_duplicate_3_enzyme	R_C_C_2_P25437_2_M_zn2_c_cofactor_recruitment_activity
	R_C_C_2_P25437_2_M_zn2_c_cofactor_recruitment	R_C_C_2_P25437_2_M_zn2_c_cofactor_recruitment reaction	M_zn2_c	Zinc
metabolic oxido-reduction	R_ALDD19xr	Aldehyde dehydrogenase (phenylacetaldehyde, NAD) reaction	M_h2o_c	water	M_h_c	proton	1_2_1_39	R_ALDD19xr_enzyme	R_ALDD19xr_enzyme	http://purl.obolibrary.org/obo/GO_0008957	phenylacetaldehyde dehydrogenase activity
	R_ALDD19xr	Aldehyde dehydrogenase (phenylacetaldehyde, NAD) reaction	M_nad_c	Nicotinamide adenine dinucleotide	M_nadh_c	Nicotinamide adenine dinucleotide - reduced
	R_ALDD19xr	Aldehyde dehydrogenase (phenylacetaldehyde, NAD) reaction	M_pacald_c	Phenylacetaldehyde	M_pac_c	Phenylacetic acid
homomultimerisation	R_C_2_P80668_dimerisation	R_C_2_P80668_dimerisation reaction	P80668	Phenylacetaldehyde dehydrogenase (PAD)	R_ALDD19xr_enzyme	R_ALDD19xr_enzyme	R_C_2_P80668_dimerisation_activity
metabolic oxido-reduction	R_ALDD2x	Aldehyde dehydrogenase (acetaldehyde, NAD) reaction	M_acald_c	Acetaldehyde	M_ac_c	Acetate	1_2_1_3	P23883	NADP/NAD-dependent aldehyde dehydrogenase PuuC (ALDH)	http://purl.obolibrary.org/obo/GO_0004029	aldehyde dehydrogenase (NAD+) activity
	R_ALDD2x	Aldehyde dehydrogenase (acetaldehyde, NAD) reaction	M_h2o_c	water	M_h_c	proton
	R_ALDD2x	Aldehyde dehydrogenase (acetaldehyde, NAD) reaction	M_nad_c	Nicotinamide adenine dinucleotide	M_nadh_c	Nicotinamide adenine dinucleotide - reduced
metabolic oxido-reduction	R_ALDD2y	Aldehyde dehydrogenase (acetaldehyde, NADP) reaction	M_acald_c	Acetaldehyde	M_ac_c	Acetate	1_2_1_4	R_ALDD2y_enzyme	R_ALDD2y_enzyme	http://purl.obolibrary.org/obo/GO_0033721	aldehyde dehydrogenase (NADP+) activity
	R_ALDD2y	Aldehyde dehydrogenase (acetaldehyde, NADP) reaction	M_h2o_c	water	M_h_c	proton
	R_ALDD2y	Aldehyde dehydrogenase (acetaldehyde, NADP) reaction	M_nadp_c	Nicotinamide adenine dinucleotide phosphate	M_nadph_c	Nicotinamide adenine dinucleotide phosphate - reduced
homomultimerisation	R_C_4_P37685_tetramerisation	R_C_4_P37685_tetramerisation reaction	P37685	Aldehyde dehydrogenase B	C_4_P37685	C_4_P37685	R_C_4_P37685_tetramerisation_activity
co-enzyme recruitment	R_C_C_4_P37685_1_M_mg2_c_cofactor_recruitment	R_C_C_4_P37685_1_M_mg2_c_cofactor_recruitment reaction	C_4_P37685	C_4_P37685	R_ALDD2y_enzyme	R_ALDD2y_enzyme	R_C_C_4_P37685_1_M_mg2_c_cofactor_recruitment_activity
	R_C_C_4_P37685_1_M_mg2_c_cofactor_recruitment	R_C_C_4_P37685_1_M_mg2_c_cofactor_recruitment reaction	M_mg2_c	Magnesium
enzymatic metabolic reaction	R_ALDD3y	Aldehyde dehydrogenase (propanal, NADP) reaction	M_h2o_c	water	M_h_c	proton	R_ALDD3y_activity	R_ALDD3y_enzyme	R_ALDD3y_enzyme	http://purl.obolibrary.org/obo/GO_0003824	catalytic activity
	R_ALDD3y	Aldehyde dehydrogenase (propanal, NADP) reaction	M_nadp_c	Nicotinamide adenine dinucleotide phosphate	M_nadph_c	Nicotinamide adenine dinucleotide phosphate - reduced
	R_ALDD3y	Aldehyde dehydrogenase (propanal, NADP) reaction	M_ppal_c	Propanal	M_ppa_c	Propionate (n-C3:0)
homomultimerisation	R_C_4_P37685_tetramerisation	R_C_4_P37685_tetramerisation reaction	P37685	Aldehyde dehydrogenase B	C_4_P37685	C_4_P37685	R_C_4_P37685_tetramerisation_activity
co-enzyme recruitment	R_C_C_4_P37685_1_M_mg2_c_cofactor_recruitment	R_C_C_4_P37685_1_M_mg2_c_cofactor_recruitment reaction	C_4_P37685	C_4_P37685	R_ALDD3y_enzyme	R_ALDD3y_enzyme	R_C_C_4_P37685_1_M_mg2_c_cofactor_recruitment_activity
	R_C_C_4_P37685_1_M_mg2_c_cofactor_recruitment	R_C_C_4_P37685_1_M_mg2_c_cofactor_recruitment reaction	M_mg2_c	Magnesium
spontaneous metabolic reaction	R_ALDD4	Aldehyde dehydrogenase (butanal, NAD) reaction	M_btal_c	Butanal C4H8O	M_but_c	Butyrate (n-C4:0)	R_ALDD4_activity
	R_ALDD4	Aldehyde dehydrogenase (butanal, NAD) reaction	M_h2o_c	water	M_h_c	proton
	R_ALDD4	Aldehyde dehydrogenase (butanal, NAD) reaction	M_nad_c	Nicotinamide adenine dinucleotide	M_nadh_c	Nicotinamide adenine dinucleotide - reduced
metabolic transference	R_ALLK	Allose kinase reaction	M_all__D_c	D-Allose	M_adp_c	ADP	2_7_1_55	P32718	D-allose kinase (Allokinase)	http://purl.obolibrary.org/obo/GO_0008787	allose kinase activity
	R_ALLK	Allose kinase reaction	M_atp_c	ATP	M_all6p_c	D-Allose 6-phosphate
	R_ALLK	Allose kinase reaction			M_h_c	proton
metabolic isomerization	R_ALLPI	Allose 6-phosphate isomerase reaction	M_all6p_c	D-Allose 6-phosphate	M_allul6p_c	Allulose 6-phosphate	5_3_1_6	R_ALLPI_enzyme	R_ALLPI_enzyme	http://purl.obolibrary.org/obo/GO_0004751	ribose-5-phosphate isomerase activity
homomultimerisation	R_C_2_P37351_dimerisation	R_C_2_P37351_dimerisation reaction	P37351	Ribose-5-phosphate isomerase B	R_ALLPI_enzyme	R_ALLPI_enzyme	R_C_2_P37351_dimerisation_activity
metabolic hydrolysis	R_ALLTAMH	Allantoate amidohydrolase reaction	M_alltt_c	Allantoate	M_co2_c	CO2	3_5_3_9	R_ALLTAMH_enzyme	R_ALLTAMH_enzyme	http://purl.obolibrary.org/obo/GO_0047652	allantoate deiminase activity
	R_ALLTAMH	Allantoate amidohydrolase reaction	M_h2o_c	water	M_nh4_c	Ammonium
	R_ALLTAMH	Allantoate amidohydrolase reaction	M_h_c	proton	M_urdglyc_c	(-)-Ureidoglycolate
homomultimerisation	R_C_2_P77425_dimerisation	R_C_2_P77425_dimerisation reaction	P77425	Allantoate amidohydrolase (AAH)	C_2_P77425	C_2_P77425	R_C_2_P77425_dimerisation_activity
co-enzyme recruitment	R_C_C_2_P77425_2_M_zn2_c_cofactor_recruitment	R_C_C_2_P77425_2_M_zn2_c_cofactor_recruitment reaction	C_2_P77425	C_2_P77425	R_ALLTAMH_enzyme	R_ALLTAMH_enzyme	R_C_C_2_P77425_2_M_zn2_c_cofactor_recruitment_activity
	R_C_C_2_P77425_2_M_zn2_c_cofactor_recruitment	R_C_C_2_P77425_2_M_zn2_c_cofactor_recruitment reaction	M_zn2_c	Zinc
metabolic hydrolysis	R_ALLTN	Allantoinase reaction	M_alltn_c	Allantoin	M_alltt_c	Allantoate	3_5_2_5	R_ALLTN_enzyme	R_ALLTN_enzyme	http://purl.obolibrary.org/obo/GO_0004038	allantoinase activity
	R_ALLTN	Allantoinase reaction	M_h2o_c	water	M_h_c	proton
homomultimerisation	R_C_4_P77671_tetramerisation	R_C_4_P77671_tetramerisation reaction	P77671	Allantoinase	C_4_P77671	C_4_P77671	R_C_4_P77671_tetramerisation_activity
co-enzyme recruitment	R_C_C_4_P77671_2.0_M_zn2_c_cofactor_recruitment	R_C_C_4_P77671_2.0_M_zn2_c_cofactor_recruitment reaction	C_4_P77671	C_4_P77671	R_ALLTN_enzyme	R_ALLTN_enzyme	R_C_C_4_P77671_2.0_M_zn2_c_cofactor_recruitment_activity
	R_C_C_4_P77671_2.0_M_zn2_c_cofactor_recruitment	R_C_C_4_P77671_2.0_M_zn2_c_cofactor_recruitment reaction	M_zn2_c	Zinc
metabolic isomerization	R_ALLULPE	Allulose 6-phosphate epimerase reaction	M_allul6p_c	Allulose 6-phosphate	M_f6p_c	D-Fructose 6-phosphate	5_1_3_-	R_ALLULPE_enzyme	R_ALLULPE_enzyme	http://purl.obolibrary.org/obo/GO_0016853	isomerase activity
homomultimerisation	R_C_6_P32719_hexamerisation	R_C_6_P32719_hexamerisation reaction	P32719	D-allulose-6-phosphate 3-epimerase	C_6_P32719	C_6_P32719	R_C_6_P32719_hexamerisation_activity
co-enzyme recruitment	R_C_C_6_P32719_1.0_M_cobalt2_c_cofactor_recruitment	R_C_C_6_P32719_1.0_M_cobalt2_c_cofactor_recruitment reaction	C_6_P32719	C_6_P32719	R_ALLULPE_enzyme	R_ALLULPE_enzyme	R_C_C_6_P32719_1.0_M_cobalt2_c_cofactor_recruitment_activity
	R_C_C_6_P32719_1.0_M_cobalt2_c_cofactor_recruitment	R_C_C_6_P32719_1.0_M_cobalt2_c_cofactor_recruitment reaction	M_cobalt2_c	Co2+
metabolic oxido-reduction	R_ALR2	Aldose reductase (methylglyoxal) reaction	M_h_c	proton	M_acetol_c	Acetol cytosol	1_1_1_-	P76234	Uncharacterized protein YeaE	http://purl.obolibrary.org/obo/GO_0016491	oxidoreductase activity
	R_ALR2	Aldose reductase (methylglyoxal) reaction	M_mthgxl_c	Methylglyoxal	M_nadp_c	Nicotinamide adenine dinucleotide phosphate
	R_ALR2	Aldose reductase (methylglyoxal) reaction	M_nadph_c	Nicotinamide adenine dinucleotide phosphate - reduced
metabolic oxido-reduction	R_ALR2_duplicate_2	R_ALR2_duplicate_2 reaction	M_h_c	proton	M_acetol_c	Acetol cytosol	1_1_1_-	Q46857	2,5-diketo-D-gluconic acid reductase A (2,5-DKG reductase A) (2,5-DKGR A) (25DKGR-A)	http://purl.obolibrary.org/obo/GO_0016491	oxidoreductase activity
	R_ALR2_duplicate_2	R_ALR2_duplicate_2 reaction	M_mthgxl_c	Methylglyoxal	M_nadp_c	Nicotinamide adenine dinucleotide phosphate
	R_ALR2_duplicate_2	R_ALR2_duplicate_2 reaction	M_nadph_c	Nicotinamide adenine dinucleotide phosphate - reduced
metabolic oxido-reduction	R_ALR2_duplicate_3	R_ALR2_duplicate_3 reaction	M_h_c	proton	M_acetol_c	Acetol cytosol	1_1_1_-	P30863	2,5-diketo-D-gluconic acid reductase B (2,5-DKG reductase B) (2,5-DKGR B) (25DKGR-B)	http://purl.obolibrary.org/obo/GO_0016491	oxidoreductase activity
	R_ALR2_duplicate_3	R_ALR2_duplicate_3 reaction	M_mthgxl_c	Methylglyoxal	M_nadp_c	Nicotinamide adenine dinucleotide phosphate
	R_ALR2_duplicate_3	R_ALR2_duplicate_3 reaction	M_nadph_c	Nicotinamide adenine dinucleotide phosphate - reduced
metabolic oxido-reduction	R_ALR2_duplicate_4	R_ALR2_duplicate_4 reaction	M_h_c	proton	M_acetol_c	Acetol cytosol	1_1_1_-	R_ALR2_duplicate_4_enzyme	R_ALR2_duplicate_4_enzyme	http://purl.obolibrary.org/obo/GO_0016491	oxidoreductase activity
	R_ALR2_duplicate_4	R_ALR2_duplicate_4 reaction	M_mthgxl_c	Methylglyoxal	M_nadp_c	Nicotinamide adenine dinucleotide phosphate
	R_ALR2_duplicate_4	R_ALR2_duplicate_4 reaction	M_nadph_c	Nicotinamide adenine dinucleotide phosphate - reduced
homomultimerisation	R_C_4_Q46851_tetramerisation	R_C_4_Q46851_tetramerisation reaction	Q46851	L-glyceraldehyde 3-phosphate reductase (GAP reductase)	R_ALR2_duplicate_4_enzyme	R_ALR2_duplicate_4_enzyme	R_C_4_Q46851_tetramerisation_activity
enzymatic metabolic reaction	R_ALR4x	Aldose reductase (acetol) reaction	M_acetol_c	Acetol cytosol	M_12ppd__R_c	(R)-Propane-1,2-diol	R_ALR4x_activity	R_ALR4x_enzyme	R_ALR4x_enzyme	http://purl.obolibrary.org/obo/GO_0003824	catalytic activity
	R_ALR4x	Aldose reductase (acetol) reaction	M_h_c	proton	M_nad_c	Nicotinamide adenine dinucleotide
	R_ALR4x	Aldose reductase (acetol) reaction	M_nadh_c	Nicotinamide adenine dinucleotide - reduced
homomultimerisation	R_C_8_P0A9S5_octomerisation	R_C_8_P0A9S5_octomerisation reaction	P0A9S5	Glycerol dehydrogenase (GDH) (GLDH)	C_8_P0A9S5	C_8_P0A9S5	R_C_8_P0A9S5_octomerisation_activity
co-enzyme recruitment	R_C_C_8_P0A9S5_1_M_zn2_c_cofactor_recruitment	R_C_C_8_P0A9S5_1_M_zn2_c_cofactor_recruitment reaction	C_8_P0A9S5	C_8_P0A9S5	R_ALR4x_enzyme	R_ALR4x_enzyme	R_C_C_8_P0A9S5_1_M_zn2_c_cofactor_recruitment_activity
	R_C_C_8_P0A9S5_1_M_zn2_c_cofactor_recruitment	R_C_C_8_P0A9S5_1_M_zn2_c_cofactor_recruitment reaction	M_zn2_c	Zinc
metabolic lyase process	R_ALTRH	Altronate hydrolase reaction	M_altrn_c	D-Altronate	M_2ddglcn_c	2-Dehydro-3-deoxy-D-gluconate	4_2_1_7	R_ALTRH_enzyme	R_ALTRH_enzyme	http://purl.obolibrary.org/obo/GO_0008789	altronate dehydratase activity
	R_ALTRH	Altronate hydrolase reaction			M_h2o_c	water
co-enzyme recruitment	R_C_P42604_1.0_M_fe2_c_cofactor_recruitment	R_C_P42604_1.0_M_fe2_c_cofactor_recruitment reaction	P42604	Altronate dehydratase	R_ALTRH_enzyme	R_ALTRH_enzyme	R_C_P42604_1.0_M_fe2_c_cofactor_recruitment_activity
	R_C_P42604_1.0_M_fe2_c_cofactor_recruitment	R_C_P42604_1.0_M_fe2_c_cofactor_recruitment reaction	M_fe2_c	Fe2+ mitochondria
enzymatic metabolic reaction	R_AM3PA	Anhydrous-N-Acetylmuramyl-tripeptide amidase reaction	M_anhm3p_c	1,6-anhydrous-N-Acetylmuramyl-tripeptide	M_LalaDgluMdap_c	L-alanine-D-glutamate-meso-2,6-diaminoheptanedioate	R_AM3PA_activity	R_AM3PA_enzyme	R_AM3PA_enzyme	http://purl.obolibrary.org/obo/GO_0003824	catalytic activity
	R_AM3PA	Anhydrous-N-Acetylmuramyl-tripeptide amidase reaction	M_h2o_c	water	M_anhm_c	1,6-anhydrous-N-Acetylmuramate
co-enzyme recruitment	R_C_P13016_1_M_zn2_c_cofactor_recruitment	R_C_P13016_1_M_zn2_c_cofactor_recruitment reaction	P13016	1,6-anhydro-N-acetylmuramyl-L-alanine amidase AmpD	R_AM3PA_enzyme	R_AM3PA_enzyme	R_C_P13016_1_M_zn2_c_cofactor_recruitment_activity
	R_C_P13016_1_M_zn2_c_cofactor_recruitment	R_C_P13016_1_M_zn2_c_cofactor_recruitment reaction	M_zn2_c	Zinc
enzymatic metabolic reaction	R_AM4PA	Anhydrous-N-Acetylmuramyl-tetrapeptide amidase reaction	M_anhm4p_c	1,6-anhydrous-N-Acetylmuramyl-tetrapeptide	M_LalaDgluMdapDala_c	L-alanine-D-glutamate-meso-2,6-diaminoheptanedioate-D-alanine	R_AM4PA_activity	R_AM4PA_enzyme	R_AM4PA_enzyme	http://purl.obolibrary.org/obo/GO_0003824	catalytic activity
	R_AM4PA	Anhydrous-N-Acetylmuramyl-tetrapeptide amidase reaction	M_h2o_c	water	M_anhm_c	1,6-anhydrous-N-Acetylmuramate
co-enzyme recruitment	R_C_P13016_1_M_zn2_c_cofactor_recruitment	R_C_P13016_1_M_zn2_c_cofactor_recruitment reaction	P13016	1,6-anhydro-N-acetylmuramyl-L-alanine amidase AmpD	R_AM4PA_enzyme	R_AM4PA_enzyme	R_C_P13016_1_M_zn2_c_cofactor_recruitment_activity
	R_C_P13016_1_M_zn2_c_cofactor_recruitment	R_C_P13016_1_M_zn2_c_cofactor_recruitment reaction	M_zn2_c	Zinc
enzymatic metabolic reaction	R_AM4PCP	Anhydrous-N-Acetylmuramyl-tetrapeptide L,D-carboxypeptidase reaction	M_anhm4p_c	1,6-anhydrous-N-Acetylmuramyl-tetrapeptide	M_ala__D_c	D-Alanine	R_AM4PCP_activity	P76008	Murein tetrapeptide carboxypeptidase	http://purl.obolibrary.org/obo/GO_0003824	catalytic activity
	R_AM4PCP	Anhydrous-N-Acetylmuramyl-tetrapeptide L,D-carboxypeptidase reaction	M_h2o_c	water	M_anhm3p_c	1,6-anhydrous-N-Acetylmuramyl-tripeptide
metabolic transference	R_AMALT1	Amylomaltase (maltotriose) reaction	M_malt_c	Maltose C12H22O11	M_glc__D_c	D-Glucose	2_4_1_25	P15977	4-alpha-glucanotransferase	http://purl.obolibrary.org/obo/GO_0102500	beta-maltose 4-alpha-glucanotransferase activity
	R_AMALT1	Amylomaltase (maltotriose) reaction	M_malttr_c	Maltotriose C18H32O16	M_maltttr_c	Maltotetraose
metabolic transference	R_AMALT2	Amylomaltase (maltotetraose) reaction	M_malt_c	Maltose C12H22O11	M_glc__D_c	D-Glucose	2_4_1_25	P15977	4-alpha-glucanotransferase	http://purl.obolibrary.org/obo/GO_0102500	beta-maltose 4-alpha-glucanotransferase activity
	R_AMALT2	Amylomaltase (maltotetraose) reaction	M_maltttr_c	Maltotetraose	M_maltpt_c	Maltopentaose
metabolic transference	R_AMALT3	Amylomaltase (maltopentaose) reaction	M_malt_c	Maltose C12H22O11	M_glc__D_c	D-Glucose	2_4_1_25	P15977	4-alpha-glucanotransferase	http://purl.obolibrary.org/obo/GO_0102500	beta-maltose 4-alpha-glucanotransferase activity
	R_AMALT3	Amylomaltase (maltopentaose) reaction	M_maltpt_c	Maltopentaose	M_malthx_c	Maltohexaose
metabolic transference	R_AMALT4	Amylomaltase (maltohexaose) reaction	M_malt_c	Maltose C12H22O11	M_glc__D_c	D-Glucose	2_4_1_25	P15977	4-alpha-glucanotransferase	http://purl.obolibrary.org/obo/GO_0102500	beta-maltose 4-alpha-glucanotransferase activity
	R_AMALT4	Amylomaltase (maltohexaose) reaction	M_malthx_c	Maltohexaose	M_malthp_c	Maltoheptaose
metabolic isomerization	R_AMANAPEr	N-acetylmannosamine 6-phosphate epimerase reaction	M_acmanap_c	N-Acetyl-D-mannosamine 6-phosphate	M_acgam6p_c	N-Acetyl-D-glucosamine 6-phosphate	5_1_3_9	P0A761	Putative N-acetylmannosamine-6-phosphate 2-epimerase	http://purl.obolibrary.org/obo/GO_0009385	N-acylmannosamine-6-phosphate 2-epimerase activity
metabolic transference	R_AMANK	N-acetyl-D-mannosamine kinase reaction	M_acmana_c	N-Acetyl-D-mannosamine	M_acmanap_c	N-Acetyl-D-mannosamine 6-phosphate	2_7_1_60	R_AMANK_enzyme	R_AMANK_enzyme	http://purl.obolibrary.org/obo/GO_0009384	N-acylmannosamine kinase activity
	R_AMANK	N-acetyl-D-mannosamine kinase reaction	M_atp_c	ATP	M_adp_c	ADP
	R_AMANK	N-acetyl-D-mannosamine kinase reaction			M_h_c	proton
homomultimerisation	R_C_2_P45425_dimerisation	R_C_2_P45425_dimerisation reaction	P45425	N-acetylmannosamine kinase	R_AMANK_enzyme	R_AMANK_enzyme	R_C_2_P45425_dimerisation_activity
metabolic transference	R_AMAOTr	Adenosylmethionine-8-amino-7-oxononanoate transaminase reaction	M_8aonn_c	8-Amino-7-oxononanoate	M_amob_c	S-Adenosyl-4-methylthio-2-oxobutanoate	2_6_1_62	R_AMAOTr_enzyme	R_AMAOTr_enzyme	http://purl.obolibrary.org/obo/GO_0004015	adenosylmethionine-8-amino-7-oxononanoate transaminase activity
	R_AMAOTr	Adenosylmethionine-8-amino-7-oxononanoate transaminase reaction	M_amet_c	S-Adenosyl-L-methionine	M_dann_c	7,8-Diaminononanoate
homomultimerisation	R_C_2_P12995_dimerisation	R_C_2_P12995_dimerisation reaction	P12995	Adenosylmethionine-8-amino-7-oxononanoate aminotransferase	C_2_P12995	C_2_P12995	R_C_2_P12995_dimerisation_activity
co-enzyme recruitment	R_C_C_2_P12995_1_M_pydx5p_c_cofactor_recruitment	R_C_C_2_P12995_1_M_pydx5p_c_cofactor_recruitment reaction	C_2_P12995	C_2_P12995	R_AMAOTr_enzyme	R_AMAOTr_enzyme	R_C_C_2_P12995_1_M_pydx5p_c_cofactor_recruitment_activity
	R_C_C_2_P12995_1_M_pydx5p_c_cofactor_recruitment	R_C_C_2_P12995_1_M_pydx5p_c_cofactor_recruitment reaction	M_pydx5p_c	Pyridoxal 5'-phosphate
metabolic transference	R_AMMQLT8	S-adenosylmethione:2-demthylmenaquinole methyltransferase (menaquinone 8) reaction	M_2dmmql8_c	2-Demethylmenaquinol 8	M_ahcys_c	S-Adenosyl-L-homocysteine	2_1_1_163	P0A887	Ubiquinone/menaquinone biosynthesis C-methyltransferase UbiE	http://purl.obolibrary.org/obo/GO_0102955	S-adenosylmethionine:2-demethylmenaquinol-7 methyltransferase activity
	R_AMMQLT8	S-adenosylmethione:2-demthylmenaquinole methyltransferase (menaquinone 8) reaction	M_amet_c	S-Adenosyl-L-methionine	M_h_c	proton
	R_AMMQLT8	S-adenosylmethione:2-demthylmenaquinole methyltransferase (menaquinone 8) reaction			M_mql8_c	Menaquinol 8
enzymatic metabolic reaction	R_AMPMS2	4-amino-2-methyl-5-phosphomethylpyrimidine synthetase reaction	M_air_c	5-amino-1-(5-phospho-D-ribosyl)imidazole	M_4ampm_c	4-Amino-2-methyl-5-phosphomethylpyrimidine	R_AMPMS2_activity	R_AMPMS2_enzyme	R_AMPMS2_enzyme	http://purl.obolibrary.org/obo/GO_0003824	catalytic activity
	R_AMPMS2	4-amino-2-methyl-5-phosphomethylpyrimidine synthetase reaction	M_h2o_c	water	M_for_c	Formate
	R_AMPMS2	4-amino-2-methyl-5-phosphomethylpyrimidine synthetase reaction	M_nad_c	Nicotinamide adenine dinucleotide	M_h_c	proton
	R_AMPMS2	4-amino-2-methyl-5-phosphomethylpyrimidine synthetase reaction			M_nadh_c	Nicotinamide adenine dinucleotide - reduced
homomultimerisation	R_C_2_P30136_dimerisation	R_C_2_P30136_dimerisation reaction	P30136	Phosphomethylpyrimidine synthase	R_AMPMS2_enzyme	R_AMPMS2_enzyme	R_C_2_P30136_dimerisation_activity
metabolic hydrolysis	R_AMPN	AMP nucleosidase reaction	M_amp_c	AMP C10H12N5O7P	M_ade_c	Adenine	3_2_2_4	R_AMPN_enzyme	R_AMPN_enzyme	http://purl.obolibrary.org/obo/GO_0008714	AMP nucleosidase activity
	R_AMPN	AMP nucleosidase reaction	M_h2o_c	water	M_r5p_c	Alpha-D-Ribose 5-phosphate
homomultimerisation	R_C_6_P0AE12_hexamerisation	R_C_6_P0AE12_hexamerisation reaction	P0AE12	AMP nucleosidase	R_AMPN_enzyme	R_AMPN_enzyme	R_C_6_P0AE12_hexamerisation_activity
metabolic hydrolysis	R_AMPTASECG	Alanyl aminopeptidase (cys-gly) reaction	M_cgly_c	Cys Gly C5H10N2O3S	M_cys__L_c	L-Cysteine	3_4_11_1	R_AMPTASECG_enzyme	R_AMPTASECG_enzyme	http://purl.obolibrary.org/obo/GO_0016787	hydrolase activity
	R_AMPTASECG	Alanyl aminopeptidase (cys-gly) reaction	M_h2o_c	water	M_gly_c	Glycine
homomultimerisation	R_C_6_P68767_hexamerisation	R_C_6_P68767_hexamerisation reaction	P68767	Cytosol aminopeptidase	C_6_P68767	C_6_P68767	R_C_6_P68767_hexamerisation_activity
co-enzyme recruitment	R_C_C_6_P68767_2_M_mn2_c_cofactor_recruitment	R_C_C_6_P68767_2_M_mn2_c_cofactor_recruitment reaction	C_6_P68767	C_6_P68767	R_AMPTASECG_enzyme	R_AMPTASECG_enzyme	R_C_C_6_P68767_2_M_mn2_c_cofactor_recruitment_activity
	R_C_C_6_P68767_2_M_mn2_c_cofactor_recruitment	R_C_C_6_P68767_2_M_mn2_c_cofactor_recruitment reaction	M_mn2_c	Manganese
metabolic hydrolysis	R_AMPTASECG_duplicate_2	R_AMPTASECG_duplicate_2 reaction	M_cgly_c	Cys Gly C5H10N2O3S	M_cys__L_c	L-Cysteine	3_4_11_1	R_AMPTASECG_duplicate_2_enzyme	R_AMPTASECG_duplicate_2_enzyme	http://purl.obolibrary.org/obo/GO_0016787	hydrolase activity
	R_AMPTASECG_duplicate_2	R_AMPTASECG_duplicate_2 reaction	M_h2o_c	water	M_gly_c	Glycine
co-enzyme recruitment	R_C_P15288_2.0_M_zn2_c_cofactor_recruitment	R_C_P15288_2.0_M_zn2_c_cofactor_recruitment reaction	P15288	Cytosol non-specific dipeptidase	R_AMPTASECG_duplicate_2_enzyme	R_AMPTASECG_duplicate_2_enzyme	R_C_P15288_2.0_M_zn2_c_cofactor_recruitment_activity
	R_C_P15288_2.0_M_zn2_c_cofactor_recruitment	R_C_P15288_2.0_M_zn2_c_cofactor_recruitment reaction	M_zn2_c	Zinc
metabolic hydrolysis	R_AMPTASECG_duplicate_3	R_AMPTASECG_duplicate_3 reaction	M_cgly_c	Cys Gly C5H10N2O3S	M_cys__L_c	L-Cysteine	3_4_11_1	R_AMPTASECG_duplicate_3_enzyme	R_AMPTASECG_duplicate_3_enzyme	http://purl.obolibrary.org/obo/GO_0016787	hydrolase activity
	R_AMPTASECG_duplicate_3	R_AMPTASECG_duplicate_3 reaction	M_h2o_c	water	M_gly_c	Glycine
co-enzyme recruitment	R_C_P04825_1_M_zn2_c_cofactor_recruitment	R_C_P04825_1_M_zn2_c_cofactor_recruitment reaction	P04825	Aminopeptidase N	R_AMPTASECG_duplicate_3_enzyme	R_AMPTASECG_duplicate_3_enzyme	R_C_P04825_1_M_zn2_c_cofactor_recruitment_activity
	R_C_P04825_1_M_zn2_c_cofactor_recruitment	R_C_P04825_1_M_zn2_c_cofactor_recruitment reaction	M_zn2_c	Zinc
metabolic hydrolysis	R_AMPTASECG_duplicate_4	R_AMPTASECG_duplicate_4 reaction	M_cgly_c	Cys Gly C5H10N2O3S	M_cys__L_c	L-Cysteine	3_4_11_1	R_AMPTASECG_duplicate_4_enzyme	R_AMPTASECG_duplicate_4_enzyme	http://purl.obolibrary.org/obo/GO_0016787	hydrolase activity
	R_AMPTASECG_duplicate_4	R_AMPTASECG_duplicate_4 reaction	M_h2o_c	water	M_gly_c	Glycine
homomultimerisation	R_C_6_P37095_hexamerisation	R_C_6_P37095_hexamerisation reaction	P37095	Peptidase B	C_6_P37095	C_6_P37095	R_C_6_P37095_hexamerisation_activity
co-enzyme recruitment	R_C_C_6_P37095_2_M_mn2_c_cofactor_recruitment	R_C_C_6_P37095_2_M_mn2_c_cofactor_recruitment reaction	C_6_P37095	C_6_P37095	R_AMPTASECG_duplicate_4_enzyme	R_AMPTASECG_duplicate_4_enzyme	R_C_C_6_P37095_2_M_mn2_c_cofactor_recruitment_activity
	R_C_C_6_P37095_2_M_mn2_c_cofactor_recruitment	R_C_C_6_P37095_2_M_mn2_c_cofactor_recruitment reaction	M_mn2_c	Manganese
enzymatic metabolic reaction	R_AMPTASEPG	Aminopeptidase (pro-gly) reaction	M_h2o_c	water	M_gly_c	Glycine	R_AMPTASEPG_activity	R_AMPTASEPG_enzyme	R_AMPTASEPG_enzyme	http://purl.obolibrary.org/obo/GO_0003824	catalytic activity
	R_AMPTASEPG	Aminopeptidase (pro-gly) reaction	M_progly_c	L-Prolinylglycine	M_pro__L_c	L-Proline
homomultimerisation	R_C_6_P37095_hexamerisation	R_C_6_P37095_hexamerisation reaction	P37095	Peptidase B	C_6_P37095	C_6_P37095	R_C_6_P37095_hexamerisation_activity
co-enzyme recruitment	R_C_C_6_P37095_2_M_mn2_c_cofactor_recruitment	R_C_C_6_P37095_2_M_mn2_c_cofactor_recruitment reaction	C_6_P37095	C_6_P37095	R_AMPTASEPG_enzyme	R_AMPTASEPG_enzyme	R_C_C_6_P37095_2_M_mn2_c_cofactor_recruitment_activity
	R_C_C_6_P37095_2_M_mn2_c_cofactor_recruitment	R_C_C_6_P37095_2_M_mn2_c_cofactor_recruitment reaction	M_mn2_c	Manganese
enzymatic metabolic reaction	R_AMPTASEPG_duplicate_2	R_AMPTASEPG_duplicate_2 reaction	M_h2o_c	water	M_gly_c	Glycine	R_AMPTASEPG_duplicate_2_activity	R_AMPTASEPG_duplicate_2_enzyme	R_AMPTASEPG_duplicate_2_enzyme	http://purl.obolibrary.org/obo/GO_0003824	catalytic activity
	R_AMPTASEPG_duplicate_2	R_AMPTASEPG_duplicate_2 reaction	M_progly_c	L-Prolinylglycine	M_pro__L_c	L-Proline
homomultimerisation	R_C_6_P68767_hexamerisation	R_C_6_P68767_hexamerisation reaction	P68767	Cytosol aminopeptidase	C_6_P68767	C_6_P68767	R_C_6_P68767_hexamerisation_activity
co-enzyme recruitment	R_C_C_6_P68767_2_M_mn2_c_cofactor_recruitment	R_C_C_6_P68767_2_M_mn2_c_cofactor_recruitment reaction	C_6_P68767	C_6_P68767	R_AMPTASEPG_duplicate_2_enzyme	R_AMPTASEPG_duplicate_2_enzyme	R_C_C_6_P68767_2_M_mn2_c_cofactor_recruitment_activity
	R_C_C_6_P68767_2_M_mn2_c_cofactor_recruitment	R_C_C_6_P68767_2_M_mn2_c_cofactor_recruitment reaction	M_mn2_c	Manganese
enzymatic metabolic reaction	R_AMPTASEPG_duplicate_3	R_AMPTASEPG_duplicate_3 reaction	M_h2o_c	water	M_gly_c	Glycine	R_AMPTASEPG_duplicate_3_activity	R_AMPTASEPG_duplicate_3_enzyme	R_AMPTASEPG_duplicate_3_enzyme	http://purl.obolibrary.org/obo/GO_0003824	catalytic activity
	R_AMPTASEPG_duplicate_3	R_AMPTASEPG_duplicate_3 reaction	M_progly_c	L-Prolinylglycine	M_pro__L_c	L-Proline
co-enzyme recruitment	R_C_P15288_2.0_M_zn2_c_cofactor_recruitment	R_C_P15288_2.0_M_zn2_c_cofactor_recruitment reaction	P15288	Cytosol non-specific dipeptidase	R_AMPTASEPG_duplicate_3_enzyme	R_AMPTASEPG_duplicate_3_enzyme	R_C_P15288_2.0_M_zn2_c_cofactor_recruitment_activity
	R_C_P15288_2.0_M_zn2_c_cofactor_recruitment	R_C_P15288_2.0_M_zn2_c_cofactor_recruitment reaction	M_zn2_c	Zinc
enzymatic metabolic reaction	R_AMPTASEPG_duplicate_4	R_AMPTASEPG_duplicate_4 reaction	M_h2o_c	water	M_gly_c	Glycine	R_AMPTASEPG_duplicate_4_activity	R_AMPTASEPG_duplicate_4_enzyme	R_AMPTASEPG_duplicate_4_enzyme	http://purl.obolibrary.org/obo/GO_0003824	catalytic activity
	R_AMPTASEPG_duplicate_4	R_AMPTASEPG_duplicate_4 reaction	M_progly_c	L-Prolinylglycine	M_pro__L_c	L-Proline
co-enzyme recruitment	R_C_P04825_1_M_zn2_c_cofactor_recruitment	R_C_P04825_1_M_zn2_c_cofactor_recruitment reaction	P04825	Aminopeptidase N	R_AMPTASEPG_duplicate_4_enzyme	R_AMPTASEPG_duplicate_4_enzyme	R_C_P04825_1_M_zn2_c_cofactor_recruitment_activity
	R_C_P04825_1_M_zn2_c_cofactor_recruitment	R_C_P04825_1_M_zn2_c_cofactor_recruitment reaction	M_zn2_c	Zinc
enzymatic metabolic reaction	R_ANHMK	1,6-anhydrous-N-Acetylmuramate kinase reaction	M_anhm_c	1,6-anhydrous-N-Acetylmuramate	M_acmum6p_c	N-acetylmuramate 6-phosphate	R_ANHMK_activity	P77570	Anhydro-N-acetylmuramic acid kinase	http://purl.obolibrary.org/obo/GO_0003824	catalytic activity
	R_ANHMK	1,6-anhydrous-N-Acetylmuramate kinase reaction	M_atp_c	ATP	M_adp_c	ADP
	R_ANHMK	1,6-anhydrous-N-Acetylmuramate kinase reaction	M_h2o_c	water	M_h_c	proton
metabolic transference	R_ANPRT	Anthranilate phosphoribosyltransferase reaction	M_anth_c	Anthranilate	M_ppi_c	Diphosphate	2_4_2_18	R_ANPRT_enzyme	R_ANPRT_enzyme	http://purl.obolibrary.org/obo/GO_0004048	anthranilate phosphoribosyltransferase activity
	R_ANPRT	Anthranilate phosphoribosyltransferase reaction	M_prpp_c	5-Phospho-alpha-D-ribose 1-diphosphate	M_pran_c	N-(5-Phospho-D-ribosyl)anthranilate
homomultimerisation	R_C_2_P00904_dimerisation	R_C_2_P00904_dimerisation reaction	P00904	Bifunctional protein TrpGD [Includes: Anthranilate synthase component 2 (AS) (ASII)	R_ANPRT_enzyme	R_ANPRT_enzyme	R_C_2_P00904_dimerisation_activity
metabolic lyase process	R_ANS	Anthranilate synthase reaction	M_chor_c	Chorismate	M_anth_c	Anthranilate	4_1_3_27	R_ANS_enzyme	R_ANS_enzyme	http://purl.obolibrary.org/obo/GO_0004049	anthranilate synthase activity
	R_ANS	Anthranilate synthase reaction	M_gln__L_c	L-Glutamine	M_glu__L_c	L-Glutamate
	R_ANS	Anthranilate synthase reaction			M_h_c	proton
	R_ANS	Anthranilate synthase reaction			M_pyr_c	Pyruvate
homomultimerisation	R_C_2_P00904_dimerisation	R_C_2_P00904_dimerisation reaction	P00904	Bifunctional protein TrpGD [Includes: Anthranilate synthase component 2 (AS) (ASII)	C_2_P00904	C_2_P00904	R_C_2_P00904_dimerisation_activity
homomultimerisation	R_C_2_P00895_dimerisation	R_C_2_P00895_dimerisation reaction	P00895	Anthranilate synthase component 1 (AS) (ASI)	C_2_P00895	C_2_P00895	R_C_2_P00895_dimerisation_activity
co-enzyme recruitment	R_C_C_2_P00895_1_M_mg2_c_cofactor_recruitment	R_C_C_2_P00895_1_M_mg2_c_cofactor_recruitment reaction	C_2_P00895	C_2_P00895	C_C_2_P00895_1_M_mg2_c	C_C_2_P00895_1_M_mg2_c	R_C_C_2_P00895_1_M_mg2_c_cofactor_recruitment_activity
	R_C_C_2_P00895_1_M_mg2_c_cofactor_recruitment	R_C_C_2_P00895_1_M_mg2_c_cofactor_recruitment reaction	M_mg2_c	Magnesium
spontaneous protein-protein complex assembly	R_ANS_enzyme_complexation	R_ANS_enzyme_complexation reaction	C_2_P00904	C_2_P00904	R_ANS_enzyme	R_ANS_enzyme	R_ANS_enzyme_complexation_activity
	R_ANS_enzyme_complexation	R_ANS_enzyme_complexation reaction	C_C_2_P00895_1_M_mg2_c	C_C_2_P00895_1_M_mg2_c
metabolic oxido-reduction	R_AOBUTDs	L-2-amino-3-oxobutanoate decarboxylation (spontaneous) reaction	M_2aobut_c	L-2-Amino-3-oxobutanoate	M_aact_c	Aminoacetone	1_1_1_381	R_AOBUTDs_enzyme	R_AOBUTDs_enzyme	http://purl.obolibrary.org/obo/GO_0016491	oxidoreductase activity
	R_AOBUTDs	L-2-amino-3-oxobutanoate decarboxylation (spontaneous) reaction	M_h_c	proton	M_co2_c	CO2
spontaneous protein-protein complex assembly	R_AOBUTDs_enzyme_complexation	R_AOBUTDs_enzyme_complexation reaction			R_AOBUTDs_enzyme	R_AOBUTDs_enzyme	R_AOBUTDs_enzyme_complexation_activity
metabolic transference	R_AOXSr2	8-amino-7-oxononanoate synthase reaction	M_ala__L_c	L-Alanine	M_8aonn_c	8-Amino-7-oxononanoate	2_3_1_47	R_AOXSr2_enzyme	R_AOXSr2_enzyme	http://purl.obolibrary.org/obo/GO_0008710	8-amino-7-oxononanoate synthase activity
	R_AOXSr2	8-amino-7-oxononanoate synthase reaction	M_pimACP_c	Pimeloyl-[acyl-carrier protein]	M_ACP_c	Acyl carrier protein
	R_AOXSr2	8-amino-7-oxononanoate synthase reaction			M_co2_c	CO2
homomultimerisation	R_C_2_P12998_dimerisation	R_C_2_P12998_dimerisation reaction	P12998	8-amino-7-oxononanoate synthase (AONS)	C_2_P12998	C_2_P12998	R_C_2_P12998_dimerisation_activity
co-enzyme recruitment	R_C_C_2_P12998_1_M_pydx5p_c_cofactor_recruitment	R_C_C_2_P12998_1_M_pydx5p_c_cofactor_recruitment reaction	C_2_P12998	C_2_P12998	R_AOXSr2_enzyme	R_AOXSr2_enzyme	R_C_C_2_P12998_1_M_pydx5p_c_cofactor_recruitment_activity
	R_C_C_2_P12998_1_M_pydx5p_c_cofactor_recruitment	R_C_C_2_P12998_1_M_pydx5p_c_cofactor_recruitment reaction	M_pydx5p_c	Pyridoxal 5'-phosphate
metabolic hydrolysis	R_AP4AH	Ap4A hydrolase reaction	M_ap4a_c	P1,P4-Bis(5'-adenosyl) tetraphosphate	M_adp_c	ADP	3_6_1_41	P05637	Bis(5'-nucleosyl)-tetraphosphatase [symmetrical]	http://purl.obolibrary.org/obo/GO_0008803	bis(5'-nucleosyl)-tetraphosphatase (symmetrical) activity
	R_AP4AH	Ap4A hydrolase reaction	M_h2o_c	water	M_h_c	proton
metabolic transference	R_AP4AS	Ap4A synthetase reaction	M_atp_c	ATP	M_ap4a_c	P1,P4-Bis(5'-adenosyl) tetraphosphate	2_7_7_-	R_AP4AS_enzyme	R_AP4AS_enzyme	http://purl.obolibrary.org/obo/GO_0016740	transferase activity
	R_AP4AS	Ap4A synthetase reaction	M_h_c	proton	M_ppi_c	Diphosphate
homomultimerisation	R_C_2_P0A8N5_dimerisation	R_C_2_P0A8N5_dimerisation reaction	P0A8N5	Lysine--tRNA ligase, heat inducible	C_2_P0A8N5	C_2_P0A8N5	R_C_2_P0A8N5_dimerisation_activity
co-enzyme recruitment	R_C_C_2_P0A8N5_3_M_mg2_c_cofactor_recruitment	R_C_C_2_P0A8N5_3_M_mg2_c_cofactor_recruitment reaction	C_2_P0A8N5	C_2_P0A8N5	R_AP4AS_enzyme	R_AP4AS_enzyme	R_C_C_2_P0A8N5_3_M_mg2_c_cofactor_recruitment_activity
	R_C_C_2_P0A8N5_3_M_mg2_c_cofactor_recruitment	R_C_C_2_P0A8N5_3_M_mg2_c_cofactor_recruitment reaction	M_mg2_c	Magnesium
metabolic hydrolysis	R_AP5AH	Ap5A hydrolase reaction	M_ap5a_c	P1,P5-Bis(5'-adenosyl) pentaphosphate	M_adp_c	ADP	3_6_1_61	P05637	Bis(5'-nucleosyl)-tetraphosphatase [symmetrical]	http://purl.obolibrary.org/obo/GO_0016787	hydrolase activity
	R_AP5AH	Ap5A hydrolase reaction	M_h2o_c	water	M_atp_c	ATP
	R_AP5AH	Ap5A hydrolase reaction			M_h_c	proton
metabolic transference	R_APCS	Aminopropylcadaverine synthase reaction	M_15dap_c	1,5-Diaminopentane	M_5mta_c	5-Methylthioadenosine	2_5_1_16	R_APCS_enzyme	R_APCS_enzyme	http://purl.obolibrary.org/obo/GO_0004766	spermidine synthase activity
	R_APCS	Aminopropylcadaverine synthase reaction	M_ametam_c	S-Adenosylmethioninamine	M_h_c	proton
	R_APCS	Aminopropylcadaverine synthase reaction			M_na15dap_c	N-3-aminopropyl-1,5-diaminopentane
homomultimerisation	R_C_2_P09158_dimerisation	R_C_2_P09158_dimerisation reaction	P09158	Polyamine aminopropyltransferase (Cadaverine aminopropyltransferase)	R_APCS_enzyme	R_APCS_enzyme	R_C_2_P09158_dimerisation_activity
enzymatic metabolic reaction	R_APG3PAT120	Acyl-phosphate:glycerol-3-phosphate acyltransferase (C12:0) reaction	M_ddcap_c	Dodecanoly-phosphate (n-C12:0)	M_1ddecg3p_c	1-dodecanoyl-sn-glycerol 3-phosphate	R_APG3PAT120_activity	P60782	Probable glycerol-3-phosphate acyltransferase (G3P acyltransferase) (GPAT)	http://purl.obolibrary.org/obo/GO_0003824	catalytic activity
	R_APG3PAT120	Acyl-phosphate:glycerol-3-phosphate acyltransferase (C12:0) reaction	M_glyc3p_c	Glycerol 3-phosphate	M_h_c	proton
	R_APG3PAT120	Acyl-phosphate:glycerol-3-phosphate acyltransferase (C12:0) reaction			M_pi_c	phosphate(3-)
enzymatic metabolic reaction	R_APG3PAT140	Acyl-phosphate:glycerol-3-phosphate acyltransferase (C14:0) reaction	M_glyc3p_c	Glycerol 3-phosphate	M_1tdecg3p_c	1-tetradecanoyl-sn-glycerol 3-phosphate	R_APG3PAT140_activity	P60782	Probable glycerol-3-phosphate acyltransferase (G3P acyltransferase) (GPAT)	http://purl.obolibrary.org/obo/GO_0003824	catalytic activity
	R_APG3PAT140	Acyl-phosphate:glycerol-3-phosphate acyltransferase (C14:0) reaction	M_ttdcap_c	Tetradecanoyl-phosphate (n-C14:0)	M_h_c	proton
	R_APG3PAT140	Acyl-phosphate:glycerol-3-phosphate acyltransferase (C14:0) reaction			M_pi_c	phosphate(3-)
enzymatic metabolic reaction	R_APG3PAT141	Acyl-phosphate:glycerol-3-phosphate acyltransferase (C14:1) reaction	M_glyc3p_c	Glycerol 3-phosphate	M_1tdec7eg3p_c	1-tetradec-7-enoyl-sn-glycerol 3-phosphate	R_APG3PAT141_activity	P60782	Probable glycerol-3-phosphate acyltransferase (G3P acyltransferase) (GPAT)	http://purl.obolibrary.org/obo/GO_0003824	catalytic activity
	R_APG3PAT141	Acyl-phosphate:glycerol-3-phosphate acyltransferase (C14:1) reaction	M_ttdceap_c	Tetradecanoyl-phosphate (n-C14:1)	M_h_c	proton
	R_APG3PAT141	Acyl-phosphate:glycerol-3-phosphate acyltransferase (C14:1) reaction			M_pi_c	phosphate(3-)
enzymatic metabolic reaction	R_APG3PAT160	Acyl-phosphate:glycerol-3-phosphate acyltransferase (C16:0) reaction	M_glyc3p_c	Glycerol 3-phosphate	M_1hdecg3p_c	1-hexadecanoyl-sn-glycerol 3-phosphate	R_APG3PAT160_activity	P60782	Probable glycerol-3-phosphate acyltransferase (G3P acyltransferase) (GPAT)	http://purl.obolibrary.org/obo/GO_0003824	catalytic activity
	R_APG3PAT160	Acyl-phosphate:glycerol-3-phosphate acyltransferase (C16:0) reaction	M_hdcap_c	Hexadecanoyl-phosphate (n-C16:0)	M_h_c	proton
	R_APG3PAT160	Acyl-phosphate:glycerol-3-phosphate acyltransferase (C16:0) reaction			M_pi_c	phosphate(3-)
enzymatic metabolic reaction	R_APG3PAT161	Acyl-phosphate:glycerol-3-phosphate acyltransferase (C16:1) reaction	M_glyc3p_c	Glycerol 3-phosphate	M_1hdec9eg3p_c	1-hexadec-9-enoyl-sn-glycerol 3-phosphate	R_APG3PAT161_activity	P60782	Probable glycerol-3-phosphate acyltransferase (G3P acyltransferase) (GPAT)	http://purl.obolibrary.org/obo/GO_0003824	catalytic activity
	R_APG3PAT161	Acyl-phosphate:glycerol-3-phosphate acyltransferase (C16:1) reaction	M_hdceap_c	Hexadecanoyl-phosphate (n-C16:1)	M_h_c	proton
	R_APG3PAT161	Acyl-phosphate:glycerol-3-phosphate acyltransferase (C16:1) reaction			M_pi_c	phosphate(3-)
enzymatic metabolic reaction	R_APG3PAT180	Acyl-phosphate:glycerol-3-phosphate acyltransferase (C18:0) reaction	M_glyc3p_c	Glycerol 3-phosphate	M_1odecg3p_c	1-octadecanoyl-sn-glycerol 3-phosphate	R_APG3PAT180_activity	P60782	Probable glycerol-3-phosphate acyltransferase (G3P acyltransferase) (GPAT)	http://purl.obolibrary.org/obo/GO_0003824	catalytic activity
	R_APG3PAT180	Acyl-phosphate:glycerol-3-phosphate acyltransferase (C18:0) reaction	M_ocdcap_c	Octadecanoyl-phosphate (n-C18:0)	M_h_c	proton
	R_APG3PAT180	Acyl-phosphate:glycerol-3-phosphate acyltransferase (C18:0) reaction			M_pi_c	phosphate(3-)
enzymatic metabolic reaction	R_APG3PAT181	Acyl-phosphate:glycerol-3-phosphate acyltransferase (C18:1) reaction	M_glyc3p_c	Glycerol 3-phosphate	M_1odec11eg3p_c	1-octadec-11-enoyl-sn-glycerol 3-phosphate	R_APG3PAT181_activity	P60782	Probable glycerol-3-phosphate acyltransferase (G3P acyltransferase) (GPAT)	http://purl.obolibrary.org/obo/GO_0003824	catalytic activity
	R_APG3PAT181	Acyl-phosphate:glycerol-3-phosphate acyltransferase (C18:1) reaction	M_ocdceap_c	Octadecanoyl-phosphate (n-C18:1)	M_h_c	proton
	R_APG3PAT181	Acyl-phosphate:glycerol-3-phosphate acyltransferase (C18:1) reaction			M_pi_c	phosphate(3-)
enzymatic metabolic reaction	R_APH120	Acylphosphatase (C12:0) reaction	M_ddcap_c	Dodecanoly-phosphate (n-C12:0)	M_ddca_c	Dodecanoate (n-C12:0)	R_APH120_activity	P0AB65	Acylphosphatase	http://purl.obolibrary.org/obo/GO_0003824	catalytic activity
	R_APH120	Acylphosphatase (C12:0) reaction	M_h2o_c	water	M_h_c	proton
	R_APH120	Acylphosphatase (C12:0) reaction			M_pi_c	phosphate(3-)
enzymatic metabolic reaction	R_APH140	Acylphosphatase (C14:0) reaction	M_h2o_c	water	M_h_c	proton	R_APH140_activity	P0AB65	Acylphosphatase	http://purl.obolibrary.org/obo/GO_0003824	catalytic activity
	R_APH140	Acylphosphatase (C14:0) reaction	M_ttdcap_c	Tetradecanoyl-phosphate (n-C14:0)	M_pi_c	phosphate(3-)
	R_APH140	Acylphosphatase (C14:0) reaction			M_ttdca_c	Tetradecanoate (n-C14:0)
enzymatic metabolic reaction	R_APH141	Acylphosphatase (C14:1) reaction	M_h2o_c	water	M_h_c	proton	R_APH141_activity	P0AB65	Acylphosphatase	http://purl.obolibrary.org/obo/GO_0003824	catalytic activity
	R_APH141	Acylphosphatase (C14:1) reaction	M_ttdceap_c	Tetradecanoyl-phosphate (n-C14:1)	M_pi_c	phosphate(3-)
	R_APH141	Acylphosphatase (C14:1) reaction			M_ttdcea_c	Tetradecenoate (n-C14:1)
enzymatic metabolic reaction	R_APH160	Acylphosphatase (C16:0) reaction	M_h2o_c	water	M_h_c	proton	R_APH160_activity	P0AB65	Acylphosphatase	http://purl.obolibrary.org/obo/GO_0003824	catalytic activity
	R_APH160	Acylphosphatase (C16:0) reaction	M_hdcap_c	Hexadecanoyl-phosphate (n-C16:0)	M_hdca_c	Hexadecanoate (n-C16:0)
	R_APH160	Acylphosphatase (C16:0) reaction			M_pi_c	phosphate(3-)
enzymatic metabolic reaction	R_APH161	Acylphosphatase (C16:1) reaction	M_h2o_c	water	M_h_c	proton	R_APH161_activity	P0AB65	Acylphosphatase	http://purl.obolibrary.org/obo/GO_0003824	catalytic activity
	R_APH161	Acylphosphatase (C16:1) reaction	M_hdceap_c	Hexadecanoyl-phosphate (n-C16:1)	M_hdcea_c	Hexadecenoate (n-C16:1)
	R_APH161	Acylphosphatase (C16:1) reaction			M_pi_c	phosphate(3-)
enzymatic metabolic reaction	R_APH180	Acylphosphatase (C18:0) reaction	M_h2o_c	water	M_h_c	proton	R_APH180_activity	P0AB65	Acylphosphatase	http://purl.obolibrary.org/obo/GO_0003824	catalytic activity
	R_APH180	Acylphosphatase (C18:0) reaction	M_ocdcap_c	Octadecanoyl-phosphate (n-C18:0)	M_ocdca_c	Octadecanoate (n-C18:0)
	R_APH180	Acylphosphatase (C18:0) reaction			M_pi_c	phosphate(3-)
enzymatic metabolic reaction	R_APH181	Acylphosphatase (C18:1) reaction	M_h2o_c	water	M_h_c	proton	R_APH181_activity	P0AB65	Acylphosphatase	http://purl.obolibrary.org/obo/GO_0003824	catalytic activity
	R_APH181	Acylphosphatase (C18:1) reaction	M_ocdceap_c	Octadecanoyl-phosphate (n-C18:1)	M_ocdcea_c	Octadecenoate (n-C18:1)
	R_APH181	Acylphosphatase (C18:1) reaction			M_pi_c	phosphate(3-)
metabolic oxido-reduction	R_APPLDHr	Aminopropanol dehydrogenase reversible reaction	M_aact_c	Aminoacetone	M_appl_c	1-Aminopropan-2-ol	1_1_1_75	R_APPLDHr_enzyme	R_APPLDHr_enzyme	http://purl.obolibrary.org/obo/GO_0019147	(R)-aminopropanol dehydrogenase activity
	R_APPLDHr	Aminopropanol dehydrogenase reversible reaction	M_h_c	proton	M_nad_c	Nicotinamide adenine dinucleotide
	R_APPLDHr	Aminopropanol dehydrogenase reversible reaction	M_nadh_c	Nicotinamide adenine dinucleotide - reduced
homomultimerisation	R_C_8_P0A9S5_octomerisation	R_C_8_P0A9S5_octomerisation reaction	P0A9S5	Glycerol dehydrogenase (GDH) (GLDH)	C_8_P0A9S5	C_8_P0A9S5	R_C_8_P0A9S5_octomerisation_activity
co-enzyme recruitment	R_C_C_8_P0A9S5_1_M_zn2_c_cofactor_recruitment	R_C_C_8_P0A9S5_1_M_zn2_c_cofactor_recruitment reaction	C_8_P0A9S5	C_8_P0A9S5	R_APPLDHr_enzyme	R_APPLDHr_enzyme	R_C_C_8_P0A9S5_1_M_zn2_c_cofactor_recruitment_activity
	R_C_C_8_P0A9S5_1_M_zn2_c_cofactor_recruitment	R_C_C_8_P0A9S5_1_M_zn2_c_cofactor_recruitment reaction	M_zn2_c	Zinc
metabolic oxido-reduction	R_APRAUR	5-amino-6-(5-phosphoribosylamino)uracil reductase reaction	M_5apru_c	5-Amino-6-(5'-phosphoribosylamino)uracil	M_5aprbu_c	5-Amino-6-(5'-phosphoribitylamino)uracil	1_1_1_193	R_APRAUR_enzyme	R_APRAUR_enzyme	http://purl.obolibrary.org/obo/GO_0008703	5-amino-6-(5-phosphoribosylamino)uracil reductase activity
	R_APRAUR	5-amino-6-(5-phosphoribosylamino)uracil reductase reaction	M_h_c	proton	M_nadp_c	Nicotinamide adenine dinucleotide phosphate
	R_APRAUR	5-amino-6-(5-phosphoribosylamino)uracil reductase reaction	M_nadph_c	Nicotinamide adenine dinucleotide phosphate - reduced
homomultimerisation	R_C_2_P25539_dimerisation	R_C_2_P25539_dimerisation reaction	P25539	Riboflavin biosynthesis protein RibD [Includes: Diaminohydroxyphosphoribosylaminopyrimidine deaminase (DRAP deaminase)	C_2_P25539	C_2_P25539	R_C_2_P25539_dimerisation_activity
co-enzyme recruitment	R_C_C_2_P25539_1_M_zn2_c_cofactor_recruitment	R_C_C_2_P25539_1_M_zn2_c_cofactor_recruitment reaction	C_2_P25539	C_2_P25539	R_APRAUR_enzyme	R_APRAUR_enzyme	R_C_C_2_P25539_1_M_zn2_c_cofactor_recruitment_activity
	R_C_C_2_P25539_1_M_zn2_c_cofactor_recruitment	R_C_C_2_P25539_1_M_zn2_c_cofactor_recruitment reaction	M_zn2_c	Zinc
metabolic isomerization	R_ARAI	L-arabinose isomerase reaction	M_arab__L_c	L-Arabinose	M_rbl__L_c	L-Ribulose	5_3_1_4	R_ARAI_enzyme	R_ARAI_enzyme	http://purl.obolibrary.org/obo/GO_0008733	L-arabinose isomerase activity
homomultimerisation	R_C_6_P08202_hexamerisation	R_C_6_P08202_hexamerisation reaction	P08202	L-arabinose isomerase	C_6_P08202	C_6_P08202	R_C_6_P08202_hexamerisation_activity
co-enzyme recruitment	R_C_C_6_P08202_1_M_mn2_c_cofactor_recruitment	R_C_C_6_P08202_1_M_mn2_c_cofactor_recruitment reaction	C_6_P08202	C_6_P08202	R_ARAI_enzyme	R_ARAI_enzyme	R_C_C_6_P08202_1_M_mn2_c_cofactor_recruitment_activity
	R_C_C_6_P08202_1_M_mn2_c_cofactor_recruitment	R_C_C_6_P08202_1_M_mn2_c_cofactor_recruitment reaction	M_mn2_c	Manganese
spontaneous metabolic reaction	R_ARBTNR1	Aerobactin reductase reaction	M_arbtn_fe3_c	Aerobactin	M_arbtn_c	Aerobactin minus Fe3	R_ARBTNR1_activity
	R_ARBTNR1	Aerobactin reductase reaction	M_fadh2_c	Flavin adenine dinucleotide reduced	M_fad_c	Flavin adenine dinucleotide oxidized
	R_ARBTNR1	Aerobactin reductase reaction			M_fe2_c	Fe2+ mitochondria
	R_ARBTNR1	Aerobactin reductase reaction			M_h_c	proton
spontaneous metabolic reaction	R_ARBTNR2	Aerobactin reductase reaction	M_arbtn_fe3_c	Aerobactin	M_arbtn_c	Aerobactin minus Fe3	R_ARBTNR2_activity
	R_ARBTNR2	Aerobactin reductase reaction	M_fmnh2_c	Reduced FMN	M_fe2_c	Fe2+ mitochondria
	R_ARBTNR2	Aerobactin reductase reaction			M_fmn_c	FMN C17H19N4O9P
	R_ARBTNR2	Aerobactin reductase reaction			M_h_c	proton
spontaneous metabolic reaction	R_ARBTNR3	Aerobactin reductase reaction	M_arbtn_fe3_c	Aerobactin	M_arbtn_c	Aerobactin minus Fe3	R_ARBTNR3_activity
	R_ARBTNR3	Aerobactin reductase reaction	M_rbflvrd_c	Reduced riboflavin	M_fe2_c	Fe2+ mitochondria
	R_ARBTNR3	Aerobactin reductase reaction			M_h_c	proton
	R_ARBTNR3	Aerobactin reductase reaction			M_ribflv_c	Riboflavin C17H20N4O6
metabolic lyase process	R_ARGDC	Arginine decarboxylase reaction	M_arg__L_c	L-Arginine	M_agm_c	Agmatine	4_1_1_19	R_ARGDC_enzyme	R_ARGDC_enzyme	http://purl.obolibrary.org/obo/GO_0008792	arginine decarboxylase activity
	R_ARGDC	Arginine decarboxylase reaction	M_h_c	proton	M_co2_c	CO2
co-enzyme recruitment	R_C_P28629_1_M_pydx5p_c_cofactor_recruitment	R_C_P28629_1_M_pydx5p_c_cofactor_recruitment reaction	P28629	Biodegradative arginine decarboxylase (ADC)	R_ARGDC_enzyme	R_ARGDC_enzyme	R_C_P28629_1_M_pydx5p_c_cofactor_recruitment_activity
	R_C_P28629_1_M_pydx5p_c_cofactor_recruitment	R_C_P28629_1_M_pydx5p_c_cofactor_recruitment reaction	M_pydx5p_c	Pyridoxal 5'-phosphate
metabolic lyase process	R_ARGSL	Argininosuccinate lyase reaction	M_argsuc_c	N(omega)-(L-Arginino)succinate	M_arg__L_c	L-Arginine	4_3_2_1	P11447	Argininosuccinate lyase (ASAL)	http://purl.obolibrary.org/obo/GO_0004056	argininosuccinate lyase activity
	R_ARGSL	Argininosuccinate lyase reaction			M_fum_c	Fumarate
metabolic ligation	R_ARGSS	Argininosuccinate synthase reaction	M_asp__L_c	L-Aspartate	M_amp_c	AMP C10H12N5O7P	6_3_4_5	R_ARGSS_enzyme	R_ARGSS_enzyme	http://purl.obolibrary.org/obo/GO_0004055	argininosuccinate synthase activity
	R_ARGSS	Argininosuccinate synthase reaction	M_atp_c	ATP	M_argsuc_c	N(omega)-(L-Arginino)succinate
	R_ARGSS	Argininosuccinate synthase reaction	M_citr__L_c	L-Citrulline	M_h_c	proton
	R_ARGSS	Argininosuccinate synthase reaction			M_ppi_c	Diphosphate
homomultimerisation	R_C_4_P0A6E4_tetramerisation	R_C_4_P0A6E4_tetramerisation reaction	P0A6E4	Argininosuccinate synthase	R_ARGSS_enzyme	R_ARGSS_enzyme	R_C_4_P0A6E4_tetramerisation_activity
metabolic ligation	R_ARGTRS	Arginyl-tRNA synthetase reaction	M_arg__L_c	L-Arginine	M_amp_c	AMP C10H12N5O7P	6_1_1_19	P11875	Arginine--tRNA ligase	http://purl.obolibrary.org/obo/GO_0004814	arginine-tRNA ligase activity
	R_ARGTRS	Arginyl-tRNA synthetase reaction	M_atp_c	ATP	M_argtrna_c	L-Arginyl-tRNA(Arg)
	R_ARGTRS	Arginyl-tRNA synthetase reaction	M_trnaarg_c	TRNA(Arg)	M_ppi_c	Diphosphate
metabolic oxido-reduction	R_ASAD	Aspartate-semialdehyde dehydrogenase reaction	M_aspsa_c	L-Aspartate 4-semialdehyde	M_4pasp_c	4-Phospho-L-aspartate	1_2_1_11	R_ASAD_enzyme	R_ASAD_enzyme	http://purl.obolibrary.org/obo/GO_0004073	aspartate-semialdehyde dehydrogenase activity
	R_ASAD	Aspartate-semialdehyde dehydrogenase reaction	M_nadp_c	Nicotinamide adenine dinucleotide phosphate	M_h_c	proton
	R_ASAD	Aspartate-semialdehyde dehydrogenase reaction	M_pi_c	phosphate(3-)	M_nadph_c	Nicotinamide adenine dinucleotide phosphate - reduced
homomultimerisation	R_C_2_P0A9Q9_dimerisation	R_C_2_P0A9Q9_dimerisation reaction	P0A9Q9	Aspartate-semialdehyde dehydrogenase (ASA dehydrogenase) (ASADH)	R_ASAD_enzyme	R_ASAD_enzyme	R_C_2_P0A9Q9_dimerisation_activity
metabolic hydrolysis	R_ASCBPL	L-ascorbate 6-phosphate lactonase reaction	M_ascb6p_c	L-ascorbate-6-phosphate	M_3dhgulnp_c	3-keto-L-gulonate-6-phosphate	3_1_1_-	R_ASCBPL_enzyme	R_ASCBPL_enzyme	http://purl.obolibrary.org/obo/GO_0016787	hydrolase activity
	R_ASCBPL	L-ascorbate 6-phosphate lactonase reaction	M_h2o_c	water	M_h_c	proton
co-enzyme recruitment	R_C_P39300_1_M_mg2_c_cofactor_recruitment	R_C_P39300_1_M_mg2_c_cofactor_recruitment reaction	P39300	Probable L-ascorbate-6-phosphate lactonase UlaG	R_ASCBPL_enzyme	R_ASCBPL_enzyme	R_C_P39300_1_M_mg2_c_cofactor_recruitment_activity
	R_C_P39300_1_M_mg2_c_cofactor_recruitment	R_C_P39300_1_M_mg2_c_cofactor_recruitment reaction	M_mg2_c	Magnesium
metabolic hydrolysis	R_ASNN	L-asparaginase reaction	M_asn__L_c	L-Asparagine	M_asp__L_c	L-Aspartate	3_5_1_1	R_ASNN_enzyme	R_ASNN_enzyme	http://purl.obolibrary.org/obo/GO_0004067	asparaginase activity
	R_ASNN	L-asparaginase reaction	M_h2o_c	water	M_nh4_c	Ammonium
homomultimerisation	R_C_4_P0A962_tetramerisation	R_C_4_P0A962_tetramerisation reaction	P0A962	L-asparaginase 1	R_ASNN_enzyme	R_ASNN_enzyme	R_C_4_P0A962_tetramerisation_activity
metabolic hydrolysis	R_ASNN_duplicate_2	R_ASNN_duplicate_2 reaction	M_asn__L_c	L-Asparagine	M_asp__L_c	L-Aspartate	3_5_1_1	R_ASNN_duplicate_2_enzyme	R_ASNN_duplicate_2_enzyme	http://purl.obolibrary.org/obo/GO_0004067	asparaginase activity
	R_ASNN_duplicate_2	R_ASNN_duplicate_2 reaction	M_h2o_c	water	M_nh4_c	Ammonium
homomultimerisation	R_C_4_P37595_tetramerisation	R_C_4_P37595_tetramerisation reaction	P37595	Isoaspartyl peptidase	R_ASNN_duplicate_2_enzyme	R_ASNN_duplicate_2_enzyme	R_C_4_P37595_tetramerisation_activity
metabolic ligation	R_ASNS1	Asparagine synthase (glutamine-hydrolysing) reaction	M_asp__L_c	L-Aspartate	M_amp_c	AMP C10H12N5O7P	6_3_5_4	R_ASNS1_enzyme	R_ASNS1_enzyme	http://purl.obolibrary.org/obo/GO_0004066	asparagine synthase (glutamine-hydrolyzing) activity
	R_ASNS1	Asparagine synthase (glutamine-hydrolysing) reaction	M_atp_c	ATP	M_asn__L_c	L-Asparagine
	R_ASNS1	Asparagine synthase (glutamine-hydrolysing) reaction	M_gln__L_c	L-Glutamine	M_glu__L_c	L-Glutamate
	R_ASNS1	Asparagine synthase (glutamine-hydrolysing) reaction	M_h2o_c	water	M_h_c	proton
	R_ASNS1	Asparagine synthase (glutamine-hydrolysing) reaction			M_ppi_c	Diphosphate
homomultimerisation	R_C_2_P22106_dimerisation	R_C_2_P22106_dimerisation reaction	P22106	Asparagine synthetase B [glutamine-hydrolyzing] (AS-B)	R_ASNS1_enzyme	R_ASNS1_enzyme	R_C_2_P22106_dimerisation_activity
metabolic ligation	R_ASNS2	Asparagine synthetase reaction	M_asp__L_c	L-Aspartate	M_amp_c	AMP C10H12N5O7P	6_3_1_1	R_ASNS2_enzyme	R_ASNS2_enzyme	http://purl.obolibrary.org/obo/GO_0004071	aspartate-ammonia ligase activity
	R_ASNS2	Asparagine synthetase reaction	M_atp_c	ATP	M_asn__L_c	L-Asparagine
	R_ASNS2	Asparagine synthetase reaction	M_nh4_c	Ammonium	M_h_c	proton
	R_ASNS2	Asparagine synthetase reaction			M_ppi_c	Diphosphate
homomultimerisation	R_C_2_P00963_dimerisation	R_C_2_P00963_dimerisation reaction	P00963	Aspartate--ammonia ligase	R_ASNS2_enzyme	R_ASNS2_enzyme	R_C_2_P00963_dimerisation_activity
metabolic ligation	R_ASNTRS	Asparaginyl-tRNA synthetase reaction	M_asn__L_c	L-Asparagine	M_amp_c	AMP C10H12N5O7P	6_1_1_22	R_ASNTRS_enzyme	R_ASNTRS_enzyme	http://purl.obolibrary.org/obo/GO_0004816	asparagine-tRNA ligase activity
	R_ASNTRS	Asparaginyl-tRNA synthetase reaction	M_atp_c	ATP	M_asntrna_c	L-Asparaginyl-tRNA(Asn)
	R_ASNTRS	Asparaginyl-tRNA synthetase reaction	M_trnaasn_c	TRNA Asn C10H17O10PR2	M_ppi_c	Diphosphate
homomultimerisation	R_C_2_P0A8M0_dimerisation	R_C_2_P0A8M0_dimerisation reaction	P0A8M0	Asparagine--tRNA ligase	R_ASNTRS_enzyme	R_ASNTRS_enzyme	R_C_2_P0A8M0_dimerisation_activity
metabolic lyase process	R_ASP1DC	Aspartate 1-decarboxylase reaction	M_asp__L_c	L-Aspartate	M_ala_B_c	Beta-Alanine	4_1_1_11	R_ASP1DC_enzyme	R_ASP1DC_enzyme	http://purl.obolibrary.org/obo/GO_0004068	aspartate 1-decarboxylase activity
	R_ASP1DC	Aspartate 1-decarboxylase reaction	M_h_c	proton	M_co2_c	CO2
homomultimerisation	R_C_8_P0A790_octomerisation	R_C_8_P0A790_octomerisation reaction	P0A790	Aspartate 1-decarboxylase	C_8_P0A790	C_8_P0A790	R_C_8_P0A790_octomerisation_activity
co-enzyme recruitment	R_C_C_8_P0A790_1_M_pyr_c_cofactor_recruitment	R_C_C_8_P0A790_1_M_pyr_c_cofactor_recruitment reaction	C_8_P0A790	C_8_P0A790	R_ASP1DC_enzyme	R_ASP1DC_enzyme	R_C_C_8_P0A790_1_M_pyr_c_cofactor_recruitment_activity
	R_C_C_8_P0A790_1_M_pyr_c_cofactor_recruitment	R_C_C_8_P0A790_1_M_pyr_c_cofactor_recruitment reaction	M_pyr_c	Pyruvate
metabolic transference	R_ASPCT	Aspartate carbamoyltransferase reaction	M_asp__L_c	L-Aspartate	M_cbasp_c	N-Carbamoyl-L-aspartate	2_1_3_2	R_ASPCT_enzyme	R_ASPCT_enzyme	http://purl.obolibrary.org/obo/GO_0004070	aspartate carbamoyltransferase activity
	R_ASPCT	Aspartate carbamoyltransferase reaction	M_cbp_c	Carbamoyl phosphate	M_h_c	proton
	R_ASPCT	Aspartate carbamoyltransferase reaction			M_pi_c	phosphate(3-)
homomultimerisation	R_C_6_P0A7F3_hexamerisation	R_C_6_P0A7F3_hexamerisation reaction	P0A7F3	Aspartate carbamoyltransferase regulatory chain	C_6_P0A7F3	C_6_P0A7F3	R_C_6_P0A7F3_hexamerisation_activity
homomultimerisation	R_C_6_P0A786_hexamerisation	R_C_6_P0A786_hexamerisation reaction	P0A786	Aspartate carbamoyltransferase catalytic subunit	C_6_P0A786	C_6_P0A786	R_C_6_P0A786_hexamerisation_activity
co-enzyme recruitment	R_C_C_6_P0A7F3_1_M_zn2_c_cofactor_recruitment	R_C_C_6_P0A7F3_1_M_zn2_c_cofactor_recruitment reaction	C_6_P0A7F3	C_6_P0A7F3	C_C_6_P0A7F3_1_M_zn2_c	C_C_6_P0A7F3_1_M_zn2_c	R_C_C_6_P0A7F3_1_M_zn2_c_cofactor_recruitment_activity
	R_C_C_6_P0A7F3_1_M_zn2_c_cofactor_recruitment	R_C_C_6_P0A7F3_1_M_zn2_c_cofactor_recruitment reaction	M_zn2_c	Zinc
spontaneous protein-protein complex assembly	R_ASPCT_enzyme_complexation	R_ASPCT_enzyme_complexation reaction	C_C_6_P0A7F3_1_M_zn2_c	C_C_6_P0A7F3_1_M_zn2_c	R_ASPCT_enzyme	R_ASPCT_enzyme	R_ASPCT_enzyme_complexation_activity
	R_ASPCT_enzyme_complexation	R_ASPCT_enzyme_complexation reaction	C_6_P0A786	C_6_P0A786
metabolic transference	R_ASPCT_duplicate_2	R_ASPCT_duplicate_2 reaction	M_asp__L_c	L-Aspartate	M_cbasp_c	N-Carbamoyl-L-aspartate	2_1_3_2	R_ASPCT_duplicate_2_enzyme	R_ASPCT_duplicate_2_enzyme	http://purl.obolibrary.org/obo/GO_0004070	aspartate carbamoyltransferase activity
	R_ASPCT_duplicate_2	R_ASPCT_duplicate_2 reaction	M_cbp_c	Carbamoyl phosphate	M_h_c	proton
	R_ASPCT_duplicate_2	R_ASPCT_duplicate_2 reaction			M_pi_c	phosphate(3-)
homomultimerisation	R_C_6_P0A786_hexamerisation	R_C_6_P0A786_hexamerisation reaction	P0A786	Aspartate carbamoyltransferase catalytic subunit	R_ASPCT_duplicate_2_enzyme	R_ASPCT_duplicate_2_enzyme	R_C_6_P0A786_hexamerisation_activity
metabolic transference	R_ASPK	Aspartate kinase reaction	M_asp__L_c	L-Aspartate	M_4pasp_c	4-Phospho-L-aspartate	2_7_2_4	R_ASPK_enzyme	R_ASPK_enzyme	http://purl.obolibrary.org/obo/GO_0004072	aspartate kinase activity
	R_ASPK	Aspartate kinase reaction	M_atp_c	ATP	M_adp_c	ADP
homomultimerisation	R_C_4_P00562_tetramerisation	R_C_4_P00562_tetramerisation reaction	P00562	Bifunctional aspartokinase/homoserine dehydrogenase 2 (Aspartokinase II/homoserine dehydrogenase II) (AKII-HDII) [Includes: Aspartokinase	R_ASPK_enzyme	R_ASPK_enzyme	R_C_4_P00562_tetramerisation_activity
metabolic transference	R_ASPK_duplicate_2	R_ASPK_duplicate_2 reaction	M_asp__L_c	L-Aspartate	M_4pasp_c	4-Phospho-L-aspartate	2_7_2_4	R_ASPK_duplicate_2_enzyme	R_ASPK_duplicate_2_enzyme	http://purl.obolibrary.org/obo/GO_0004072	aspartate kinase activity
	R_ASPK_duplicate_2	R_ASPK_duplicate_2 reaction	M_atp_c	ATP	M_adp_c	ADP
homomultimerisation	R_C_4_P00561_tetramerisation	R_C_4_P00561_tetramerisation reaction	P00561	Bifunctional aspartokinase/homoserine dehydrogenase 1 (Aspartokinase I/homoserine dehydrogenase I) (AKI-HDI) [Includes: Aspartokinase	R_ASPK_duplicate_2_enzyme	R_ASPK_duplicate_2_enzyme	R_C_4_P00561_tetramerisation_activity
metabolic transference	R_ASPK_duplicate_3	R_ASPK_duplicate_3 reaction	M_asp__L_c	L-Aspartate	M_4pasp_c	4-Phospho-L-aspartate	2_7_2_4	R_ASPK_duplicate_3_enzyme	R_ASPK_duplicate_3_enzyme	http://purl.obolibrary.org/obo/GO_0004072	aspartate kinase activity
	R_ASPK_duplicate_3	R_ASPK_duplicate_3 reaction	M_atp_c	ATP	M_adp_c	ADP
homomultimerisation	R_C_2_P08660_dimerisation	R_C_2_P08660_dimerisation reaction	P08660	Lysine-sensitive aspartokinase 3	R_ASPK_duplicate_3_enzyme	R_ASPK_duplicate_3_enzyme	R_C_2_P08660_dimerisation_activity
enzymatic metabolic reaction	R_ASPO3	L-aspartate oxidase reaction	M_asp__L_c	L-Aspartate	M_h_c	proton	R_ASPO3_activity	R_ASPO3_enzyme	R_ASPO3_enzyme	http://purl.obolibrary.org/obo/GO_0003824	catalytic activity
	R_ASPO3	L-aspartate oxidase reaction	M_q8_c	Ubiquinone-8	M_iasp_c	Iminoaspartate
	R_ASPO3	L-aspartate oxidase reaction			M_q8h2_c	Ubiquinol-8
co-enzyme recruitment	R_C_P10902_1_M_fad_c_cofactor_recruitment	R_C_P10902_1_M_fad_c_cofactor_recruitment reaction	P10902	L-aspartate oxidase (LASPO)	R_ASPO3_enzyme	R_ASPO3_enzyme	R_C_P10902_1_M_fad_c_cofactor_recruitment_activity
	R_C_P10902_1_M_fad_c_cofactor_recruitment	R_C_P10902_1_M_fad_c_cofactor_recruitment reaction	M_fad_c	Flavin adenine dinucleotide oxidized
enzymatic metabolic reaction	R_ASPO4	L-aspartate oxidase reaction	M_asp__L_c	L-Aspartate	M_h_c	proton	R_ASPO4_activity	R_ASPO4_enzyme	R_ASPO4_enzyme	http://purl.obolibrary.org/obo/GO_0003824	catalytic activity
	R_ASPO4	L-aspartate oxidase reaction	M_mqn8_c	Menaquinone 8	M_iasp_c	Iminoaspartate
	R_ASPO4	L-aspartate oxidase reaction			M_mql8_c	Menaquinol 8
co-enzyme recruitment	R_C_P10902_1_M_fad_c_cofactor_recruitment	R_C_P10902_1_M_fad_c_cofactor_recruitment reaction	P10902	L-aspartate oxidase (LASPO)	R_ASPO4_enzyme	R_ASPO4_enzyme	R_C_P10902_1_M_fad_c_cofactor_recruitment_activity
	R_C_P10902_1_M_fad_c_cofactor_recruitment	R_C_P10902_1_M_fad_c_cofactor_recruitment reaction	M_fad_c	Flavin adenine dinucleotide oxidized
metabolic oxido-reduction	R_ASPO5	L-aspartate oxidase reaction	M_asp__L_c	L-Aspartate	M_h_c	proton	1_5_99_-	R_ASPO5_enzyme	R_ASPO5_enzyme	http://purl.obolibrary.org/obo/GO_0016491	oxidoreductase activity
	R_ASPO5	L-aspartate oxidase reaction	M_fum_c	Fumarate	M_iasp_c	Iminoaspartate
	R_ASPO5	L-aspartate oxidase reaction			M_succ_c	Succinate
co-enzyme recruitment	R_C_P10902_1_M_fad_c_cofactor_recruitment	R_C_P10902_1_M_fad_c_cofactor_recruitment reaction	P10902	L-aspartate oxidase (LASPO)	R_ASPO5_enzyme	R_ASPO5_enzyme	R_C_P10902_1_M_fad_c_cofactor_recruitment_activity
	R_C_P10902_1_M_fad_c_cofactor_recruitment	R_C_P10902_1_M_fad_c_cofactor_recruitment reaction	M_fad_c	Flavin adenine dinucleotide oxidized
metabolic oxido-reduction	R_ASPO6	L-aspartate oxidase reaction	M_asp__L_c	L-Aspartate	M_h2o2_c	Hydrogen peroxide	1_4_3_16	R_ASPO6_enzyme	R_ASPO6_enzyme	http://purl.obolibrary.org/obo/GO_0044318	L-aspartate:fumarate oxidoreductase activity
	R_ASPO6	L-aspartate oxidase reaction	M_o2_c	O2 O2	M_h_c	proton
	R_ASPO6	L-aspartate oxidase reaction			M_iasp_c	Iminoaspartate
co-enzyme recruitment	R_C_P10902_1_M_fad_c_cofactor_recruitment	R_C_P10902_1_M_fad_c_cofactor_recruitment reaction	P10902	L-aspartate oxidase (LASPO)	R_ASPO6_enzyme	R_ASPO6_enzyme	R_C_P10902_1_M_fad_c_cofactor_recruitment_activity
	R_C_P10902_1_M_fad_c_cofactor_recruitment	R_C_P10902_1_M_fad_c_cofactor_recruitment reaction	M_fad_c	Flavin adenine dinucleotide oxidized
metabolic lyase process	R_ASPT	L-aspartase reaction	M_asp__L_c	L-Aspartate	M_fum_c	Fumarate	4_3_1_1	R_ASPT_enzyme	R_ASPT_enzyme	http://purl.obolibrary.org/obo/GO_0008797	aspartate ammonia-lyase activity
	R_ASPT	L-aspartase reaction			M_nh4_c	Ammonium
homomultimerisation	R_C_4_P0AC38_tetramerisation	R_C_4_P0AC38_tetramerisation reaction	P0AC38	Aspartate ammonia-lyase (Aspartase)	R_ASPT_enzyme	R_ASPT_enzyme	R_C_4_P0AC38_tetramerisation_activity
metabolic transference	R_ASPTA	Aspartate transaminase reaction	M_akg_c	2-Oxoglutarate	M_glu__L_c	L-Glutamate	2_6_1_1	R_ASPTA_enzyme	R_ASPTA_enzyme	http://purl.obolibrary.org/obo/GO_0004069	L-aspartate:2-oxoglutarate aminotransferase activity
	R_ASPTA	Aspartate transaminase reaction	M_asp__L_c	L-Aspartate	M_oaa_c	Oxaloacetate
homomultimerisation	R_C_2_P00509_dimerisation	R_C_2_P00509_dimerisation reaction	P00509	Aspartate aminotransferase (AspAT)	C_2_P00509	C_2_P00509	R_C_2_P00509_dimerisation_activity
co-enzyme recruitment	R_C_C_2_P00509_1_M_pydx5p_c_cofactor_recruitment	R_C_C_2_P00509_1_M_pydx5p_c_cofactor_recruitment reaction	C_2_P00509	C_2_P00509	R_ASPTA_enzyme	R_ASPTA_enzyme	R_C_C_2_P00509_1_M_pydx5p_c_cofactor_recruitment_activity
	R_C_C_2_P00509_1_M_pydx5p_c_cofactor_recruitment	R_C_C_2_P00509_1_M_pydx5p_c_cofactor_recruitment reaction	M_pydx5p_c	Pyridoxal 5'-phosphate
metabolic ligation	R_ASPTRS	Aspartyl-tRNA synthetase reaction	M_asp__L_c	L-Aspartate	M_amp_c	AMP C10H12N5O7P	6_1_1_12	R_ASPTRS_enzyme	R_ASPTRS_enzyme	http://purl.obolibrary.org/obo/GO_0004815	aspartate-tRNA ligase activity
	R_ASPTRS	Aspartyl-tRNA synthetase reaction	M_atp_c	ATP	M_asptrna_c	L-Aspartyl-tRNA(Asp)
	R_ASPTRS	Aspartyl-tRNA synthetase reaction	M_trnaasp_c	TRNA(Asp)	M_ppi_c	Diphosphate
homomultimerisation	R_C_2_P21889_dimerisation	R_C_2_P21889_dimerisation reaction	P21889	Aspartate--tRNA ligase	R_ASPTRS_enzyme	R_ASPTRS_enzyme	R_C_2_P21889_dimerisation_activity
metabolic oxido-reduction	R_ASR	Arsenate reductase reaction	M_aso4_c	Arsenate	M_aso3_c	Arsenite	1_20_4_1	R_ASR_enzyme	R_ASR_enzyme	http://purl.obolibrary.org/obo/GO_0008794	arsenate reductase (glutaredoxin) activity
	R_ASR	Arsenate reductase reaction	M_gthrd_c	Reduced glutathione	M_gthox_c	Oxidized glutathione
	R_ASR	Arsenate reductase reaction			M_h2o_c	water
spontaneous protein-protein complex assembly	R_ASR_enzyme_complexation	R_ASR_enzyme_complexation reaction	P0AB96	Arsenate reductase	R_ASR_enzyme	R_ASR_enzyme	R_ASR_enzyme_complexation_activity
	R_ASR_enzyme_complexation	R_ASR_enzyme_complexation reaction	P0AC59	Glutaredoxin 2 (Grx2)
metabolic transference	R_AST	Arginine succinyltransferase reaction	M_arg__L_c	L-Arginine	M_coa_c	Coenzyme A	2_3_1_109	P0AE37	Arginine N-succinyltransferase (AST)	http://purl.obolibrary.org/obo/GO_0008791	arginine N-succinyltransferase activity
	R_AST	Arginine succinyltransferase reaction	M_succoa_c	Succinyl-CoA	M_h_c	proton
	R_AST	Arginine succinyltransferase reaction			M_sucarg_c	N2-Succinyl-L-arginine
metabolic oxido-reduction	R_ATHRDHr	L-allo-threonine dehydrogenase reaction	M_athr__L_c	L-Allo-threonine	M_2aobut_c	L-2-Amino-3-oxobutanoate	1_1_1_381	R_ATHRDHr_enzyme	R_ATHRDHr_enzyme	http://purl.obolibrary.org/obo/GO_0016491	oxidoreductase activity
	R_ATHRDHr	L-allo-threonine dehydrogenase reaction	M_nadp_c	Nicotinamide adenine dinucleotide phosphate	M_h_c	proton
	R_ATHRDHr	L-allo-threonine dehydrogenase reaction			M_nadph_c	Nicotinamide adenine dinucleotide phosphate - reduced
homomultimerisation	R_C_4_P39831_tetramerisation	R_C_4_P39831_tetramerisation reaction	P39831	NADP-dependent 3-hydroxy acid dehydrogenase YdfG (L-allo-threonine dehydrogenase)	R_ATHRDHr_enzyme	R_ATHRDHr_enzyme	R_C_4_P39831_tetramerisation_activity
metabolic hydrolysis	R_ATPHs	ATP amine hydrolysis (spontaneous) reaction	M_atp_c	ATP	M_itp_c	ITP C10H11N4O14P3	3_5_4_17	R_ATPHs_enzyme	R_ATPHs_enzyme	http://purl.obolibrary.org/obo/GO_0047623	adenosine-phosphate deaminase activity
	R_ATPHs	ATP amine hydrolysis (spontaneous) reaction	M_h2o_c	water	M_nh4_c	Ammonium
	R_ATPHs	ATP amine hydrolysis (spontaneous) reaction	M_h_c	proton
spontaneous protein-protein complex assembly	R_ATPHs_enzyme_complexation	R_ATPHs_enzyme_complexation reaction			R_ATPHs_enzyme	R_ATPHs_enzyme	R_ATPHs_enzyme_complexation_activity
metabolic hydrolysis	R_ATPM	ATP maintenance requirement reaction	M_atp_c	ATP	M_adp_c	ADP	3_6_1_15			http://purl.obolibrary.org/obo/GO_0017111	nucleoside-triphosphatase activity
	R_ATPM	ATP maintenance requirement reaction	M_h2o_c	water	M_h_c	proton
	R_ATPM	ATP maintenance requirement reaction			M_pi_c	phosphate(3-)
metabolic transference	R_ATPPRT	ATP phosphoribosyltransferase reaction	M_atp_c	ATP	M_ppi_c	Diphosphate	2_4_2_17	R_ATPPRT_enzyme	R_ATPPRT_enzyme	http://purl.obolibrary.org/obo/GO_0003879	ATP phosphoribosyltransferase activity
	R_ATPPRT	ATP phosphoribosyltransferase reaction	M_prpp_c	5-Phospho-alpha-D-ribose 1-diphosphate	M_prbatp_c	1-(5-Phosphoribosyl)-ATP
homomultimerisation	R_C_2_P60757_dimerisation	R_C_2_P60757_dimerisation reaction	P60757	ATP phosphoribosyltransferase (ATP-PRT) (ATP-PRTase)	C_2_P60757	C_2_P60757	R_C_2_P60757_dimerisation_activity
co-enzyme recruitment	R_C_C_2_P60757_1_M_mg2_c_cofactor_recruitment	R_C_C_2_P60757_1_M_mg2_c_cofactor_recruitment reaction	C_2_P60757	C_2_P60757	R_ATPPRT_enzyme	R_ATPPRT_enzyme	R_C_C_2_P60757_1_M_mg2_c_cofactor_recruitment_activity
	R_C_C_2_P60757_1_M_mg2_c_cofactor_recruitment	R_C_C_2_P60757_1_M_mg2_c_cofactor_recruitment reaction	M_mg2_c	Magnesium
metabolic oxido-reduction	R_BETALDHx	Betaine-aldehyde dehydrogenase reaction	M_betald_c	Betaine aldehyde	M_glyb_c	Glycine betaine	1_2_1_8	R_BETALDHx_enzyme	R_BETALDHx_enzyme	http://purl.obolibrary.org/obo/GO_0008802	betaine-aldehyde dehydrogenase activity
	R_BETALDHx	Betaine-aldehyde dehydrogenase reaction	M_h2o_c	water	M_h_c	proton
	R_BETALDHx	Betaine-aldehyde dehydrogenase reaction	M_nad_c	Nicotinamide adenine dinucleotide	M_nadh_c	Nicotinamide adenine dinucleotide - reduced
homomultimerisation	R_C_4_P17445_tetramerisation	R_C_4_P17445_tetramerisation reaction	P17445	NAD/NADP-dependent betaine aldehyde dehydrogenase (BADH)	C_4_P17445	C_4_P17445	R_C_4_P17445_tetramerisation_activity
co-enzyme recruitment	R_C_C_4_P17445_2_M_k_c_cofactor_recruitment	R_C_C_4_P17445_2_M_k_c_cofactor_recruitment reaction	C_4_P17445	C_4_P17445	R_BETALDHx_enzyme	R_BETALDHx_enzyme	R_C_C_4_P17445_2_M_k_c_cofactor_recruitment_activity
	R_C_C_4_P17445_2_M_k_c_cofactor_recruitment	R_C_C_4_P17445_2_M_k_c_cofactor_recruitment reaction	M_k_c	Potassium
metabolic oxido-reduction	R_BETALDHy	Betaine-aldehyde dehydrogenase reaction	M_betald_c	Betaine aldehyde	M_glyb_c	Glycine betaine	1_2_1_8	R_BETALDHy_enzyme	R_BETALDHy_enzyme	http://purl.obolibrary.org/obo/GO_0008802	betaine-aldehyde dehydrogenase activity
	R_BETALDHy	Betaine-aldehyde dehydrogenase reaction	M_h2o_c	water	M_h_c	proton
	R_BETALDHy	Betaine-aldehyde dehydrogenase reaction	M_nadp_c	Nicotinamide adenine dinucleotide phosphate	M_nadph_c	Nicotinamide adenine dinucleotide phosphate - reduced
homomultimerisation	R_C_4_P17445_tetramerisation	R_C_4_P17445_tetramerisation reaction	P17445	NAD/NADP-dependent betaine aldehyde dehydrogenase (BADH)	C_4_P17445	C_4_P17445	R_C_4_P17445_tetramerisation_activity
co-enzyme recruitment	R_C_C_4_P17445_2_M_k_c_cofactor_recruitment	R_C_C_4_P17445_2_M_k_c_cofactor_recruitment reaction	C_4_P17445	C_4_P17445	R_BETALDHy_enzyme	R_BETALDHy_enzyme	R_C_C_4_P17445_2_M_k_c_cofactor_recruitment_activity
	R_C_C_4_P17445_2_M_k_c_cofactor_recruitment	R_C_C_4_P17445_2_M_k_c_cofactor_recruitment reaction	M_k_c	Potassium
enzymatic metabolic reaction	R_BMOCOS	Bis-molybdenum cofactor synthase reaction	M_moco_c	Molybdenum cofactor	M_amp_c	AMP C10H12N5O7P	R_BMOCOS_activity	R_BMOCOS_enzyme	R_BMOCOS_enzyme	http://purl.obolibrary.org/obo/GO_0003824	catalytic activity
	R_BMOCOS	Bis-molybdenum cofactor synthase reaction	M_mptamp_c	Adenylated molybdopterin	M_bmoco_c	Bis-molybdenum cofactor
	R_BMOCOS	Bis-molybdenum cofactor synthase reaction			M_cu2_c	Copper
homomultimerisation	R_C_2_P12281_dimerisation	R_C_2_P12281_dimerisation reaction	P12281	Molybdopterin molybdenumtransferase (MPT Mo-transferase)	C_2_P12281	C_2_P12281	R_C_2_P12281_dimerisation_activity
co-enzyme recruitment	R_C_C_2_P12281_1_M_mg2_c_cofactor_recruitment	R_C_C_2_P12281_1_M_mg2_c_cofactor_recruitment reaction	C_2_P12281	C_2_P12281	R_BMOCOS_enzyme	R_BMOCOS_enzyme	R_C_C_2_P12281_1_M_mg2_c_cofactor_recruitment_activity
	R_C_C_2_P12281_1_M_mg2_c_cofactor_recruitment	R_C_C_2_P12281_1_M_mg2_c_cofactor_recruitment reaction	M_mg2_c	Magnesium
enzymatic metabolic reaction	R_BMOGDS1	Bis-molybdopterin guanine dinucleotide synthase (single GDP) reaction	M_bmoco_c	Bis-molybdenum cofactor	M_bmoco1gdp_c	Bis-molybdopterin mono-guanine dinucleotide	R_BMOGDS1_activity	R_BMOGDS1_enzyme	R_BMOGDS1_enzyme	http://purl.obolibrary.org/obo/GO_0003824	catalytic activity
	R_BMOGDS1	Bis-molybdopterin guanine dinucleotide synthase (single GDP) reaction	M_gtp_c	GTP C10H12N5O14P3	M_ppi_c	Diphosphate
	R_BMOGDS1	Bis-molybdopterin guanine dinucleotide synthase (single GDP) reaction	M_h_c	proton
co-enzyme recruitment	R_C_P32173_1.0_M_mg2_c_cofactor_recruitment	R_C_P32173_1.0_M_mg2_c_cofactor_recruitment reaction	P32173	Molybdenum cofactor guanylyltransferase (MoCo guanylyltransferase)	R_BMOGDS1_enzyme	R_BMOGDS1_enzyme	R_C_P32173_1.0_M_mg2_c_cofactor_recruitment_activity
	R_C_P32173_1.0_M_mg2_c_cofactor_recruitment	R_C_P32173_1.0_M_mg2_c_cofactor_recruitment reaction	M_mg2_c	Magnesium
enzymatic metabolic reaction	R_BMOGDS1_duplicate_2	R_BMOGDS1_duplicate_2 reaction	M_bmoco_c	Bis-molybdenum cofactor	M_bmoco1gdp_c	Bis-molybdopterin mono-guanine dinucleotide	R_BMOGDS1_duplicate_2_activity	R_BMOGDS1_duplicate_2_enzyme	R_BMOGDS1_duplicate_2_enzyme	http://purl.obolibrary.org/obo/GO_0003824	catalytic activity
	R_BMOGDS1_duplicate_2	R_BMOGDS1_duplicate_2 reaction	M_gtp_c	GTP C10H12N5O14P3	M_ppi_c	Diphosphate
	R_BMOGDS1_duplicate_2	R_BMOGDS1_duplicate_2 reaction	M_h_c	proton
homomultimerisation	R_C_2_P32125_dimerisation	R_C_2_P32125_dimerisation reaction	P32125	Molybdopterin-guanine dinucleotide biosynthesis adapter protein (MGD biosynthesis adapter protein) (Molybdenum cofactor biosynthesis adapter protein) (Moco biosynthesis adapter protein) (Molybdopterin-guanine dinucleotide biosynthesis protein B)	C_2_P32125	C_2_P32125	R_C_2_P32125_dimerisation_activity
co-enzyme recruitment	R_C_P32173_1.0_M_mg2_c_cofactor_recruitment	R_C_P32173_1.0_M_mg2_c_cofactor_recruitment reaction	P32173	Molybdenum cofactor guanylyltransferase (MoCo guanylyltransferase)	C_P32173_1.0_M_mg2_c	C_P32173_1.0_M_mg2_c	R_C_P32173_1.0_M_mg2_c_cofactor_recruitment_activity
	R_C_P32173_1.0_M_mg2_c_cofactor_recruitment	R_C_P32173_1.0_M_mg2_c_cofactor_recruitment reaction	M_mg2_c	Magnesium
spontaneous protein-protein complex assembly	R_BMOGDS1_duplicate_2_enzyme_complexation	R_BMOGDS1_duplicate_2_enzyme_complexation reaction	C_P32173_1.0_M_mg2_c	C_P32173_1.0_M_mg2_c	R_BMOGDS1_duplicate_2_enzyme	R_BMOGDS1_duplicate_2_enzyme	R_BMOGDS1_duplicate_2_enzyme_complexation_activity
	R_BMOGDS1_duplicate_2_enzyme_complexation	R_BMOGDS1_duplicate_2_enzyme_complexation reaction	C_2_P32125	C_2_P32125
enzymatic metabolic reaction	R_BMOGDS2	Bis-molybdopterin guanine dinucleotide synthase reaction	M_bmoco1gdp_c	Bis-molybdopterin mono-guanine dinucleotide	M_bmocogdp_c	Bis-molybdopterin guanine dinucleotide	R_BMOGDS2_activity	R_BMOGDS2_enzyme	R_BMOGDS2_enzyme	http://purl.obolibrary.org/obo/GO_0003824	catalytic activity
	R_BMOGDS2	Bis-molybdopterin guanine dinucleotide synthase reaction	M_gtp_c	GTP C10H12N5O14P3	M_ppi_c	Diphosphate
	R_BMOGDS2	Bis-molybdopterin guanine dinucleotide synthase reaction	M_h_c	proton
co-enzyme recruitment	R_C_P32173_1.0_M_mg2_c_cofactor_recruitment	R_C_P32173_1.0_M_mg2_c_cofactor_recruitment reaction	P32173	Molybdenum cofactor guanylyltransferase (MoCo guanylyltransferase)	R_BMOGDS2_enzyme	R_BMOGDS2_enzyme	R_C_P32173_1.0_M_mg2_c_cofactor_recruitment_activity
	R_C_P32173_1.0_M_mg2_c_cofactor_recruitment	R_C_P32173_1.0_M_mg2_c_cofactor_recruitment reaction	M_mg2_c	Magnesium
enzymatic metabolic reaction	R_BMOGDS2_duplicate_2	R_BMOGDS2_duplicate_2 reaction	M_bmoco1gdp_c	Bis-molybdopterin mono-guanine dinucleotide	M_bmocogdp_c	Bis-molybdopterin guanine dinucleotide	R_BMOGDS2_duplicate_2_activity	R_BMOGDS2_duplicate_2_enzyme	R_BMOGDS2_duplicate_2_enzyme	http://purl.obolibrary.org/obo/GO_0003824	catalytic activity
	R_BMOGDS2_duplicate_2	R_BMOGDS2_duplicate_2 reaction	M_gtp_c	GTP C10H12N5O14P3	M_ppi_c	Diphosphate
	R_BMOGDS2_duplicate_2	R_BMOGDS2_duplicate_2 reaction	M_h_c	proton
homomultimerisation	R_C_2_P32125_dimerisation	R_C_2_P32125_dimerisation reaction	P32125	Molybdopterin-guanine dinucleotide biosynthesis adapter protein (MGD biosynthesis adapter protein) (Molybdenum cofactor biosynthesis adapter protein) (Moco biosynthesis adapter protein) (Molybdopterin-guanine dinucleotide biosynthesis protein B)	C_2_P32125	C_2_P32125	R_C_2_P32125_dimerisation_activity
co-enzyme recruitment	R_C_P32173_1.0_M_mg2_c_cofactor_recruitment	R_C_P32173_1.0_M_mg2_c_cofactor_recruitment reaction	P32173	Molybdenum cofactor guanylyltransferase (MoCo guanylyltransferase)	C_P32173_1.0_M_mg2_c	C_P32173_1.0_M_mg2_c	R_C_P32173_1.0_M_mg2_c_cofactor_recruitment_activity
	R_C_P32173_1.0_M_mg2_c_cofactor_recruitment	R_C_P32173_1.0_M_mg2_c_cofactor_recruitment reaction	M_mg2_c	Magnesium
spontaneous protein-protein complex assembly	R_BMOGDS2_duplicate_2_enzyme_complexation	R_BMOGDS2_duplicate_2_enzyme_complexation reaction	C_P32173_1.0_M_mg2_c	C_P32173_1.0_M_mg2_c	R_BMOGDS2_duplicate_2_enzyme	R_BMOGDS2_duplicate_2_enzyme	R_BMOGDS2_duplicate_2_enzyme_complexation_activity
	R_BMOGDS2_duplicate_2_enzyme_complexation	R_BMOGDS2_duplicate_2_enzyme_complexation reaction	C_2_P32125	C_2_P32125
metabolic hydrolysis	R_BPNT	3',5'-bisphosphate nucleotidase reaction	M_h2o_c	water	M_amp_c	AMP C10H12N5O7P	3_1_3_7	R_BPNT_enzyme	R_BPNT_enzyme	http://purl.obolibrary.org/obo/GO_0008441	3'(2'),5'-bisphosphate nucleotidase activity
	R_BPNT	3',5'-bisphosphate nucleotidase reaction	M_pap_c	Adenosine 3',5'-bisphosphate	M_pi_c	phosphate(3-)
co-enzyme recruitment	R_C_P22255_1_M_mg2_c_cofactor_recruitment	R_C_P22255_1_M_mg2_c_cofactor_recruitment reaction	P22255	3'(2'),5'-bisphosphate nucleotidase CysQ	R_BPNT_enzyme	R_BPNT_enzyme	R_C_P22255_1_M_mg2_c_cofactor_recruitment_activity
	R_C_P22255_1_M_mg2_c_cofactor_recruitment	R_C_P22255_1_M_mg2_c_cofactor_recruitment reaction	M_mg2_c	Magnesium
enzymatic metabolic reaction	R_BSORx	Biotin sulfoxide reductase reaction	M_btnso_c	D-biotin d-sulfoxide	M_btn_c	Biotin	R_BSORx_activity	R_BSORx_enzyme	R_BSORx_enzyme	http://purl.obolibrary.org/obo/GO_0003824	catalytic activity
	R_BSORx	Biotin sulfoxide reductase reaction	M_h_c	proton	M_h2o_c	water
	R_BSORx	Biotin sulfoxide reductase reaction	M_nadh_c	Nicotinamide adenine dinucleotide - reduced	M_nad_c	Nicotinamide adenine dinucleotide
co-enzyme recruitment	R_C_P20099_1_M_bmocogdp_c_cofactor_recruitment	R_C_P20099_1_M_bmocogdp_c_cofactor_recruitment reaction	P20099	Biotin sulfoxide reductase (BDS reductase) (BSO reductase)	R_BSORx_enzyme	R_BSORx_enzyme	R_C_P20099_1_M_bmocogdp_c_cofactor_recruitment_activity
	R_C_P20099_1_M_bmocogdp_c_cofactor_recruitment	R_C_P20099_1_M_bmocogdp_c_cofactor_recruitment reaction	M_bmocogdp_c	Bis-molybdopterin guanine dinucleotide
metabolic oxido-reduction	R_BSORy	Biotin sulfoxide reductase reaction	M_btnso_c	D-biotin d-sulfoxide	M_btn_c	Biotin	1_-_-_-	R_BSORy_enzyme	R_BSORy_enzyme	http://purl.obolibrary.org/obo/GO_0016491	oxidoreductase activity
	R_BSORy	Biotin sulfoxide reductase reaction	M_h_c	proton	M_h2o_c	water
	R_BSORy	Biotin sulfoxide reductase reaction	M_nadph_c	Nicotinamide adenine dinucleotide phosphate - reduced	M_nadp_c	Nicotinamide adenine dinucleotide phosphate
co-enzyme recruitment	R_C_P20099_1_M_bmocogdp_c_cofactor_recruitment	R_C_P20099_1_M_bmocogdp_c_cofactor_recruitment reaction	P20099	Biotin sulfoxide reductase (BDS reductase) (BSO reductase)	R_BSORy_enzyme	R_BSORy_enzyme	R_C_P20099_1_M_bmocogdp_c_cofactor_recruitment_activity
	R_C_P20099_1_M_bmocogdp_c_cofactor_recruitment	R_C_P20099_1_M_bmocogdp_c_cofactor_recruitment reaction	M_bmocogdp_c	Bis-molybdopterin guanine dinucleotide
enzymatic metabolic reaction	R_BTS5	Biotin synthase reaction	M_amet_c	S-Adenosyl-L-methionine	M_btn_c	Biotin	R_BTS5_activity	R_BTS5_enzyme	R_BTS5_enzyme	http://purl.obolibrary.org/obo/GO_0003824	catalytic activity
	R_BTS5	Biotin synthase reaction	M_dtbt_c	Dethiobiotin	M_dad_5_c	5'-Deoxyadenosine
	R_BTS5	Biotin synthase reaction			M_h_c	proton
	R_BTS5	Biotin synthase reaction			M_met__L_c	L-Methionine
homomultimerisation	R_C_2_P12996_dimerisation	R_C_2_P12996_dimerisation reaction	P12996	Biotin synthase	R_BTS5_enzyme	R_BTS5_enzyme	R_C_2_P12996_dimerisation_activity
metabolic transference	R_BUTCT	Acetyl-CoA:butyrate-CoA transferase reaction	M_accoa_c	Acetyl-CoA	M_ac_c	Acetate	2_8_3_8	R_BUTCT_enzyme	R_BUTCT_enzyme	http://purl.obolibrary.org/obo/GO_0008775	acetate CoA-transferase activity
	R_BUTCT	Acetyl-CoA:butyrate-CoA transferase reaction	M_but_c	Butyrate (n-C4:0)	M_btcoa_c	Butanoyl-CoA
spontaneous protein-protein complex assembly	R_BUTCT_enzyme_complexation	R_BUTCT_enzyme_complexation reaction	P76458	Acetate CoA-transferase subunit alpha	R_BUTCT_enzyme	R_BUTCT_enzyme	R_BUTCT_enzyme_complexation_activity
	R_BUTCT_enzyme_complexation	R_BUTCT_enzyme_complexation reaction	P76459	Acetate CoA-transferase subunit beta
enzymatic metabolic reaction	R_BWCOGDS1	Tungsten bispterin guanine dinucleotide synthase (single GDP) reaction	M_bwco_c	Tungsten bispterin cofactor	M_bwco1gdp_c	Tungsten bispterin cofactor mono-guanine dinucleotide	R_BWCOGDS1_activity	R_BWCOGDS1_enzyme	R_BWCOGDS1_enzyme	http://purl.obolibrary.org/obo/GO_0003824	catalytic activity
	R_BWCOGDS1	Tungsten bispterin guanine dinucleotide synthase (single GDP) reaction	M_gtp_c	GTP C10H12N5O14P3	M_ppi_c	Diphosphate
	R_BWCOGDS1	Tungsten bispterin guanine dinucleotide synthase (single GDP) reaction	M_h_c	proton
co-enzyme recruitment	R_C_P32173_1.0_M_mg2_c_cofactor_recruitment	R_C_P32173_1.0_M_mg2_c_cofactor_recruitment reaction	P32173	Molybdenum cofactor guanylyltransferase (MoCo guanylyltransferase)	R_BWCOGDS1_enzyme	R_BWCOGDS1_enzyme	R_C_P32173_1.0_M_mg2_c_cofactor_recruitment_activity
	R_C_P32173_1.0_M_mg2_c_cofactor_recruitment	R_C_P32173_1.0_M_mg2_c_cofactor_recruitment reaction	M_mg2_c	Magnesium
enzymatic metabolic reaction	R_BWCOGDS1_duplicate_2	R_BWCOGDS1_duplicate_2 reaction	M_bwco_c	Tungsten bispterin cofactor	M_bwco1gdp_c	Tungsten bispterin cofactor mono-guanine dinucleotide	R_BWCOGDS1_duplicate_2_activity	R_BWCOGDS1_duplicate_2_enzyme	R_BWCOGDS1_duplicate_2_enzyme	http://purl.obolibrary.org/obo/GO_0003824	catalytic activity
	R_BWCOGDS1_duplicate_2	R_BWCOGDS1_duplicate_2 reaction	M_gtp_c	GTP C10H12N5O14P3	M_ppi_c	Diphosphate
	R_BWCOGDS1_duplicate_2	R_BWCOGDS1_duplicate_2 reaction	M_h_c	proton
homomultimerisation	R_C_2_P32125_dimerisation	R_C_2_P32125_dimerisation reaction	P32125	Molybdopterin-guanine dinucleotide biosynthesis adapter protein (MGD biosynthesis adapter protein) (Molybdenum cofactor biosynthesis adapter protein) (Moco biosynthesis adapter protein) (Molybdopterin-guanine dinucleotide biosynthesis protein B)	C_2_P32125	C_2_P32125	R_C_2_P32125_dimerisation_activity
co-enzyme recruitment	R_C_P32173_1.0_M_mg2_c_cofactor_recruitment	R_C_P32173_1.0_M_mg2_c_cofactor_recruitment reaction	P32173	Molybdenum cofactor guanylyltransferase (MoCo guanylyltransferase)	C_P32173_1.0_M_mg2_c	C_P32173_1.0_M_mg2_c	R_C_P32173_1.0_M_mg2_c_cofactor_recruitment_activity
	R_C_P32173_1.0_M_mg2_c_cofactor_recruitment	R_C_P32173_1.0_M_mg2_c_cofactor_recruitment reaction	M_mg2_c	Magnesium
spontaneous protein-protein complex assembly	R_BWCOGDS1_duplicate_2_enzyme_complexation	R_BWCOGDS1_duplicate_2_enzyme_complexation reaction	C_P32173_1.0_M_mg2_c	C_P32173_1.0_M_mg2_c	R_BWCOGDS1_duplicate_2_enzyme	R_BWCOGDS1_duplicate_2_enzyme	R_BWCOGDS1_duplicate_2_enzyme_complexation_activity
	R_BWCOGDS1_duplicate_2_enzyme_complexation	R_BWCOGDS1_duplicate_2_enzyme_complexation reaction	C_2_P32125	C_2_P32125
enzymatic metabolic reaction	R_BWCOGDS2	Tungsten bispterin guanine dinucleotide synthase reaction	M_bwco1gdp_c	Tungsten bispterin cofactor mono-guanine dinucleotide	M_bwcogdp_c	Tungsten bispterin cofactor guanine dinucleotide	R_BWCOGDS2_activity	R_BWCOGDS2_enzyme	R_BWCOGDS2_enzyme	http://purl.obolibrary.org/obo/GO_0003824	catalytic activity
	R_BWCOGDS2	Tungsten bispterin guanine dinucleotide synthase reaction	M_gtp_c	GTP C10H12N5O14P3	M_ppi_c	Diphosphate
	R_BWCOGDS2	Tungsten bispterin guanine dinucleotide synthase reaction	M_h_c	proton
co-enzyme recruitment	R_C_P32173_1.0_M_mg2_c_cofactor_recruitment	R_C_P32173_1.0_M_mg2_c_cofactor_recruitment reaction	P32173	Molybdenum cofactor guanylyltransferase (MoCo guanylyltransferase)	R_BWCOGDS2_enzyme	R_BWCOGDS2_enzyme	R_C_P32173_1.0_M_mg2_c_cofactor_recruitment_activity
	R_C_P32173_1.0_M_mg2_c_cofactor_recruitment	R_C_P32173_1.0_M_mg2_c_cofactor_recruitment reaction	M_mg2_c	Magnesium
enzymatic metabolic reaction	R_BWCOGDS2_duplicate_2	R_BWCOGDS2_duplicate_2 reaction	M_bwco1gdp_c	Tungsten bispterin cofactor mono-guanine dinucleotide	M_bwcogdp_c	Tungsten bispterin cofactor guanine dinucleotide	R_BWCOGDS2_duplicate_2_activity	R_BWCOGDS2_duplicate_2_enzyme	R_BWCOGDS2_duplicate_2_enzyme	http://purl.obolibrary.org/obo/GO_0003824	catalytic activity
	R_BWCOGDS2_duplicate_2	R_BWCOGDS2_duplicate_2 reaction	M_gtp_c	GTP C10H12N5O14P3	M_ppi_c	Diphosphate
	R_BWCOGDS2_duplicate_2	R_BWCOGDS2_duplicate_2 reaction	M_h_c	proton
homomultimerisation	R_C_2_P32125_dimerisation	R_C_2_P32125_dimerisation reaction	P32125	Molybdopterin-guanine dinucleotide biosynthesis adapter protein (MGD biosynthesis adapter protein) (Molybdenum cofactor biosynthesis adapter protein) (Moco biosynthesis adapter protein) (Molybdopterin-guanine dinucleotide biosynthesis protein B)	C_2_P32125	C_2_P32125	R_C_2_P32125_dimerisation_activity
co-enzyme recruitment	R_C_P32173_1.0_M_mg2_c_cofactor_recruitment	R_C_P32173_1.0_M_mg2_c_cofactor_recruitment reaction	P32173	Molybdenum cofactor guanylyltransferase (MoCo guanylyltransferase)	C_P32173_1.0_M_mg2_c	C_P32173_1.0_M_mg2_c	R_C_P32173_1.0_M_mg2_c_cofactor_recruitment_activity
	R_C_P32173_1.0_M_mg2_c_cofactor_recruitment	R_C_P32173_1.0_M_mg2_c_cofactor_recruitment reaction	M_mg2_c	Magnesium
spontaneous protein-protein complex assembly	R_BWCOGDS2_duplicate_2_enzyme_complexation	R_BWCOGDS2_duplicate_2_enzyme_complexation reaction	C_P32173_1.0_M_mg2_c	C_P32173_1.0_M_mg2_c	R_BWCOGDS2_duplicate_2_enzyme	R_BWCOGDS2_duplicate_2_enzyme	R_BWCOGDS2_duplicate_2_enzyme_complexation_activity
	R_BWCOGDS2_duplicate_2_enzyme_complexation	R_BWCOGDS2_duplicate_2_enzyme_complexation reaction	C_2_P32125	C_2_P32125
enzymatic metabolic reaction	R_BWCOS	Tungsten bispterin cofactor synthase reaction	M_mptamp_c	Adenylated molybdopterin	M_amp_c	AMP C10H12N5O7P	R_BWCOS_activity	R_BWCOS_enzyme	R_BWCOS_enzyme	http://purl.obolibrary.org/obo/GO_0003824	catalytic activity
	R_BWCOS	Tungsten bispterin cofactor synthase reaction	M_wco_c	Tungsten binding cofactor	M_bwco_c	Tungsten bispterin cofactor
	R_BWCOS	Tungsten bispterin cofactor synthase reaction			M_cu2_c	Copper
homomultimerisation	R_C_2_P12281_dimerisation	R_C_2_P12281_dimerisation reaction	P12281	Molybdopterin molybdenumtransferase (MPT Mo-transferase)	C_2_P12281	C_2_P12281	R_C_2_P12281_dimerisation_activity
co-enzyme recruitment	R_C_C_2_P12281_1_M_mg2_c_cofactor_recruitment	R_C_C_2_P12281_1_M_mg2_c_cofactor_recruitment reaction	C_2_P12281	C_2_P12281	R_BWCOS_enzyme	R_BWCOS_enzyme	R_C_C_2_P12281_1_M_mg2_c_cofactor_recruitment_activity
	R_C_C_2_P12281_1_M_mg2_c_cofactor_recruitment	R_C_C_2_P12281_1_M_mg2_c_cofactor_recruitment reaction	M_mg2_c	Magnesium
metabolic oxido-reduction	R_CAT	Catalase reaction	M_h2o2_c	Hydrogen peroxide	M_h2o_c	water	1_11_1_21	R_CAT_enzyme	R_CAT_enzyme	http://purl.obolibrary.org/obo/GO_0016491	oxidoreductase activity
	R_CAT	Catalase reaction			M_o2_c	O2 O2
homomultimerisation	R_C_4_P21179_tetramerisation	R_C_4_P21179_tetramerisation reaction	P21179	Catalase HPII	C_4_P21179	C_4_P21179	R_C_4_P21179_tetramerisation_activity
co-enzyme recruitment	R_C_C_4_P21179_1_M_pheme_c_cofactor_recruitment	R_C_C_4_P21179_1_M_pheme_c_cofactor_recruitment reaction	C_4_P21179	C_4_P21179	R_CAT_enzyme	R_CAT_enzyme	R_C_C_4_P21179_1_M_pheme_c_cofactor_recruitment_activity
	R_C_C_4_P21179_1_M_pheme_c_cofactor_recruitment	R_C_C_4_P21179_1_M_pheme_c_cofactor_recruitment reaction	M_pheme_c	Protoheme C34H30FeN4O4
metabolic oxido-reduction	R_CAT_duplicate_2	R_CAT_duplicate_2 reaction	M_h2o2_c	Hydrogen peroxide	M_h2o_c	water	1_11_1_21	R_CAT_duplicate_2_enzyme	R_CAT_duplicate_2_enzyme	http://purl.obolibrary.org/obo/GO_0016491	oxidoreductase activity
	R_CAT_duplicate_2	R_CAT_duplicate_2 reaction			M_o2_c	O2 O2
homomultimerisation	R_C_4_P13029_tetramerisation	R_C_4_P13029_tetramerisation reaction	P13029	Catalase-peroxidase (CP)	C_4_P13029	C_4_P13029	R_C_4_P13029_tetramerisation_activity
co-enzyme recruitment	R_C_C_4_P13029_2_M_pheme_c_cofactor_recruitment	R_C_C_4_P13029_2_M_pheme_c_cofactor_recruitment reaction	C_4_P13029	C_4_P13029	R_CAT_duplicate_2_enzyme	R_CAT_duplicate_2_enzyme	R_C_C_4_P13029_2_M_pheme_c_cofactor_recruitment_activity
	R_C_C_4_P13029_2_M_pheme_c_cofactor_recruitment	R_C_C_4_P13029_2_M_pheme_c_cofactor_recruitment reaction	M_pheme_c	Protoheme C34H30FeN4O4
metabolic transference	R_CBIAT	Cobinamide adenyltransferase reaction	M_atp_c	ATP	M_adocbi_c	Adenosyl cobinamide	2_5_1_17	P0A9H5	Cob(I)yrinic acid a,c-diamide adenosyltransferase	http://purl.obolibrary.org/obo/GO_0008817	cob(I)yrinic acid a,c-diamide adenosyltransferase activity
	R_CBIAT	Cobinamide adenyltransferase reaction	M_cbi_c	Cobinamide	M_pppi_c	Inorganic triphosphate
	R_CBIAT	Cobinamide adenyltransferase reaction	M_h_c	proton
metabolic transference	R_CBLAT	Cob(I)alamin adenosyltransferase reaction	M_atp_c	ATP	M_adocbl_c	Adenosylcobalamin	2_5_1_17	P0A9H5	Cob(I)yrinic acid a,c-diamide adenosyltransferase	http://purl.obolibrary.org/obo/GO_0008817	cob(I)yrinic acid a,c-diamide adenosyltransferase activity
	R_CBLAT	Cob(I)alamin adenosyltransferase reaction	M_cbl1_c	Cob(I)alamin	M_pppi_c	Inorganic triphosphate
	R_CBLAT	Cob(I)alamin adenosyltransferase reaction	M_h_c	proton
metabolic hydrolysis	R_CBMD	Carbamate deaminase reaction	M_cbm_c	Carbamate	M_co2_c	CO2	3_5_1_110	R_CBMD_enzyme	R_CBMD_enzyme	http://purl.obolibrary.org/obo/GO_0016787	hydrolase activity
	R_CBMD	Carbamate deaminase reaction	M_h_c	proton	M_nh4_c	Ammonium
spontaneous protein-protein complex assembly	R_CBMD_enzyme_complexation	R_CBMD_enzyme_complexation reaction			R_CBMD_enzyme	R_CBMD_enzyme	R_CBMD_enzyme_complexation_activity
metabolic transference	R_CBMKr	Carbamate kinase reaction	M_atp_c	ATP	M_adp_c	ADP	2_7_2_2	P77624	Carbamate kinase-like protein YahI	http://purl.obolibrary.org/obo/GO_0008804	carbamate kinase activity
	R_CBMKr	Carbamate kinase reaction	M_co2_c	CO2	M_cbp_c	Carbamoyl phosphate
	R_CBMKr	Carbamate kinase reaction	M_nh4_c	Ammonium	M_h_c	proton
metabolic transference	R_CBMKr_duplicate_2	R_CBMKr_duplicate_2 reaction	M_atp_c	ATP	M_adp_c	ADP	2_7_2_2	R_CBMKr_duplicate_2_enzyme	R_CBMKr_duplicate_2_enzyme	http://purl.obolibrary.org/obo/GO_0008804	carbamate kinase activity
	R_CBMKr_duplicate_2	R_CBMKr_duplicate_2 reaction	M_co2_c	CO2	M_cbp_c	Carbamoyl phosphate
	R_CBMKr_duplicate_2	R_CBMKr_duplicate_2 reaction	M_nh4_c	Ammonium	M_h_c	proton
homomultimerisation	R_C_2_P37306_dimerisation	R_C_2_P37306_dimerisation reaction	P37306	Carbamate kinase	R_CBMKr_duplicate_2_enzyme	R_CBMKr_duplicate_2_enzyme	R_C_2_P37306_dimerisation_activity
metabolic transference	R_CBMKr_duplicate_3	R_CBMKr_duplicate_3 reaction	M_atp_c	ATP	M_adp_c	ADP	2_7_2_2	Q46807	Carbamate kinase-like protein YqeA	http://purl.obolibrary.org/obo/GO_0008804	carbamate kinase activity
	R_CBMKr_duplicate_3	R_CBMKr_duplicate_3 reaction	M_co2_c	CO2	M_cbp_c	Carbamoyl phosphate
	R_CBMKr_duplicate_3	R_CBMKr_duplicate_3 reaction	M_nh4_c	Ammonium	M_h_c	proton
metabolic ligation	R_CBPS	Carbamoyl-phosphate synthase (glutamine-hydrolysing) reaction	M_atp_c	ATP	M_adp_c	ADP	6_3_5_5	R_CBPS_enzyme	R_CBPS_enzyme	http://purl.obolibrary.org/obo/GO_0004088	carbamoyl-phosphate synthase (glutamine-hydrolyzing) activity
	R_CBPS	Carbamoyl-phosphate synthase (glutamine-hydrolysing) reaction	M_gln__L_c	L-Glutamine	M_cbp_c	Carbamoyl phosphate
	R_CBPS	Carbamoyl-phosphate synthase (glutamine-hydrolysing) reaction	M_h2o_c	water	M_glu__L_c	L-Glutamate
	R_CBPS	Carbamoyl-phosphate synthase (glutamine-hydrolysing) reaction	M_hco3_c	Bicarbonate	M_h_c	proton
	R_CBPS	Carbamoyl-phosphate synthase (glutamine-hydrolysing) reaction			M_pi_c	phosphate(3-)
homomultimerisation	R_C_2_P0A6F1_dimerisation	R_C_2_P0A6F1_dimerisation reaction	P0A6F1	Carbamoyl-phosphate synthase small chain	C_2_P0A6F1	C_2_P0A6F1	R_C_2_P0A6F1_dimerisation_activity
homomultimerisation	R_C_2_P00968_dimerisation	R_C_2_P00968_dimerisation reaction	P00968	Carbamoyl-phosphate synthase large chain	C_2_P00968	C_2_P00968	R_C_2_P00968_dimerisation_activity
co-enzyme recruitment	R_C_C_2_P00968_4_M_mn2_c_cofactor_recruitment	R_C_C_2_P00968_4_M_mn2_c_cofactor_recruitment reaction	C_2_P00968	C_2_P00968	C_C_2_P00968_4_M_mn2_c	C_C_2_P00968_4_M_mn2_c	R_C_C_2_P00968_4_M_mn2_c_cofactor_recruitment_activity
	R_C_C_2_P00968_4_M_mn2_c_cofactor_recruitment	R_C_C_2_P00968_4_M_mn2_c_cofactor_recruitment reaction	M_mn2_c	Manganese
spontaneous protein-protein complex assembly	R_CBPS_enzyme_complexation	R_CBPS_enzyme_complexation reaction	C_2_P0A6F1	C_2_P0A6F1	R_CBPS_enzyme	R_CBPS_enzyme	R_CBPS_enzyme_complexation_activity
	R_CBPS_enzyme_complexation	R_CBPS_enzyme_complexation reaction	C_C_2_P00968_4_M_mn2_c	C_C_2_P00968_4_M_mn2_c
metabolic ligation	R_CCGS	7-cyano-7-carbaguanine synthase reaction	M_atp_c	ATP	M_adp_c	ADP	6_3_4_20	R_CCGS_enzyme	R_CCGS_enzyme	http://purl.obolibrary.org/obo/GO_0016874	ligase activity
	R_CCGS	7-cyano-7-carbaguanine synthase reaction	M_cdg_c	7-deaza-7-carboxyguanine	M_h2o_c	water
	R_CCGS	7-cyano-7-carbaguanine synthase reaction	M_nh4_c	Ammonium	M_h_c	proton
	R_CCGS	7-cyano-7-carbaguanine synthase reaction			M_pi_c	phosphate(3-)
	R_CCGS	7-cyano-7-carbaguanine synthase reaction			M_preq0_c	7-cyano-7-carbaguanine
co-enzyme recruitment	R_C_P77756_1_M_zn2_c_cofactor_recruitment	R_C_P77756_1_M_zn2_c_cofactor_recruitment reaction	P77756	7-cyano-7-deazaguanine synthase	R_CCGS_enzyme	R_CCGS_enzyme	R_C_P77756_1_M_zn2_c_cofactor_recruitment_activity
	R_C_P77756_1_M_zn2_c_cofactor_recruitment	R_C_P77756_1_M_zn2_c_cofactor_recruitment reaction	M_zn2_c	Zinc
metabolic hydrolysis	R_CDAPPA120	CDP-Diacylglycerol pyrophostatase (n-C12:0) reaction	M_cdpdddecg_c	CDP-1,2-didodecanoylglycerol	M_cmp_c	CMP C9H12N3O8P	3_6_1_26	P06282	CDP-diacylglycerol pyrophosphatase	http://purl.obolibrary.org/obo/GO_0008715	CDP-diacylglycerol diphosphatase activity
	R_CDAPPA120	CDP-Diacylglycerol pyrophostatase (n-C12:0) reaction	M_h2o_c	water	M_h_c	proton
	R_CDAPPA120	CDP-Diacylglycerol pyrophostatase (n-C12:0) reaction			M_pa120_c	1,2-didodecanoyl-sn-glycerol 3-phosphate
metabolic hydrolysis	R_CDAPPA140	CDP-Diacylglycerol pyrophostatase (n-C14:0) reaction	M_cdpdtdecg_c	CDP-1,2-ditetradecanoylglycerol	M_cmp_c	CMP C9H12N3O8P	3_6_1_26	P06282	CDP-diacylglycerol pyrophosphatase	http://purl.obolibrary.org/obo/GO_0008715	CDP-diacylglycerol diphosphatase activity
	R_CDAPPA140	CDP-Diacylglycerol pyrophostatase (n-C14:0) reaction	M_h2o_c	water	M_h_c	proton
	R_CDAPPA140	CDP-Diacylglycerol pyrophostatase (n-C14:0) reaction			M_pa140_c	1,2-ditetradecanoyl-sn-glycerol 3-phosphate
metabolic hydrolysis	R_CDAPPA141	CDP-Diacylglycerol pyrophostatase (n-C14:1) reaction	M_cdpdtdec7eg_c	CDP-1,2-ditetradec-7-enoylglycerol	M_cmp_c	CMP C9H12N3O8P	3_6_1_26	P06282	CDP-diacylglycerol pyrophosphatase	http://purl.obolibrary.org/obo/GO_0008715	CDP-diacylglycerol diphosphatase activity
	R_CDAPPA141	CDP-Diacylglycerol pyrophostatase (n-C14:1) reaction	M_h2o_c	water	M_h_c	proton
	R_CDAPPA141	CDP-Diacylglycerol pyrophostatase (n-C14:1) reaction			M_pa141_c	1,2-ditetradec-7-enoyl-sn-glycerol 3-phosphate
metabolic hydrolysis	R_CDAPPA160	CDP-Diacylglycerol pyrophostatase (n-C16:0) reaction	M_cdpdhdecg_c	CDP-1,2-dihexadecanoylglycerol	M_cmp_c	CMP C9H12N3O8P	3_6_1_26	P06282	CDP-diacylglycerol pyrophosphatase	http://purl.obolibrary.org/obo/GO_0008715	CDP-diacylglycerol diphosphatase activity
	R_CDAPPA160	CDP-Diacylglycerol pyrophostatase (n-C16:0) reaction	M_h2o_c	water	M_h_c	proton
	R_CDAPPA160	CDP-Diacylglycerol pyrophostatase (n-C16:0) reaction			M_pa160_c	1,2-dihexadecanoyl-sn-glycerol 3-phosphate
metabolic hydrolysis	R_CDAPPA161	CDP-Diacylglycerol pyrophostatase (n-C16:1) reaction	M_cdpdhdec9eg_c	CDP-1,2-dihexadec-9-enoylglycerol	M_cmp_c	CMP C9H12N3O8P	3_6_1_26	P06282	CDP-diacylglycerol pyrophosphatase	http://purl.obolibrary.org/obo/GO_0008715	CDP-diacylglycerol diphosphatase activity
	R_CDAPPA161	CDP-Diacylglycerol pyrophostatase (n-C16:1) reaction	M_h2o_c	water	M_h_c	proton
	R_CDAPPA161	CDP-Diacylglycerol pyrophostatase (n-C16:1) reaction			M_pa161_c	1,2-dihexadec-9-enoyl-sn-glycerol 3-phosphate
metabolic hydrolysis	R_CDAPPA180	CDP-Diacylglycerol pyrophostatase (n-C18:0) reaction	M_cdpdodecg_c	CDP-1,2-dioctadecanoylglycerol	M_cmp_c	CMP C9H12N3O8P	3_6_1_26	P06282	CDP-diacylglycerol pyrophosphatase	http://purl.obolibrary.org/obo/GO_0008715	CDP-diacylglycerol diphosphatase activity
	R_CDAPPA180	CDP-Diacylglycerol pyrophostatase (n-C18:0) reaction	M_h2o_c	water	M_h_c	proton
	R_CDAPPA180	CDP-Diacylglycerol pyrophostatase (n-C18:0) reaction			M_pa180_c	1,2-dioctadecanoyl-sn-glycerol 3-phosphate
metabolic hydrolysis	R_CDAPPA181	CDP-Diacylglycerol pyrophostatase (n-C18:1) reaction	M_cdpdodec11eg_c	CDP-1,2-dioctadec-11-enoylglycerol	M_cmp_c	CMP C9H12N3O8P	3_6_1_26	P06282	CDP-diacylglycerol pyrophosphatase	http://purl.obolibrary.org/obo/GO_0008715	CDP-diacylglycerol diphosphatase activity
	R_CDAPPA181	CDP-Diacylglycerol pyrophostatase (n-C18:1) reaction	M_h2o_c	water	M_h_c	proton
	R_CDAPPA181	CDP-Diacylglycerol pyrophostatase (n-C18:1) reaction			M_pa181_c	1,2-dioctadec-11-enoyl-sn-glycerol 3-phosphate
metabolic oxido-reduction	R_CDGR	7-cyano-7-deazaguanine reductase reaction	M_h_c	proton	M_nadp_c	Nicotinamide adenine dinucleotide phosphate	1_7_1_13	R_CDGR_enzyme	R_CDGR_enzyme	http://purl.obolibrary.org/obo/GO_0033739	preQ1 synthase activity
	R_CDGR	7-cyano-7-deazaguanine reductase reaction	M_nadph_c	Nicotinamide adenine dinucleotide phosphate - reduced	M_preq1_c	7-aminomethyl-7-deazaguanine
	R_CDGR	7-cyano-7-deazaguanine reductase reaction	M_preq0_c	7-cyano-7-carbaguanine
homomultimerisation	R_C_2_Q46920_dimerisation	R_C_2_Q46920_dimerisation reaction	Q46920	NADPH-dependent 7-cyano-7-deazaguanine reductase	R_CDGR_enzyme	R_CDGR_enzyme	R_C_2_Q46920_dimerisation_activity
metabolic lyase process	R_CDGS	7-deaza-7-carboxyguanine synthase reaction	M_cph4_c	6-carboxy-5,6,7,8-tetrahydropterin	M_cdg_c	7-deaza-7-carboxyguanine	4_3_99_3			http://purl.obolibrary.org/obo/GO_0016829	lyase activity
	R_CDGS	7-deaza-7-carboxyguanine synthase reaction	M_h_c	proton	M_nh4_c	Ammonium
metabolic transference	R_CDPMEK	4-(cytidine 5'-diphospho)-2-C-methyl-D-erythritol kinase reaction	M_4c2me_c	4-(cytidine 5'-diphospho)-2-C-methyl-D-erythritol	M_2p4c2me_c	2-phospho-4-(cytidine 5'-diphospho)-2-C-methyl-D-erythritol	2_7_1_148	R_CDPMEK_enzyme	R_CDPMEK_enzyme	http://purl.obolibrary.org/obo/GO_0050515	4-(cytidine 5'-diphospho)-2-C-methyl-D-erythritol kinase activity
	R_CDPMEK	4-(cytidine 5'-diphospho)-2-C-methyl-D-erythritol kinase reaction	M_atp_c	ATP	M_adp_c	ADP
	R_CDPMEK	4-(cytidine 5'-diphospho)-2-C-methyl-D-erythritol kinase reaction			M_h_c	proton
homomultimerisation	R_C_2_P62615_dimerisation	R_C_2_P62615_dimerisation reaction	P62615	4-diphosphocytidyl-2-C-methyl-D-erythritol kinase (CMK)	R_CDPMEK_enzyme	R_CDPMEK_enzyme	R_C_2_P62615_dimerisation_activity
metabolic transference	R_CFAS160E	Cyclopropane fatty acid synthase (Phosphatidylethanolamine, n-C16:0) reaction	M_amet_c	S-Adenosyl-L-methionine	M_ahcys_c	S-Adenosyl-L-homocysteine	2_1_1_79	P0A9H7	Cyclopropane-fatty-acyl-phospholipid synthase (CFA synthase) (Cyclopropane fatty acid synthase)	http://purl.obolibrary.org/obo/GO_0008825	cyclopropane-fatty-acyl-phospholipid synthase activity
	R_CFAS160E	Cyclopropane fatty acid synthase (Phosphatidylethanolamine, n-C16:0) reaction	M_pe161_c	Phosphatidylethanolamine (dihexadec-9enoyl, n-C16:1)	M_cpe160_c	Cyclopropane phosphatidylethanolamine (dihexadec-9,10-cyclo-anoyl, n-C16:0 cyclo)
	R_CFAS160E	Cyclopropane fatty acid synthase (Phosphatidylethanolamine, n-C16:0) reaction			M_h_c	proton
metabolic transference	R_CFAS160G	Cyclopropane fatty acid synthase (Phosphatidylglycerol, n-C16:0) reaction	M_amet_c	S-Adenosyl-L-methionine	M_ahcys_c	S-Adenosyl-L-homocysteine	2_1_1_79	P0A9H7	Cyclopropane-fatty-acyl-phospholipid synthase (CFA synthase) (Cyclopropane fatty acid synthase)	http://purl.obolibrary.org/obo/GO_0008825	cyclopropane-fatty-acyl-phospholipid synthase activity
	R_CFAS160G	Cyclopropane fatty acid synthase (Phosphatidylglycerol, n-C16:0) reaction	M_pg161_c	Phosphatidylglycerol (dihexadec-9-enoyl, n-C16:1)	M_cpg160_c	Cyclopropane phosphatidylglycerol (dihexadec-9,10-cyclo-anoyl, n-C16:0 cyclo)
	R_CFAS160G	Cyclopropane fatty acid synthase (Phosphatidylglycerol, n-C16:0) reaction			M_h_c	proton
metabolic transference	R_CFAS180E	Cyclopropane fatty acid synthase (Phosphatidylethanolamine, n-C18:0) reaction	M_amet_c	S-Adenosyl-L-methionine	M_ahcys_c	S-Adenosyl-L-homocysteine	2_1_1_79	P0A9H7	Cyclopropane-fatty-acyl-phospholipid synthase (CFA synthase) (Cyclopropane fatty acid synthase)	http://purl.obolibrary.org/obo/GO_0008825	cyclopropane-fatty-acyl-phospholipid synthase activity
	R_CFAS180E	Cyclopropane fatty acid synthase (Phosphatidylethanolamine, n-C18:0) reaction	M_pe181_c	Phosphatidylethanolamine (dioctadec-11-enoyl, n-C18:1)	M_cpe180_c	Cyclopropane phosphatidylethanolamine (dioctadec-11,12-cyclo-anoyl, n-C18:0 cyclo)
	R_CFAS180E	Cyclopropane fatty acid synthase (Phosphatidylethanolamine, n-C18:0) reaction			M_h_c	proton
metabolic transference	R_CFAS180G	Cyclopropane fatty acid synthase (Phosphatidylglycerol, n-C18:0) reaction	M_amet_c	S-Adenosyl-L-methionine	M_ahcys_c	S-Adenosyl-L-homocysteine	2_1_1_79	P0A9H7	Cyclopropane-fatty-acyl-phospholipid synthase (CFA synthase) (Cyclopropane fatty acid synthase)	http://purl.obolibrary.org/obo/GO_0008825	cyclopropane-fatty-acyl-phospholipid synthase activity
	R_CFAS180G	Cyclopropane fatty acid synthase (Phosphatidylglycerol, n-C18:0) reaction	M_pg181_c	Phosphatidylglycerol (dioctadec-11-enoyl, n-C18:1)	M_cpg180_c	Cyclopropane phosphatidylglycerol (dioctadec-11,12-cyclo-anoyl, n-C18:0 cyclo)
	R_CFAS180G	Cyclopropane fatty acid synthase (Phosphatidylglycerol, n-C18:0) reaction			M_h_c	proton
metabolic oxido-reduction	R_CHOLD	Choline dehydrogenase reaction	M_chol_c	Choline C5H14NO	M_betald_c	Betaine aldehyde	1_1_1_1	R_CHOLD_enzyme	R_CHOLD_enzyme	http://purl.obolibrary.org/obo/GO_0004022	alcohol dehydrogenase (NAD+) activity
	R_CHOLD	Choline dehydrogenase reaction	M_nad_c	Nicotinamide adenine dinucleotide	M_h_c	proton
	R_CHOLD	Choline dehydrogenase reaction			M_nadh_c	Nicotinamide adenine dinucleotide - reduced
co-enzyme recruitment	R_C_P17444_1_M_fad_c_cofactor_recruitment	R_C_P17444_1_M_fad_c_cofactor_recruitment reaction	P17444	Oxygen-dependent choline dehydrogenase (CDH) (CHD)	R_CHOLD_enzyme	R_CHOLD_enzyme	R_C_P17444_1_M_fad_c_cofactor_recruitment_activity
	R_C_P17444_1_M_fad_c_cofactor_recruitment	R_C_P17444_1_M_fad_c_cofactor_recruitment reaction	M_fad_c	Flavin adenine dinucleotide oxidized
metabolic isomerization	R_CHORM	Chorismate mutase reaction	M_chor_c	Chorismate	M_pphn_c	Prephenate	5_4_99_5	R_CHORM_enzyme	R_CHORM_enzyme	http://purl.obolibrary.org/obo/GO_0004106	chorismate mutase activity
homomultimerisation	R_C_2_P0A9J8_dimerisation	R_C_2_P0A9J8_dimerisation reaction	P0A9J8	P-protein [Includes: Chorismate mutase (CM)	R_CHORM_enzyme	R_CHORM_enzyme	R_C_2_P0A9J8_dimerisation_activity
metabolic isomerization	R_CHORM_duplicate_2	R_CHORM_duplicate_2 reaction	M_chor_c	Chorismate	M_pphn_c	Prephenate	5_4_99_5	R_CHORM_duplicate_2_enzyme	R_CHORM_duplicate_2_enzyme	http://purl.obolibrary.org/obo/GO_0004106	chorismate mutase activity
homomultimerisation	R_C_2_P07023_dimerisation	R_C_2_P07023_dimerisation reaction	P07023	T-protein [Includes: Chorismate mutase (CM)	R_CHORM_duplicate_2_enzyme	R_CHORM_duplicate_2_enzyme	R_C_2_P07023_dimerisation_activity
metabolic lyase process	R_CHORS	Chorismate synthase reaction	M_3psme_c	5-O-(1-Carboxyvinyl)-3-phosphoshikimate	M_chor_c	Chorismate	4_2_3_5	R_CHORS_enzyme	R_CHORS_enzyme	http://purl.obolibrary.org/obo/GO_0004107	chorismate synthase activity
	R_CHORS	Chorismate synthase reaction			M_pi_c	phosphate(3-)
homomultimerisation	R_C_4_P12008_tetramerisation	R_C_4_P12008_tetramerisation reaction	P12008	Chorismate synthase (CS)	C_4_P12008	C_4_P12008	R_C_4_P12008_tetramerisation_activity
co-enzyme recruitment	R_C_C_4_P12008_1_M_fmnh2_c_cofactor_recruitment	R_C_C_4_P12008_1_M_fmnh2_c_cofactor_recruitment reaction	C_4_P12008	C_4_P12008	R_CHORS_enzyme	R_CHORS_enzyme	R_C_C_4_P12008_1_M_fmnh2_c_cofactor_recruitment_activity
	R_C_C_4_P12008_1_M_fmnh2_c_cofactor_recruitment	R_C_C_4_P12008_1_M_fmnh2_c_cofactor_recruitment reaction	M_fmnh2_c	Reduced FMN
metabolic lyase process	R_CHRPL	Chorismate pyruvate lyase reaction	M_chor_c	Chorismate	M_4hbz_c	4-Hydroxybenzoate	4_1_3_40	P26602	Chorismate pyruvate-lyase (CL) (CPL)	http://purl.obolibrary.org/obo/GO_0008813	chorismate lyase activity
	R_CHRPL	Chorismate pyruvate lyase reaction			M_pyr_c	Pyruvate
metabolic oxido-reduction	R_CINNDO	Cinnamate dioxygenase reaction	M_cinnm_c	Trans-Cinnamate	M_cenchddd_c	Cis-3-(3-carboxyethenyl)-3,5-cyclohexadiene-1,2-diol	1_14_12_19	R_CINNDO_enzyme	R_CINNDO_enzyme	http://purl.obolibrary.org/obo/GO_0008695	3-phenylpropionate dioxygenase activity
	R_CINNDO	Cinnamate dioxygenase reaction	M_h_c	proton	M_nad_c	Nicotinamide adenine dinucleotide
	R_CINNDO	Cinnamate dioxygenase reaction	M_nadh_c	Nicotinamide adenine dinucleotide - reduced
	R_CINNDO	Cinnamate dioxygenase reaction	M_o2_c	O2 O2
co-enzyme recruitment	R_C_P0ABR5_1_M_fe2_c_cofactor_recruitment	R_C_P0ABR5_1_M_fe2_c_cofactor_recruitment reaction	P0ABR5	3-phenylpropionate/cinnamic acid dioxygenase subunit alpha	C_P0ABR5_1_M_fe2_c	C_P0ABR5_1_M_fe2_c	R_C_P0ABR5_1_M_fe2_c_cofactor_recruitment_activity
	R_C_P0ABR5_1_M_fe2_c_cofactor_recruitment	R_C_P0ABR5_1_M_fe2_c_cofactor_recruitment reaction	M_fe2_c	Fe2+ mitochondria
co-enzyme recruitment	R_C_P77650_1_M_fad_c_cofactor_recruitment	R_C_P77650_1_M_fad_c_cofactor_recruitment reaction	P77650	3-phenylpropionate/cinnamic acid dioxygenase ferredoxin--NAD(+) reductase component	C_P77650_1_M_fad_c	C_P77650_1_M_fad_c	R_C_P77650_1_M_fad_c_cofactor_recruitment_activity
	R_C_P77650_1_M_fad_c_cofactor_recruitment	R_C_P77650_1_M_fad_c_cofactor_recruitment reaction	M_fad_c	Flavin adenine dinucleotide oxidized
spontaneous protein-protein complex assembly	R_CINNDO_enzyme_complexation	R_CINNDO_enzyme_complexation reaction	P0ABW0	3-phenylpropionate/cinnamic acid dioxygenase ferredoxin subunit	R_CINNDO_enzyme	R_CINNDO_enzyme	R_CINNDO_enzyme_complexation_activity
	R_CINNDO_enzyme_complexation	R_CINNDO_enzyme_complexation reaction	C_P0ABR5_1_M_fe2_c	C_P0ABR5_1_M_fe2_c
	R_CINNDO_enzyme_complexation	R_CINNDO_enzyme_complexation reaction	Q47140	3-phenylpropionate/cinnamic acid dioxygenase subunit beta
	R_CINNDO_enzyme_complexation	R_CINNDO_enzyme_complexation reaction	C_P77650_1_M_fad_c	C_P77650_1_M_fad_c
metabolic lyase process	R_CITL	Citrate lyase reaction	M_cit_c	Citrate	M_ac_c	Acetate	4_1_3_6	R_CITL_enzyme	R_CITL_enzyme	http://purl.obolibrary.org/obo/GO_0008815	citrate (pro-3S)-lyase activity
	R_CITL	Citrate lyase reaction			M_oaa_c	Oxaloacetate
homomultimerisation	R_C_6_P69330_hexamerisation	R_C_6_P69330_hexamerisation reaction	P69330	Citrate lyase acyl carrier protein (Citrate lyase gamma chain)	C_6_P69330	C_6_P69330	R_C_6_P69330_hexamerisation_activity
homomultimerisation	R_C_6_P75726_hexamerisation	R_C_6_P75726_hexamerisation reaction	P75726	Citrate lyase alpha chain (Citrase alpha chain)	C_6_P75726	C_6_P75726	R_C_6_P75726_hexamerisation_activity
homomultimerisation	R_C_6_P0A9I1_hexamerisation	R_C_6_P0A9I1_hexamerisation reaction	P0A9I1	Citrate lyase subunit beta (Citrase beta chain)	C_6_P0A9I1	C_6_P0A9I1	R_C_6_P0A9I1_hexamerisation_activity
co-enzyme recruitment	R_C_C_6_P0A9I1_1_M_mg2_c_cofactor_recruitment	R_C_C_6_P0A9I1_1_M_mg2_c_cofactor_recruitment reaction	C_6_P0A9I1	C_6_P0A9I1	C_C_6_P0A9I1_1_M_mg2_c	C_C_6_P0A9I1_1_M_mg2_c	R_C_C_6_P0A9I1_1_M_mg2_c_cofactor_recruitment_activity
	R_C_C_6_P0A9I1_1_M_mg2_c_cofactor_recruitment	R_C_C_6_P0A9I1_1_M_mg2_c_cofactor_recruitment reaction	M_mg2_c	Magnesium
spontaneous protein-protein complex assembly	R_CITL_enzyme_complexation	R_CITL_enzyme_complexation reaction	C_6_P69330	C_6_P69330	R_CITL_enzyme	R_CITL_enzyme	R_CITL_enzyme_complexation_activity
	R_CITL_enzyme_complexation	R_CITL_enzyme_complexation reaction	C_6_P75726	C_6_P75726
	R_CITL_enzyme_complexation	R_CITL_enzyme_complexation reaction	C_C_6_P0A9I1_1_M_mg2_c	C_C_6_P0A9I1_1_M_mg2_c
	R_CITL_enzyme_complexation	R_CITL_enzyme_complexation reaction	P0A6G5	Apo-citrate lyase phosphoribosyl-dephospho-CoA transferase
metabolic hydrolysis	R_CMPN	CMP nucleosidase reaction	M_cmp_c	CMP C9H12N3O8P	M_csn_c	Cytosine	3_2_2_10			http://purl.obolibrary.org/obo/GO_0047405	pyrimidine-5'-nucleotide nucleosidase activity
	R_CMPN	CMP nucleosidase reaction	M_h2o_c	water	M_r5p_c	Alpha-D-Ribose 5-phosphate
spontaneous metabolic reaction	R_CPGNR1	Coprogen(Fe(III)) reductase reaction	M_cpgn_c	Coprogen	M_cpgn_un_c	Coprogen unloaded (no Fe(III))	R_CPGNR1_activity
	R_CPGNR1	Coprogen(Fe(III)) reductase reaction	M_fadh2_c	Flavin adenine dinucleotide reduced	M_fad_c	Flavin adenine dinucleotide oxidized
	R_CPGNR1	Coprogen(Fe(III)) reductase reaction			M_fe2_c	Fe2+ mitochondria
	R_CPGNR1	Coprogen(Fe(III)) reductase reaction			M_h_c	proton
spontaneous metabolic reaction	R_CPGNR2	Coprogen(Fe(III)) reductase reaction	M_cpgn_c	Coprogen	M_cpgn_un_c	Coprogen unloaded (no Fe(III))	R_CPGNR2_activity
	R_CPGNR2	Coprogen(Fe(III)) reductase reaction	M_fmnh2_c	Reduced FMN	M_fe2_c	Fe2+ mitochondria
	R_CPGNR2	Coprogen(Fe(III)) reductase reaction			M_fmn_c	FMN C17H19N4O9P
	R_CPGNR2	Coprogen(Fe(III)) reductase reaction			M_h_c	proton
spontaneous metabolic reaction	R_CPGNR3	Coprogen(Fe(III)) reductase reaction	M_cpgn_c	Coprogen	M_cpgn_un_c	Coprogen unloaded (no Fe(III))	R_CPGNR3_activity
	R_CPGNR3	Coprogen(Fe(III)) reductase reaction	M_rbflvrd_c	Reduced riboflavin	M_fe2_c	Fe2+ mitochondria
	R_CPGNR3	Coprogen(Fe(III)) reductase reaction			M_h_c	proton
	R_CPGNR3	Coprogen(Fe(III)) reductase reaction			M_ribflv_c	Riboflavin C17H20N4O6
metabolic lyase process	R_CPH4S	6-carboxy-5,6,7,8-tetrahydropterin synthase reaction	M_ahdt_c	2-Amino-4-hydroxy-6-(erythro-1,2,3-trihydroxypropyl)dihydropteridine triphosphate	M_acald_c	Acetaldehyde	4_1_2_50	R_CPH4S_enzyme	R_CPH4S_enzyme	http://purl.obolibrary.org/obo/GO_0070497	6-carboxy-5,6,7,8-tetrahydropterin synthase activity
	R_CPH4S	6-carboxy-5,6,7,8-tetrahydropterin synthase reaction	M_h2o_c	water	M_cph4_c	6-carboxy-5,6,7,8-tetrahydropterin
	R_CPH4S	6-carboxy-5,6,7,8-tetrahydropterin synthase reaction			M_h_c	proton
	R_CPH4S	6-carboxy-5,6,7,8-tetrahydropterin synthase reaction			M_pppi_c	Inorganic triphosphate
co-enzyme recruitment	R_C_P65870_1_M_zn2_c_cofactor_recruitment	R_C_P65870_1_M_zn2_c_cofactor_recruitment reaction	P65870	6-carboxy-5,6,7,8-tetrahydropterin synthase (CPH4 synthase)	R_CPH4S_enzyme	R_CPH4S_enzyme	R_C_P65870_1_M_zn2_c_cofactor_recruitment_activity
	R_C_P65870_1_M_zn2_c_cofactor_recruitment	R_C_P65870_1_M_zn2_c_cofactor_recruitment reaction	M_zn2_c	Zinc
metabolic lyase process	R_CPMPS	Cyclic pyranopterin monophosphate synthase reaction	M_gtp_c	GTP C10H12N5O14P3	M_cpmp_c	Cyclic pyranopterin monophosphate	4_1_99_18	R_CPMPS_enzyme	R_CPMPS_enzyme	http://purl.obolibrary.org/obo/GO_0016829	lyase activity
	R_CPMPS	Cyclic pyranopterin monophosphate synthase reaction	M_h2o_c	water	M_ppi_c	Diphosphate
homomultimerisation	R_C_6_P0A738_hexamerisation	R_C_6_P0A738_hexamerisation reaction	P0A738	Cyclic pyranopterin monophosphate synthase	C_6_P0A738	C_6_P0A738	R_C_6_P0A738_hexamerisation_activity
spontaneous protein-protein complex assembly	R_CPMPS_enzyme_complexation	R_CPMPS_enzyme_complexation reaction	P30745	GTP 3',8-cyclase	R_CPMPS_enzyme	R_CPMPS_enzyme	R_CPMPS_enzyme_complexation_activity
	R_CPMPS_enzyme_complexation	R_CPMPS_enzyme_complexation reaction	C_6_P0A738	C_6_P0A738
metabolic oxido-reduction	R_CPPPGO	Coproporphyrinogen oxidase (O2 required) reaction	M_cpppg3_c	Coproporphyrinogen III	M_co2_c	CO2	1_3_3_3	R_CPPPGO_enzyme	R_CPPPGO_enzyme	http://purl.obolibrary.org/obo/GO_0004109	coproporphyrinogen oxidase activity
	R_CPPPGO	Coproporphyrinogen oxidase (O2 required) reaction	M_h_c	proton	M_h2o_c	water
	R_CPPPGO	Coproporphyrinogen oxidase (O2 required) reaction	M_o2_c	O2 O2	M_pppg9_c	Protoporphyrinogen IX
homomultimerisation	R_C_2_P36553_dimerisation	R_C_2_P36553_dimerisation reaction	P36553	Oxygen-dependent coproporphyrinogen-III oxidase (CPO) (Coprogen oxidase) (Coproporphyrinogenase)	C_2_P36553	C_2_P36553	R_C_2_P36553_dimerisation_activity
co-enzyme recruitment	R_C_C_2_P36553_1_M_mn2_c_cofactor_recruitment	R_C_C_2_P36553_1_M_mn2_c_cofactor_recruitment reaction	C_2_P36553	C_2_P36553	R_CPPPGO_enzyme	R_CPPPGO_enzyme	R_C_C_2_P36553_1_M_mn2_c_cofactor_recruitment_activity
	R_C_C_2_P36553_1_M_mn2_c_cofactor_recruitment	R_C_C_2_P36553_1_M_mn2_c_cofactor_recruitment reaction	M_mn2_c	Manganese
metabolic oxido-reduction	R_CPPPGO2	Oxygen Independent coproporphyrinogen-III oxidase reaction	M_amet_c	S-Adenosyl-L-methionine	M_co2_c	CO2	1_3_98_3	P32131	Oxygen-independent coproporphyrinogen III oxidase (CPO)	http://purl.obolibrary.org/obo/GO_0051989	coproporphyrinogen dehydrogenase activity
	R_CPPPGO2	Oxygen Independent coproporphyrinogen-III oxidase reaction	M_cpppg3_c	Coproporphyrinogen III	M_dad_5_c	5'-Deoxyadenosine
	R_CPPPGO2	Oxygen Independent coproporphyrinogen-III oxidase reaction			M_met__L_c	L-Methionine
	R_CPPPGO2	Oxygen Independent coproporphyrinogen-III oxidase reaction			M_pppg9_c	Protoporphyrinogen IX
metabolic transference	R_CRNBTCT	Gamma-butyrobetainyl-CoA: carnitine CoA transferase reaction	M_bbtcoa_c	Gamma-butyrobetainyl-CoA	M_crncoa_c	L-Carnitinyl-CoA	2_8_3_21	R_CRNBTCT_enzyme	R_CRNBTCT_enzyme	http://purl.obolibrary.org/obo/GO_0016740	transferase activity
	R_CRNBTCT	Gamma-butyrobetainyl-CoA: carnitine CoA transferase reaction	M_crn_c	L-Carnitine	M_gbbtn_c	Gamma-butyrobetaine
homomultimerisation	R_C_2_P31572_dimerisation	R_C_2_P31572_dimerisation reaction	P31572	L-carnitine CoA-transferase	R_CRNBTCT_enzyme	R_CRNBTCT_enzyme	R_C_2_P31572_dimerisation_activity
enzymatic metabolic reaction	R_CRNCAL2	Carnitine-CoA Ligase reaction	M_atp_c	ATP	M_adp_c	ADP	R_CRNCAL2_activity	P31552	Probable crotonobetaine/carnitine-CoA ligase	http://purl.obolibrary.org/obo/GO_0003824	catalytic activity
	R_CRNCAL2	Carnitine-CoA Ligase reaction	M_coa_c	Coenzyme A	M_crncoa_c	L-Carnitinyl-CoA
	R_CRNCAL2	Carnitine-CoA Ligase reaction	M_crn_c	L-Carnitine	M_pi_c	phosphate(3-)
metabolic isomerization	R_CRNCAR	Carnitine-CoA racemase reaction	M_crncoa_c	L-Carnitinyl-CoA	M_crnDcoa_c	D-carnitinyl-CoA	5_1_1_-	R_CRNCAR_enzyme	R_CRNCAR_enzyme	http://purl.obolibrary.org/obo/GO_0016853	isomerase activity
homomultimerisation	R_C_3_P31551_trimerisation	R_C_3_P31551_trimerisation reaction	P31551	Carnitinyl-CoA dehydratase	R_CRNCAR_enzyme	R_CRNCAR_enzyme	R_C_3_P31551_trimerisation_activity
metabolic transference	R_CRNCBCT	Crotonobetainyl-CoA: carnitine CoA transferase reaction	M_crn_c	L-Carnitine	M_crncoa_c	L-Carnitinyl-CoA	2_8_3_21	R_CRNCBCT_enzyme	R_CRNCBCT_enzyme	http://purl.obolibrary.org/obo/GO_0016740	transferase activity
	R_CRNCBCT	Crotonobetainyl-CoA: carnitine CoA transferase reaction	M_ctbtcoa_c	Crotonobetainyl-CoA	M_ctbt_c	Crotonobetaine
homomultimerisation	R_C_2_P31572_dimerisation	R_C_2_P31572_dimerisation reaction	P31572	L-carnitine CoA-transferase	R_CRNCBCT_enzyme	R_CRNCBCT_enzyme	R_C_2_P31572_dimerisation_activity
metabolic lyase process	R_CRNCDH	Carnityl-CoA dehydratse reaction	M_crncoa_c	L-Carnitinyl-CoA	M_ctbtcoa_c	Crotonobetainyl-CoA	4_2_1_149	R_CRNCDH_enzyme	R_CRNCDH_enzyme	http://purl.obolibrary.org/obo/GO_0016829	lyase activity
	R_CRNCDH	Carnityl-CoA dehydratse reaction			M_h2o_c	water
homomultimerisation	R_C_3_P31551_trimerisation	R_C_3_P31551_trimerisation reaction	P31551	Carnitinyl-CoA dehydratase	R_CRNCDH_enzyme	R_CRNCDH_enzyme	R_C_3_P31551_trimerisation_activity
enzymatic metabolic reaction	R_CRNDCAL2	D-Carnitine-CoA Ligase reaction	M_atp_c	ATP	M_adp_c	ADP	R_CRNDCAL2_activity	P31552	Probable crotonobetaine/carnitine-CoA ligase	http://purl.obolibrary.org/obo/GO_0003824	catalytic activity
	R_CRNDCAL2	D-Carnitine-CoA Ligase reaction	M_coa_c	Coenzyme A	M_crnDcoa_c	D-carnitinyl-CoA
	R_CRNDCAL2	D-Carnitine-CoA Ligase reaction	M_crn__D_c	D-Carnitine	M_pi_c	phosphate(3-)
metabolic transference	R_CS	Citrate synthase reaction	M_accoa_c	Acetyl-CoA	M_cit_c	Citrate	2_3_3_1	R_CS_enzyme	R_CS_enzyme	http://purl.obolibrary.org/obo/GO_0004108	citrate (Si)-synthase activity
	R_CS	Citrate synthase reaction	M_h2o_c	water	M_coa_c	Coenzyme A
	R_CS	Citrate synthase reaction	M_oaa_c	Oxaloacetate	M_h_c	proton
homomultimerisation	R_C_6_P0ABH7_hexamerisation	R_C_6_P0ABH7_hexamerisation reaction	P0ABH7	Citrate synthase	R_CS_enzyme	R_CS_enzyme	R_C_6_P0ABH7_hexamerisation_activity
metabolic hydrolysis	R_CSND	Cytosine deaminase reaction	M_csn_c	Cytosine	M_nh4_c	Ammonium	3_5_4_1	R_CSND_enzyme	R_CSND_enzyme	http://purl.obolibrary.org/obo/GO_0102480	5-fluorocytosine deaminase activity
	R_CSND	Cytosine deaminase reaction	M_h2o_c	water	M_ura_c	Uracil
	R_CSND	Cytosine deaminase reaction	M_h_c	proton
homomultimerisation	R_C_6_P25524_hexamerisation	R_C_6_P25524_hexamerisation reaction	P25524	Cytosine deaminase (CD) (CDA) (CDase)	C_6_P25524	C_6_P25524	R_C_6_P25524_hexamerisation_activity
co-enzyme recruitment	R_C_C_6_P25524_1.0_M_fe2_c_cofactor_recruitment	R_C_C_6_P25524_1.0_M_fe2_c_cofactor_recruitment reaction	C_6_P25524	C_6_P25524	R_CSND_enzyme	R_CSND_enzyme	R_C_C_6_P25524_1.0_M_fe2_c_cofactor_recruitment_activity
	R_C_C_6_P25524_1.0_M_fe2_c_cofactor_recruitment	R_C_C_6_P25524_1.0_M_fe2_c_cofactor_recruitment reaction	M_fe2_c	Fe2+ mitochondria
enzymatic metabolic reaction	R_CTBTCAL2	Crotonobetaine-CoA Ligase reaction	M_atp_c	ATP	M_adp_c	ADP	R_CTBTCAL2_activity	P31552	Probable crotonobetaine/carnitine-CoA ligase	http://purl.obolibrary.org/obo/GO_0003824	catalytic activity
	R_CTBTCAL2	Crotonobetaine-CoA Ligase reaction	M_coa_c	Coenzyme A	M_ctbtcoa_c	Crotonobetainyl-CoA
	R_CTBTCAL2	Crotonobetaine-CoA Ligase reaction	M_ctbt_c	Crotonobetaine	M_pi_c	phosphate(3-)
metabolic isomerization	R_CTECOAI6	3-cis-2-trans-enoyl-CoA isomerase reaction	M_tdecoa_c	Tetradecenoyl-CoA (n-C14:1CoA)	M_td2coa_c	Trans-Tetradec-2-enoyl-CoA	5_3_3_8	R_CTECOAI6_enzyme	R_CTECOAI6_enzyme	http://purl.obolibrary.org/obo/GO_0004165	dodecenoyl-CoA delta-isomerase activity
homomultimerisation	R_C_2_P21177_dimerisation	R_C_2_P21177_dimerisation reaction	P21177	Fatty acid oxidation complex subunit alpha [Includes: Enoyl-CoA hydratase/Delta(3)-cis-Delta(2)-trans-enoyl-CoA isomerase/3-hydroxybutyryl-CoA epimerase	R_CTECOAI6_enzyme	R_CTECOAI6_enzyme	R_C_2_P21177_dimerisation_activity
metabolic isomerization	R_CTECOAI7	3-cis-2-trans-enoyl-CoA isomerase reaction	M_hdcoa_c	Hexadecenoyl-CoA (n-C16:1CoA)	M_hdd2coa_c	Trans-Hexadec-2-enoyl-CoA	5_3_3_8	R_CTECOAI7_enzyme	R_CTECOAI7_enzyme	http://purl.obolibrary.org/obo/GO_0004165	dodecenoyl-CoA delta-isomerase activity
homomultimerisation	R_C_2_P21177_dimerisation	R_C_2_P21177_dimerisation reaction	P21177	Fatty acid oxidation complex subunit alpha [Includes: Enoyl-CoA hydratase/Delta(3)-cis-Delta(2)-trans-enoyl-CoA isomerase/3-hydroxybutyryl-CoA epimerase	R_CTECOAI7_enzyme	R_CTECOAI7_enzyme	R_C_2_P21177_dimerisation_activity
metabolic isomerization	R_CTECOAI8	3-cis-2-trans-enoyl-CoA isomerase reaction	M_odecoa_c	Octadecenoyl-CoA (n-C18:1CoA)	M_od2coa_c	Trans-Octadec-2-enoyl-CoA	5_3_3_8	R_CTECOAI8_enzyme	R_CTECOAI8_enzyme	http://purl.obolibrary.org/obo/GO_0004165	dodecenoyl-CoA delta-isomerase activity
homomultimerisation	R_C_2_P21177_dimerisation	R_C_2_P21177_dimerisation reaction	P21177	Fatty acid oxidation complex subunit alpha [Includes: Enoyl-CoA hydratase/Delta(3)-cis-Delta(2)-trans-enoyl-CoA isomerase/3-hydroxybutyryl-CoA epimerase	R_CTECOAI8_enzyme	R_CTECOAI8_enzyme	R_C_2_P21177_dimerisation_activity
metabolic ligation	R_CTPS2	CTP synthase (glutamine) reaction	M_atp_c	ATP	M_adp_c	ADP	6_3_4_2	R_CTPS2_enzyme	R_CTPS2_enzyme	http://purl.obolibrary.org/obo/GO_0003883	CTP synthase activity
	R_CTPS2	CTP synthase (glutamine) reaction	M_gln__L_c	L-Glutamine	M_ctp_c	CTP C9H12N3O14P3
	R_CTPS2	CTP synthase (glutamine) reaction	M_h2o_c	water	M_glu__L_c	L-Glutamate
	R_CTPS2	CTP synthase (glutamine) reaction	M_utp_c	UTP C9H11N2O15P3	M_h_c	proton
	R_CTPS2	CTP synthase (glutamine) reaction			M_pi_c	phosphate(3-)
homomultimerisation	R_C_4_P0A7E5_tetramerisation	R_C_4_P0A7E5_tetramerisation reaction	P0A7E5	CTP synthase	R_CTPS2_enzyme	R_CTPS2_enzyme	R_C_4_P0A7E5_tetramerisation_activity
metabolic transference	R_CYANST	Cyanide sulfurtransferase reaction	M_cyan_c	Hydrogen cyanide	M_h_c	proton	2_8_1_1	R_CYANST_enzyme	R_CYANST_enzyme	http://purl.obolibrary.org/obo/GO_0004792	thiosulfate sulfurtransferase activity
	R_CYANST	Cyanide sulfurtransferase reaction	M_tsul_c	Thiosulfate	M_so3_c	Sulfite
	R_CYANST	Cyanide sulfurtransferase reaction			M_tcynt_c	Thiocyanate
homomultimerisation	R_C_2_P0A6V5_dimerisation	R_C_2_P0A6V5_dimerisation reaction	P0A6V5	Thiosulfate sulfurtransferase GlpE	R_CYANST_enzyme	R_CYANST_enzyme	R_C_2_P0A6V5_dimerisation_activity
metabolic lyase process	R_CYNTAH	Cyanate aminohydrolase reaction	M_cynt_c	Cyanate	M_co2_c	CO2	4_2_1_104	P00816	Cyanate hydratase (Cyanase)	http://purl.obolibrary.org/obo/GO_0008824	cyanate hydratase activity
	R_CYNTAH	Cyanate aminohydrolase reaction	M_h_c	proton	M_nh4_c	Ammonium
	R_CYNTAH	Cyanate aminohydrolase reaction	M_hco3_c	Bicarbonate
metabolic lyase process	R_CYSDDS	D-cysteine desulfhydrase reaction	M_cys__D_c	D-Cysteine	M_h2s_c	Hydrogen sulfide	4_4_1_15	R_CYSDDS_enzyme	R_CYSDDS_enzyme	http://purl.obolibrary.org/obo/GO_0019148	D-cysteine desulfhydrase activity
	R_CYSDDS	D-cysteine desulfhydrase reaction	M_h2o_c	water	M_nh4_c	Ammonium
	R_CYSDDS	D-cysteine desulfhydrase reaction			M_pyr_c	Pyruvate
homomultimerisation	R_C_2_P76316_dimerisation	R_C_2_P76316_dimerisation reaction	P76316	D-cysteine desulfhydrase	C_2_P76316	C_2_P76316	R_C_2_P76316_dimerisation_activity
co-enzyme recruitment	R_C_C_2_P76316_1_M_pydx5p_c_cofactor_recruitment	R_C_C_2_P76316_1_M_pydx5p_c_cofactor_recruitment reaction	C_2_P76316	C_2_P76316	R_CYSDDS_enzyme	R_CYSDDS_enzyme	R_C_C_2_P76316_1_M_pydx5p_c_cofactor_recruitment_activity
	R_C_C_2_P76316_1_M_pydx5p_c_cofactor_recruitment	R_C_C_2_P76316_1_M_pydx5p_c_cofactor_recruitment reaction	M_pydx5p_c	Pyridoxal 5'-phosphate
metabolic lyase process	R_CYSDS	Cysteine Desulfhydrase reaction	M_cys__L_c	L-Cysteine	M_h2s_c	Hydrogen sulfide	4_4_1_1	R_CYSDS_enzyme	R_CYSDS_enzyme	http://purl.obolibrary.org/obo/GO_0004123	cystathionine gamma-lyase activity
	R_CYSDS	Cysteine Desulfhydrase reaction	M_h2o_c	water	M_nh4_c	Ammonium
	R_CYSDS	Cysteine Desulfhydrase reaction			M_pyr_c	Pyruvate
homomultimerisation	R_C_4_P0A853_tetramerisation	R_C_4_P0A853_tetramerisation reaction	P0A853	Tryptophanase	C_4_P0A853	C_4_P0A853	R_C_4_P0A853_tetramerisation_activity
co-enzyme recruitment	R_C_C_4_P0A853_1_M_pydx5p_c_cofactor_recruitment	R_C_C_4_P0A853_1_M_pydx5p_c_cofactor_recruitment reaction	C_4_P0A853	C_4_P0A853	R_CYSDS_enzyme	R_CYSDS_enzyme	R_C_C_4_P0A853_1_M_pydx5p_c_cofactor_recruitment_activity
	R_C_C_4_P0A853_1_M_pydx5p_c_cofactor_recruitment	R_C_C_4_P0A853_1_M_pydx5p_c_cofactor_recruitment reaction	M_pydx5p_c	Pyridoxal 5'-phosphate
metabolic lyase process	R_CYSDS_duplicate_2	R_CYSDS_duplicate_2 reaction	M_cys__L_c	L-Cysteine	M_h2s_c	Hydrogen sulfide	4_4_1_1	R_CYSDS_duplicate_2_enzyme	R_CYSDS_duplicate_2_enzyme	http://purl.obolibrary.org/obo/GO_0004123	cystathionine gamma-lyase activity
	R_CYSDS_duplicate_2	R_CYSDS_duplicate_2 reaction	M_h2o_c	water	M_nh4_c	Ammonium
	R_CYSDS_duplicate_2	R_CYSDS_duplicate_2 reaction			M_pyr_c	Pyruvate
homomultimerisation	R_C_4_P06721_tetramerisation	R_C_4_P06721_tetramerisation reaction	P06721	Cystathionine beta-lyase MetC (CBL)	C_4_P06721	C_4_P06721	R_C_4_P06721_tetramerisation_activity
co-enzyme recruitment	R_C_C_4_P06721_1_M_pydx5p_c_cofactor_recruitment	R_C_C_4_P06721_1_M_pydx5p_c_cofactor_recruitment reaction	C_4_P06721	C_4_P06721	R_CYSDS_duplicate_2_enzyme	R_CYSDS_duplicate_2_enzyme	R_C_C_4_P06721_1_M_pydx5p_c_cofactor_recruitment_activity
	R_C_C_4_P06721_1_M_pydx5p_c_cofactor_recruitment	R_C_C_4_P06721_1_M_pydx5p_c_cofactor_recruitment reaction	M_pydx5p_c	Pyridoxal 5'-phosphate
metabolic transference	R_CYSS	Cysteine synthase reaction	M_acser_c	O-Acetyl-L-serine	M_ac_c	Acetate	2_5_1_47	R_CYSS_enzyme	R_CYSS_enzyme	http://purl.obolibrary.org/obo/GO_0004124	cysteine synthase activity
	R_CYSS	Cysteine synthase reaction	M_h2s_c	Hydrogen sulfide	M_cys__L_c	L-Cysteine
	R_CYSS	Cysteine synthase reaction			M_h_c	proton
homomultimerisation	R_C_2_P0ABK5_dimerisation	R_C_2_P0ABK5_dimerisation reaction	P0ABK5	Cysteine synthase A (CSase A)	C_2_P0ABK5	C_2_P0ABK5	R_C_2_P0ABK5_dimerisation_activity
co-enzyme recruitment	R_C_C_2_P0ABK5_1_M_pydx5p_c_cofactor_recruitment	R_C_C_2_P0ABK5_1_M_pydx5p_c_cofactor_recruitment reaction	C_2_P0ABK5	C_2_P0ABK5	R_CYSS_enzyme	R_CYSS_enzyme	R_C_C_2_P0ABK5_1_M_pydx5p_c_cofactor_recruitment_activity
	R_C_C_2_P0ABK5_1_M_pydx5p_c_cofactor_recruitment	R_C_C_2_P0ABK5_1_M_pydx5p_c_cofactor_recruitment reaction	M_pydx5p_c	Pyridoxal 5'-phosphate
metabolic transference	R_CYSS_duplicate_2	R_CYSS_duplicate_2 reaction	M_acser_c	O-Acetyl-L-serine	M_ac_c	Acetate	2_5_1_47	R_CYSS_duplicate_2_enzyme	R_CYSS_duplicate_2_enzyme	http://purl.obolibrary.org/obo/GO_0004124	cysteine synthase activity
	R_CYSS_duplicate_2	R_CYSS_duplicate_2 reaction	M_h2s_c	Hydrogen sulfide	M_cys__L_c	L-Cysteine
	R_CYSS_duplicate_2	R_CYSS_duplicate_2 reaction			M_h_c	proton
homomultimerisation	R_C_2_P16703_dimerisation	R_C_2_P16703_dimerisation reaction	P16703	Cysteine synthase B (CSase B)	C_2_P16703	C_2_P16703	R_C_2_P16703_dimerisation_activity
co-enzyme recruitment	R_C_C_2_P16703_1_M_pydx5p_c_cofactor_recruitment	R_C_C_2_P16703_1_M_pydx5p_c_cofactor_recruitment reaction	C_2_P16703	C_2_P16703	R_CYSS_duplicate_2_enzyme	R_CYSS_duplicate_2_enzyme	R_C_C_2_P16703_1_M_pydx5p_c_cofactor_recruitment_activity
	R_C_C_2_P16703_1_M_pydx5p_c_cofactor_recruitment	R_C_C_2_P16703_1_M_pydx5p_c_cofactor_recruitment reaction	M_pydx5p_c	Pyridoxal 5'-phosphate
metabolic lyase process	R_CYSSADS	L-cysteine sulfinic acid desulfurase reaction	M_3sala_c	3-Sulfino-L-alanine	M_ala__L_c	L-Alanine	4_1_1_12	R_CYSSADS_enzyme	R_CYSSADS_enzyme	http://purl.obolibrary.org/obo/GO_0047688	aspartate 4-decarboxylase activity
	R_CYSSADS	L-cysteine sulfinic acid desulfurase reaction	M_h_c	proton	M_so2_c	Sulfur dioxide
homomultimerisation	R_C_2_Q46925_dimerisation	R_C_2_Q46925_dimerisation reaction	Q46925	Cysteine desulfurase CsdA	C_2_Q46925	C_2_Q46925	R_C_2_Q46925_dimerisation_activity
co-enzyme recruitment	R_C_C_2_Q46925_1_M_pydx5p_c_cofactor_recruitment	R_C_C_2_Q46925_1_M_pydx5p_c_cofactor_recruitment reaction	C_2_Q46925	C_2_Q46925	R_CYSSADS_enzyme	R_CYSSADS_enzyme	R_C_C_2_Q46925_1_M_pydx5p_c_cofactor_recruitment_activity
	R_C_C_2_Q46925_1_M_pydx5p_c_cofactor_recruitment	R_C_C_2_Q46925_1_M_pydx5p_c_cofactor_recruitment reaction	M_pydx5p_c	Pyridoxal 5'-phosphate
metabolic lyase process	R_CYSTL	Cystathionine b-lyase reaction	M_cyst__L_c	L-Cystathionine	M_hcys__L_c	L-Homocysteine	4_4_1_8	R_CYSTL_enzyme	R_CYSTL_enzyme	http://purl.obolibrary.org/obo/GO_0004121	cystathionine beta-lyase activity
	R_CYSTL	Cystathionine b-lyase reaction	M_h2o_c	water	M_nh4_c	Ammonium
	R_CYSTL	Cystathionine b-lyase reaction			M_pyr_c	Pyruvate
homomultimerisation	R_C_2_P23256_dimerisation	R_C_2_P23256_dimerisation reaction	P23256	Protein MalY [Includes: Cystathionine beta-lyase MalY (CBL)	C_2_P23256	C_2_P23256	R_C_2_P23256_dimerisation_activity
co-enzyme recruitment	R_C_C_2_P23256_1_M_pydx5p_c_cofactor_recruitment	R_C_C_2_P23256_1_M_pydx5p_c_cofactor_recruitment reaction	C_2_P23256	C_2_P23256	R_CYSTL_enzyme	R_CYSTL_enzyme	R_C_C_2_P23256_1_M_pydx5p_c_cofactor_recruitment_activity
	R_C_C_2_P23256_1_M_pydx5p_c_cofactor_recruitment	R_C_C_2_P23256_1_M_pydx5p_c_cofactor_recruitment reaction	M_pydx5p_c	Pyridoxal 5'-phosphate
metabolic lyase process	R_CYSTL_duplicate_2	R_CYSTL_duplicate_2 reaction	M_cyst__L_c	L-Cystathionine	M_hcys__L_c	L-Homocysteine	4_4_1_8	R_CYSTL_duplicate_2_enzyme	R_CYSTL_duplicate_2_enzyme	http://purl.obolibrary.org/obo/GO_0004121	cystathionine beta-lyase activity
	R_CYSTL_duplicate_2	R_CYSTL_duplicate_2 reaction	M_h2o_c	water	M_nh4_c	Ammonium
	R_CYSTL_duplicate_2	R_CYSTL_duplicate_2 reaction			M_pyr_c	Pyruvate
homomultimerisation	R_C_4_P06721_tetramerisation	R_C_4_P06721_tetramerisation reaction	P06721	Cystathionine beta-lyase MetC (CBL)	C_4_P06721	C_4_P06721	R_C_4_P06721_tetramerisation_activity
co-enzyme recruitment	R_C_C_4_P06721_1_M_pydx5p_c_cofactor_recruitment	R_C_C_4_P06721_1_M_pydx5p_c_cofactor_recruitment reaction	C_4_P06721	C_4_P06721	R_CYSTL_duplicate_2_enzyme	R_CYSTL_duplicate_2_enzyme	R_C_C_4_P06721_1_M_pydx5p_c_cofactor_recruitment_activity
	R_C_C_4_P06721_1_M_pydx5p_c_cofactor_recruitment	R_C_C_4_P06721_1_M_pydx5p_c_cofactor_recruitment reaction	M_pydx5p_c	Pyridoxal 5'-phosphate
metabolic ligation	R_CYSTRS	Cysteinyl-tRNA synthetase reaction	M_atp_c	ATP	M_amp_c	AMP C10H12N5O7P	6_1_1_15	R_CYSTRS_enzyme	R_CYSTRS_enzyme	http://purl.obolibrary.org/obo/GO_0004827	proline-tRNA ligase activity
	R_CYSTRS	Cysteinyl-tRNA synthetase reaction	M_cys__L_c	L-Cysteine	M_cystrna_c	L-Cysteinyl-tRNA(Cys)
	R_CYSTRS	Cysteinyl-tRNA synthetase reaction	M_trnacys_c	TRNA(Cys)	M_ppi_c	Diphosphate
co-enzyme recruitment	R_C_P21888_1_M_zn2_c_cofactor_recruitment	R_C_P21888_1_M_zn2_c_cofactor_recruitment reaction	P21888	Cysteine--tRNA ligase	R_CYSTRS_enzyme	R_CYSTRS_enzyme	R_C_P21888_1_M_zn2_c_cofactor_recruitment_activity
	R_C_P21888_1_M_zn2_c_cofactor_recruitment	R_C_P21888_1_M_zn2_c_cofactor_recruitment reaction	M_zn2_c	Zinc
metabolic hydrolysis	R_CYTD	Cytidine deaminase reaction	M_cytd_c	Cytidine	M_nh4_c	Ammonium	3_5_4_5	R_CYTD_enzyme	R_CYTD_enzyme	http://purl.obolibrary.org/obo/GO_0004126	cytidine deaminase activity
	R_CYTD	Cytidine deaminase reaction	M_h2o_c	water	M_uri_c	Uridine
	R_CYTD	Cytidine deaminase reaction	M_h_c	proton
homomultimerisation	R_C_2_P0ABF6_dimerisation	R_C_2_P0ABF6_dimerisation reaction	P0ABF6	Cytidine deaminase	C_2_P0ABF6	C_2_P0ABF6	R_C_2_P0ABF6_dimerisation_activity
co-enzyme recruitment	R_C_C_2_P0ABF6_1_M_zn2_c_cofactor_recruitment	R_C_C_2_P0ABF6_1_M_zn2_c_cofactor_recruitment reaction	C_2_P0ABF6	C_2_P0ABF6	R_CYTD_enzyme	R_CYTD_enzyme	R_C_C_2_P0ABF6_1_M_zn2_c_cofactor_recruitment_activity
	R_C_C_2_P0ABF6_1_M_zn2_c_cofactor_recruitment	R_C_C_2_P0ABF6_1_M_zn2_c_cofactor_recruitment reaction	M_zn2_c	Zinc
metabolic hydrolysis	R_CYTDH	Cytidine hydrolase reaction	M_cytd_c	Cytidine	M_csn_c	Cytosine	3_2_2_3	P41409	Pyrimidine-specific ribonucleoside hydrolase RihA	http://purl.obolibrary.org/obo/GO_0045437	uridine nucleosidase activity
	R_CYTDH	Cytidine hydrolase reaction	M_h2o_c	water	M_rib__D_c	D-Ribose
metabolic hydrolysis	R_CYTDH_duplicate_2	R_CYTDH_duplicate_2 reaction	M_cytd_c	Cytidine	M_csn_c	Cytosine	3_2_2_3	R_CYTDH_duplicate_2_enzyme	R_CYTDH_duplicate_2_enzyme	http://purl.obolibrary.org/obo/GO_0045437	uridine nucleosidase activity
	R_CYTDH_duplicate_2	R_CYTDH_duplicate_2 reaction	M_h2o_c	water	M_rib__D_c	D-Ribose
homomultimerisation	R_C_4_P33022_tetramerisation	R_C_4_P33022_tetramerisation reaction	P33022	Pyrimidine-specific ribonucleoside hydrolase RihB	C_4_P33022	C_4_P33022	R_C_4_P33022_tetramerisation_activity
co-enzyme recruitment	R_C_C_4_P33022_1_M_ca2_c_cofactor_recruitment	R_C_C_4_P33022_1_M_ca2_c_cofactor_recruitment reaction	C_4_P33022	C_4_P33022	R_CYTDH_duplicate_2_enzyme	R_CYTDH_duplicate_2_enzyme	R_C_C_4_P33022_1_M_ca2_c_cofactor_recruitment_activity
	R_C_C_4_P33022_1_M_ca2_c_cofactor_recruitment	R_C_C_4_P33022_1_M_ca2_c_cofactor_recruitment reaction	M_ca2_c	Calcium
metabolic hydrolysis	R_CYTDH_duplicate_3	R_CYTDH_duplicate_3 reaction	M_cytd_c	Cytidine	M_csn_c	Cytosine	3_2_2_3	P22564	Non-specific ribonucleoside hydrolase RihC	http://purl.obolibrary.org/obo/GO_0045437	uridine nucleosidase activity
	R_CYTDH_duplicate_3	R_CYTDH_duplicate_3 reaction	M_h2o_c	water	M_rib__D_c	D-Ribose
metabolic transference	R_CYTDK2	Cytidine kinase (GTP) reaction	M_cytd_c	Cytidine	M_cmp_c	CMP C9H12N3O8P	2_7_1_213	R_CYTDK2_enzyme	R_CYTDK2_enzyme	http://purl.obolibrary.org/obo/GO_0016740	transferase activity
	R_CYTDK2	Cytidine kinase (GTP) reaction	M_gtp_c	GTP C10H12N5O14P3	M_gdp_c	GDP C10H12N5O11P2
	R_CYTDK2	Cytidine kinase (GTP) reaction			M_h_c	proton
homomultimerisation	R_C_4_P0A8F4_tetramerisation	R_C_4_P0A8F4_tetramerisation reaction	P0A8F4	Uridine kinase	R_CYTDK2_enzyme	R_CYTDK2_enzyme	R_C_4_P0A8F4_tetramerisation_activity
metabolic transference	R_CYTK1	Cytidylate kinase (CMP) reaction	M_atp_c	ATP	M_adp_c	ADP	2_7_4_14	P0A6I0	Cytidylate kinase (CK)	http://purl.obolibrary.org/obo/GO_0004127	cytidylate kinase activity
	R_CYTK1	Cytidylate kinase (CMP) reaction	M_cmp_c	CMP C9H12N3O8P	M_cdp_c	CDP C9H12N3O11P2
metabolic transference	R_CYTK2	Cytidylate kinase (dCMP) reaction	M_atp_c	ATP	M_adp_c	ADP	2_7_4_13	P0A6I0	Cytidylate kinase (CK)	http://purl.obolibrary.org/obo/GO_0047507	(deoxy)nucleoside-phosphate kinase activity
	R_CYTK2	Cytidylate kinase (dCMP) reaction	M_dcmp_c	DCMP C9H12N3O7P	M_dcdp_c	DCDP C9H12N3O10P2
metabolic oxido-reduction	R_DAAD	D-Amino acid dehydrogenase reaction	M_ala__D_c	D-Alanine	M_fadh2_c	Flavin adenine dinucleotide reduced	1_4_99_1	R_DAAD_enzyme	R_DAAD_enzyme	http://purl.obolibrary.org/obo/GO_0008718	D-amino-acid dehydrogenase activity
	R_DAAD	D-Amino acid dehydrogenase reaction	M_fad_c	Flavin adenine dinucleotide oxidized	M_nh4_c	Ammonium
	R_DAAD	D-Amino acid dehydrogenase reaction	M_h2o_c	water	M_pyr_c	Pyruvate
co-enzyme recruitment	R_C_P0A6J5_1_M_fad_c_cofactor_recruitment	R_C_P0A6J5_1_M_fad_c_cofactor_recruitment reaction	P0A6J5	D-amino acid dehydrogenase	R_DAAD_enzyme	R_DAAD_enzyme	R_C_P0A6J5_1_M_fad_c_cofactor_recruitment_activity
	R_C_P0A6J5_1_M_fad_c_cofactor_recruitment	R_C_P0A6J5_1_M_fad_c_cofactor_recruitment reaction	M_fad_c	Flavin adenine dinucleotide oxidized
metabolic hydrolysis	R_DADA	Deoxyadenosine deaminase reaction	M_dad_2_c	Deoxyadenosine	M_din_c	Deoxyinosine	3_5_4_4	R_DADA_enzyme	R_DADA_enzyme	http://purl.obolibrary.org/obo/GO_0004000	adenosine deaminase activity
	R_DADA	Deoxyadenosine deaminase reaction	M_h2o_c	water	M_nh4_c	Ammonium
	R_DADA	Deoxyadenosine deaminase reaction	M_h_c	proton
co-enzyme recruitment	R_C_P22333_1_M_zn2_c_cofactor_recruitment	R_C_P22333_1_M_zn2_c_cofactor_recruitment reaction	P22333	Adenosine deaminase	R_DADA_enzyme	R_DADA_enzyme	R_C_P22333_1_M_zn2_c_cofactor_recruitment_activity
	R_C_P22333_1_M_zn2_c_cofactor_recruitment	R_C_P22333_1_M_zn2_c_cofactor_recruitment reaction	M_zn2_c	Zinc
metabolic transference	R_DADK	Deoxyadenylate kinase reaction	M_atp_c	ATP	M_adp_c	ADP	2_7_4_11	P69441	Adenylate kinase (AK)	http://purl.obolibrary.org/obo/GO_0047506	(deoxy)adenylate kinase activity
	R_DADK	Deoxyadenylate kinase reaction	M_damp_c	DAMP C10H12N5O6P	M_dadp_c	DADP C10H12N5O9P2
enzymatic metabolic reaction	R_DAGK120	Diacylglycerol kinase (n-C12:0) reaction	M_12dgr120_c	1,2-Diacyl-sn-glycerol (didodecanoyl, n-C12:0)	M_adp_c	ADP	R_DAGK120_activity	P0ABN1	Diacylglycerol kinase (DAGK)	http://purl.obolibrary.org/obo/GO_0003824	catalytic activity
	R_DAGK120	Diacylglycerol kinase (n-C12:0) reaction	M_atp_c	ATP	M_h_c	proton
	R_DAGK120	Diacylglycerol kinase (n-C12:0) reaction			M_pa120_c	1,2-didodecanoyl-sn-glycerol 3-phosphate
enzymatic metabolic reaction	R_DAGK140	Diacylglycerol kinase (n-C14:0) reaction	M_12dgr140_c	1,2-Diacyl-sn-glycerol (ditetradecanoyl, n-C14:0)	M_adp_c	ADP	R_DAGK140_activity	P0ABN1	Diacylglycerol kinase (DAGK)	http://purl.obolibrary.org/obo/GO_0003824	catalytic activity
	R_DAGK140	Diacylglycerol kinase (n-C14:0) reaction	M_atp_c	ATP	M_h_c	proton
	R_DAGK140	Diacylglycerol kinase (n-C14:0) reaction			M_pa140_c	1,2-ditetradecanoyl-sn-glycerol 3-phosphate
enzymatic metabolic reaction	R_DAGK141	Diacylglycerol kinase (n-C14:1) reaction	M_12dgr141_c	1,2-Diacyl-sn-glycerol (ditetradec-7-enoyl, n-C14:1)	M_adp_c	ADP	R_DAGK141_activity	P0ABN1	Diacylglycerol kinase (DAGK)	http://purl.obolibrary.org/obo/GO_0003824	catalytic activity
	R_DAGK141	Diacylglycerol kinase (n-C14:1) reaction	M_atp_c	ATP	M_h_c	proton
	R_DAGK141	Diacylglycerol kinase (n-C14:1) reaction			M_pa141_c	1,2-ditetradec-7-enoyl-sn-glycerol 3-phosphate
metabolic transference	R_DAGK160	Diacylglycerol kinase (n-C16:0) reaction	M_12dgr160_c	1,2-Diacyl-sn-glycerol (dihexadecanoyl, n-C16:0)	M_adp_c	ADP	2_7_1_107	P0ABN1	Diacylglycerol kinase (DAGK)	http://purl.obolibrary.org/obo/GO_0004143	diacylglycerol kinase activity
	R_DAGK160	Diacylglycerol kinase (n-C16:0) reaction	M_atp_c	ATP	M_h_c	proton
	R_DAGK160	Diacylglycerol kinase (n-C16:0) reaction			M_pa160_c	1,2-dihexadecanoyl-sn-glycerol 3-phosphate
enzymatic metabolic reaction	R_DAGK161	Diacylglycerol kinase (n-C16:1) reaction	M_12dgr161_c	1,2-Diacyl-sn-glycerol (dihexadec-9-enoyl, n-C16:1)	M_adp_c	ADP	R_DAGK161_activity	P0ABN1	Diacylglycerol kinase (DAGK)	http://purl.obolibrary.org/obo/GO_0003824	catalytic activity
	R_DAGK161	Diacylglycerol kinase (n-C16:1) reaction	M_atp_c	ATP	M_h_c	proton
	R_DAGK161	Diacylglycerol kinase (n-C16:1) reaction			M_pa161_c	1,2-dihexadec-9-enoyl-sn-glycerol 3-phosphate
enzymatic metabolic reaction	R_DAGK180	Diacylglycerol kinase (n-C18:0) reaction	M_12dgr180_c	1,2-Diacyl-sn-glycerol (dioctadecanoyl, n-C18:0)	M_adp_c	ADP	R_DAGK180_activity	P0ABN1	Diacylglycerol kinase (DAGK)	http://purl.obolibrary.org/obo/GO_0003824	catalytic activity
	R_DAGK180	Diacylglycerol kinase (n-C18:0) reaction	M_atp_c	ATP	M_h_c	proton
	R_DAGK180	Diacylglycerol kinase (n-C18:0) reaction			M_pa180_c	1,2-dioctadecanoyl-sn-glycerol 3-phosphate
enzymatic metabolic reaction	R_DAGK181	Diacylglycerol kinase (n-C18:1) reaction	M_12dgr181_c	1,2-Diacyl-sn-glycerol (dioctadec-11-enoyl, n-C18:1)	M_adp_c	ADP	R_DAGK181_activity	P0ABN1	Diacylglycerol kinase (DAGK)	http://purl.obolibrary.org/obo/GO_0003824	catalytic activity
	R_DAGK181	Diacylglycerol kinase (n-C18:1) reaction	M_atp_c	ATP	M_h_c	proton
	R_DAGK181	Diacylglycerol kinase (n-C18:1) reaction			M_pa181_c	1,2-dioctadec-11-enoyl-sn-glycerol 3-phosphate
metabolic lyase process	R_DAPAL	2,3-diaminopropionate amonnia lyase reaction	M_23dappa_c	2,3-diaminopropionate	M_nh4_c	Ammonium	4_3_1_15	R_DAPAL_enzyme	R_DAPAL_enzyme	http://purl.obolibrary.org/obo/GO_0008838	diaminopropionate ammonia-lyase activity
	R_DAPAL	2,3-diaminopropionate amonnia lyase reaction	M_h2o_c	water	M_pyr_c	Pyruvate
homomultimerisation	R_C_2_P66899_dimerisation	R_C_2_P66899_dimerisation reaction	P66899	Diaminopropionate ammonia-lyase (DAPAL)	C_2_P66899	C_2_P66899	R_C_2_P66899_dimerisation_activity
co-enzyme recruitment	R_C_C_2_P66899_1_M_pydx5p_c_cofactor_recruitment	R_C_C_2_P66899_1_M_pydx5p_c_cofactor_recruitment reaction	C_2_P66899	C_2_P66899	R_DAPAL_enzyme	R_DAPAL_enzyme	R_C_C_2_P66899_1_M_pydx5p_c_cofactor_recruitment_activity
	R_C_C_2_P66899_1_M_pydx5p_c_cofactor_recruitment	R_C_C_2_P66899_1_M_pydx5p_c_cofactor_recruitment reaction	M_pydx5p_c	Pyridoxal 5'-phosphate
metabolic lyase process	R_DAPDC	Diaminopimelate decarboxylase reaction	M_26dap__M_c	Meso-2,6-Diaminoheptanedioate	M_co2_c	CO2	4_1_1_20	R_DAPDC_enzyme	R_DAPDC_enzyme	http://purl.obolibrary.org/obo/GO_0008836	diaminopimelate decarboxylase activity
	R_DAPDC	Diaminopimelate decarboxylase reaction	M_h_c	proton	M_lys__L_c	L-Lysine
co-enzyme recruitment	R_C_P00861_1_M_pydx5p_c_cofactor_recruitment	R_C_P00861_1_M_pydx5p_c_cofactor_recruitment reaction	P00861	Diaminopimelate decarboxylase (DAP decarboxylase) (DAPDC)	R_DAPDC_enzyme	R_DAPDC_enzyme	R_C_P00861_1_M_pydx5p_c_cofactor_recruitment_activity
	R_C_P00861_1_M_pydx5p_c_cofactor_recruitment	R_C_P00861_1_M_pydx5p_c_cofactor_recruitment reaction	M_pydx5p_c	Pyridoxal 5'-phosphate
metabolic isomerization	R_DAPE	Diaminopimelate epimerase reaction	M_26dap_LL_c	LL-2,6-Diaminoheptanedioate	M_26dap__M_c	Meso-2,6-Diaminoheptanedioate	5_1_1_7	R_DAPE_enzyme	R_DAPE_enzyme	http://purl.obolibrary.org/obo/GO_0008837	diaminopimelate epimerase activity
homomultimerisation	R_C_2_P0A6K1_dimerisation	R_C_2_P0A6K1_dimerisation reaction	P0A6K1	Diaminopimelate epimerase (DAP epimerase)	R_DAPE_enzyme	R_DAPE_enzyme	R_C_2_P0A6K1_dimerisation_activity
metabolic transference	R_DASYN120	CDP-diacylglycerol synthetase (n-C12:0) reaction	M_ctp_c	CTP C9H12N3O14P3	M_cdpdddecg_c	CDP-1,2-didodecanoylglycerol	2_7_7_41	P0ABG1	Phosphatidate cytidylyltransferase	http://purl.obolibrary.org/obo/GO_0004605	phosphatidate cytidylyltransferase activity
	R_DASYN120	CDP-diacylglycerol synthetase (n-C12:0) reaction	M_h_c	proton	M_ppi_c	Diphosphate
	R_DASYN120	CDP-diacylglycerol synthetase (n-C12:0) reaction	M_pa120_c	1,2-didodecanoyl-sn-glycerol 3-phosphate
metabolic transference	R_DASYN140	CDP-diacylglycerol synthetase (n-C14:0) reaction	M_ctp_c	CTP C9H12N3O14P3	M_cdpdtdecg_c	CDP-1,2-ditetradecanoylglycerol	2_7_7_41	P0ABG1	Phosphatidate cytidylyltransferase	http://purl.obolibrary.org/obo/GO_0004605	phosphatidate cytidylyltransferase activity
	R_DASYN140	CDP-diacylglycerol synthetase (n-C14:0) reaction	M_h_c	proton	M_ppi_c	Diphosphate
	R_DASYN140	CDP-diacylglycerol synthetase (n-C14:0) reaction	M_pa140_c	1,2-ditetradecanoyl-sn-glycerol 3-phosphate
metabolic transference	R_DASYN141	CDP-diacylglycerol synthetase (n-C14:1) reaction	M_ctp_c	CTP C9H12N3O14P3	M_cdpdtdec7eg_c	CDP-1,2-ditetradec-7-enoylglycerol	2_7_7_41	P0ABG1	Phosphatidate cytidylyltransferase	http://purl.obolibrary.org/obo/GO_0004605	phosphatidate cytidylyltransferase activity
	R_DASYN141	CDP-diacylglycerol synthetase (n-C14:1) reaction	M_h_c	proton	M_ppi_c	Diphosphate
	R_DASYN141	CDP-diacylglycerol synthetase (n-C14:1) reaction	M_pa141_c	1,2-ditetradec-7-enoyl-sn-glycerol 3-phosphate
metabolic transference	R_DASYN160	CDP-diacylglycerol synthetase (n-C16:0) reaction	M_ctp_c	CTP C9H12N3O14P3	M_cdpdhdecg_c	CDP-1,2-dihexadecanoylglycerol	2_7_7_41	P0ABG1	Phosphatidate cytidylyltransferase	http://purl.obolibrary.org/obo/GO_0004605	phosphatidate cytidylyltransferase activity
	R_DASYN160	CDP-diacylglycerol synthetase (n-C16:0) reaction	M_h_c	proton	M_ppi_c	Diphosphate
	R_DASYN160	CDP-diacylglycerol synthetase (n-C16:0) reaction	M_pa160_c	1,2-dihexadecanoyl-sn-glycerol 3-phosphate
metabolic transference	R_DASYN161	CDP-diacylglycerol synthetase (n-C16:1) reaction	M_ctp_c	CTP C9H12N3O14P3	M_cdpdhdec9eg_c	CDP-1,2-dihexadec-9-enoylglycerol	2_7_7_41	P0ABG1	Phosphatidate cytidylyltransferase	http://purl.obolibrary.org/obo/GO_0004605	phosphatidate cytidylyltransferase activity
	R_DASYN161	CDP-diacylglycerol synthetase (n-C16:1) reaction	M_h_c	proton	M_ppi_c	Diphosphate
	R_DASYN161	CDP-diacylglycerol synthetase (n-C16:1) reaction	M_pa161_c	1,2-dihexadec-9-enoyl-sn-glycerol 3-phosphate
metabolic transference	R_DASYN180	CDP-diacylglycerol synthetase (n-C18:0) reaction	M_ctp_c	CTP C9H12N3O14P3	M_cdpdodecg_c	CDP-1,2-dioctadecanoylglycerol	2_7_7_41	P0ABG1	Phosphatidate cytidylyltransferase	http://purl.obolibrary.org/obo/GO_0004605	phosphatidate cytidylyltransferase activity
	R_DASYN180	CDP-diacylglycerol synthetase (n-C18:0) reaction	M_h_c	proton	M_ppi_c	Diphosphate
	R_DASYN180	CDP-diacylglycerol synthetase (n-C18:0) reaction	M_pa180_c	1,2-dioctadecanoyl-sn-glycerol 3-phosphate
metabolic transference	R_DASYN181	CDP-diacylglycerol synthetase (n-C18:1) reaction	M_ctp_c	CTP C9H12N3O14P3	M_cdpdodec11eg_c	CDP-1,2-dioctadec-11-enoylglycerol	2_7_7_41	P0ABG1	Phosphatidate cytidylyltransferase	http://purl.obolibrary.org/obo/GO_0004605	phosphatidate cytidylyltransferase activity
	R_DASYN181	CDP-diacylglycerol synthetase (n-C18:1) reaction	M_h_c	proton	M_ppi_c	Diphosphate
	R_DASYN181	CDP-diacylglycerol synthetase (n-C18:1) reaction	M_pa181_c	1,2-dioctadec-11-enoyl-sn-glycerol 3-phosphate
enzymatic metabolic reaction	R_DATPHs	DATP amine hydrolysis (spontaneous) reaction	M_datp_c	DATP C10H12N5O12P3	M_ditp_c	DITP(4-)	R_DATPHs_activity	R_DATPHs_enzyme	R_DATPHs_enzyme	http://purl.obolibrary.org/obo/GO_0003824	catalytic activity
	R_DATPHs	DATP amine hydrolysis (spontaneous) reaction	M_h2o_c	water	M_nh4_c	Ammonium
	R_DATPHs	DATP amine hydrolysis (spontaneous) reaction	M_h_c	proton
spontaneous protein-protein complex assembly	R_DATPHs_enzyme_complexation	R_DATPHs_enzyme_complexation reaction			R_DATPHs_enzyme	R_DATPHs_enzyme	R_DATPHs_enzyme_complexation_activity
metabolic lyase process	R_DB4PS	3,4-Dihydroxy-2-butanone-4-phosphate synthase reaction	M_ru5p__D_c	D-Ribulose 5-phosphate	M_db4p_c	3,4-dihydroxy-2-butanone 4-phosphate	4_1_99_12	R_DB4PS_enzyme	R_DB4PS_enzyme	http://purl.obolibrary.org/obo/GO_0008686	3,4-dihydroxy-2-butanone-4-phosphate synthase activity
	R_DB4PS	3,4-Dihydroxy-2-butanone-4-phosphate synthase reaction			M_for_c	Formate
	R_DB4PS	3,4-Dihydroxy-2-butanone-4-phosphate synthase reaction			M_h_c	proton
homomultimerisation	R_C_2_P0A7J0_dimerisation	R_C_2_P0A7J0_dimerisation reaction	P0A7J0	3,4-dihydroxy-2-butanone 4-phosphate synthase (DHBP synthase)	C_2_P0A7J0	C_2_P0A7J0	R_C_2_P0A7J0_dimerisation_activity
co-enzyme recruitment	R_C_C_2_P0A7J0_2.0_M_mg2_c_cofactor_recruitment	R_C_C_2_P0A7J0_2.0_M_mg2_c_cofactor_recruitment reaction	C_2_P0A7J0	C_2_P0A7J0	R_DB4PS_enzyme	R_DB4PS_enzyme	R_C_C_2_P0A7J0_2.0_M_mg2_c_cofactor_recruitment_activity
	R_C_C_2_P0A7J0_2.0_M_mg2_c_cofactor_recruitment	R_C_C_2_P0A7J0_2.0_M_mg2_c_cofactor_recruitment reaction	M_mg2_c	Magnesium
metabolic ligation	R_DBTS	Dethiobiotin synthase reaction	M_atp_c	ATP	M_adp_c	ADP	6_3_3_3	R_DBTS_enzyme	R_DBTS_enzyme	http://purl.obolibrary.org/obo/GO_0004141	dethiobiotin synthase activity
	R_DBTS	Dethiobiotin synthase reaction	M_co2_c	CO2	M_dtbt_c	Dethiobiotin
	R_DBTS	Dethiobiotin synthase reaction	M_dann_c	7,8-Diaminononanoate	M_h_c	proton
	R_DBTS	Dethiobiotin synthase reaction			M_pi_c	phosphate(3-)
homomultimerisation	R_C_2_P13000_dimerisation	R_C_2_P13000_dimerisation reaction	P13000	ATP-dependent dethiobiotin synthetase BioD 1	C_2_P13000	C_2_P13000	R_C_2_P13000_dimerisation_activity
co-enzyme recruitment	R_C_C_2_P13000_1_M_mg2_c_cofactor_recruitment	R_C_C_2_P13000_1_M_mg2_c_cofactor_recruitment reaction	C_2_P13000	C_2_P13000	R_DBTS_enzyme	R_DBTS_enzyme	R_C_C_2_P13000_1_M_mg2_c_cofactor_recruitment_activity
	R_C_C_2_P13000_1_M_mg2_c_cofactor_recruitment	R_C_C_2_P13000_1_M_mg2_c_cofactor_recruitment reaction	M_mg2_c	Magnesium
enzymatic metabolic reaction	R_DC6PH	Diacetylchitobiose-6-phosphate hydrolase reaction	M_chtbs6p_c	Diacetylchitobiose-6-phosphate	M_acgam6p_c	N-Acetyl-D-glucosamine 6-phosphate	R_DC6PH_activity	R_DC6PH_enzyme	R_DC6PH_enzyme	http://purl.obolibrary.org/obo/GO_0003824	catalytic activity
	R_DC6PH	Diacetylchitobiose-6-phosphate hydrolase reaction	M_h2o_c	water	M_acgam_c	N-Acetyl-D-glucosamine
homomultimerisation	R_C_4_P17411_tetramerisation	R_C_4_P17411_tetramerisation reaction	P17411	6-phospho-beta-glucosidase	C_4_P17411	C_4_P17411	R_C_4_P17411_tetramerisation_activity
co-enzyme recruitment	R_C_C_4_P17411_1.0_M_nad_c_1.0_M_mn2_c_cofactor_recruitment	R_C_C_4_P17411_1.0_M_nad_c_1.0_M_mn2_c_cofactor_recruitment reaction	C_4_P17411	C_4_P17411	R_DC6PH_enzyme	R_DC6PH_enzyme	R_C_C_4_P17411_1.0_M_nad_c_1.0_M_mn2_c_cofactor_recruitment_activity
	R_C_C_4_P17411_1.0_M_nad_c_1.0_M_mn2_c_cofactor_recruitment	R_C_C_4_P17411_1.0_M_nad_c_1.0_M_mn2_c_cofactor_recruitment reaction	M_nad_c	Nicotinamide adenine dinucleotide
	R_C_C_4_P17411_1.0_M_nad_c_1.0_M_mn2_c_cofactor_recruitment	R_C_C_4_P17411_1.0_M_nad_c_1.0_M_mn2_c_cofactor_recruitment reaction	M_mn2_c	Manganese
metabolic hydrolysis	R_DCTPD	DCTP deaminase reaction	M_dctp_c	DCTP C9H12N3O13P3	M_dutp_c	DUTP C9H11N2O14P3	3_5_4_13	R_DCTPD_enzyme	R_DCTPD_enzyme	http://purl.obolibrary.org/obo/GO_0008829	dCTP deaminase activity
	R_DCTPD	DCTP deaminase reaction	M_h2o_c	water	M_nh4_c	Ammonium
	R_DCTPD	DCTP deaminase reaction	M_h_c	proton
homomultimerisation	R_C_4_P28248_tetramerisation	R_C_4_P28248_tetramerisation reaction	P28248	dCTP deaminase	R_DCTPD_enzyme	R_DCTPD_enzyme	R_C_4_P28248_tetramerisation_activity
metabolic hydrolysis	R_DCYTD	Deoxycytidine deaminase reaction	M_dcyt_c	Deoxycytidine	M_duri_c	Deoxyuridine	3_5_4_5	R_DCYTD_enzyme	R_DCYTD_enzyme	http://purl.obolibrary.org/obo/GO_0004126	cytidine deaminase activity
	R_DCYTD	Deoxycytidine deaminase reaction	M_h2o_c	water	M_nh4_c	Ammonium
	R_DCYTD	Deoxycytidine deaminase reaction	M_h_c	proton
homomultimerisation	R_C_2_P0ABF6_dimerisation	R_C_2_P0ABF6_dimerisation reaction	P0ABF6	Cytidine deaminase	C_2_P0ABF6	C_2_P0ABF6	R_C_2_P0ABF6_dimerisation_activity
co-enzyme recruitment	R_C_C_2_P0ABF6_1_M_zn2_c_cofactor_recruitment	R_C_C_2_P0ABF6_1_M_zn2_c_cofactor_recruitment reaction	C_2_P0ABF6	C_2_P0ABF6	R_DCYTD_enzyme	R_DCYTD_enzyme	R_C_C_2_P0ABF6_1_M_zn2_c_cofactor_recruitment_activity
	R_C_C_2_P0ABF6_1_M_zn2_c_cofactor_recruitment	R_C_C_2_P0ABF6_1_M_zn2_c_cofactor_recruitment reaction	M_zn2_c	Zinc
metabolic transference	R_DDGALK	2-dehydro-3-deoxygalactonokinase reaction	M_2dh3dgal_c	2-Dehydro-3-deoxy-D-galactonate	M_2dh3dgal6p_c	2-Dehydro-3-deoxy-D-galactonate 6-phosphate	2_7_1_178	P31459	2-dehydro-3-deoxygalactonokinase	http://purl.obolibrary.org/obo/GO_0016740	transferase activity
	R_DDGALK	2-dehydro-3-deoxygalactonokinase reaction	M_atp_c	ATP	M_adp_c	ADP
	R_DDGALK	2-dehydro-3-deoxygalactonokinase reaction			M_h_c	proton
metabolic transference	R_DDGLK	2-dehydro-3-deoxygluconokinase reaction	M_2ddglcn_c	2-Dehydro-3-deoxy-D-gluconate	M_2ddg6p_c	2-Dehydro-3-deoxy-D-gluconate 6-phosphate	2_7_1_178	P37647	2-dehydro-3-deoxygluconokinase	http://purl.obolibrary.org/obo/GO_0016740	transferase activity
	R_DDGLK	2-dehydro-3-deoxygluconokinase reaction	M_atp_c	ATP	M_adp_c	ADP
	R_DDGLK	2-dehydro-3-deoxygluconokinase reaction			M_h_c	proton
metabolic transference	R_DDPA	3-deoxy-D-arabino-heptulosonate 7-phosphate synthetase reaction	M_e4p_c	D-Erythrose 4-phosphate	M_2dda7p_c	2-Dehydro-3-deoxy-D-arabino-heptonate 7-phosphate	2_5_1_54	R_DDPA_enzyme	R_DDPA_enzyme	http://purl.obolibrary.org/obo/GO_0003849	3-deoxy-7-phosphoheptulonate synthase activity
	R_DDPA	3-deoxy-D-arabino-heptulosonate 7-phosphate synthetase reaction	M_h2o_c	water	M_pi_c	phosphate(3-)
	R_DDPA	3-deoxy-D-arabino-heptulosonate 7-phosphate synthetase reaction	M_pep_c	Phosphoenolpyruvate
homomultimerisation	R_C_4_P0AB91_tetramerisation	R_C_4_P0AB91_tetramerisation reaction	P0AB91	Phospho-2-dehydro-3-deoxyheptonate aldolase, Phe-sensitive	R_DDPA_enzyme	R_DDPA_enzyme	R_C_4_P0AB91_tetramerisation_activity
metabolic transference	R_DDPA_duplicate_2	R_DDPA_duplicate_2 reaction	M_e4p_c	D-Erythrose 4-phosphate	M_2dda7p_c	2-Dehydro-3-deoxy-D-arabino-heptonate 7-phosphate	2_5_1_54	R_DDPA_duplicate_2_enzyme	R_DDPA_duplicate_2_enzyme	http://purl.obolibrary.org/obo/GO_0003849	3-deoxy-7-phosphoheptulonate synthase activity
	R_DDPA_duplicate_2	R_DDPA_duplicate_2 reaction	M_h2o_c	water	M_pi_c	phosphate(3-)
	R_DDPA_duplicate_2	R_DDPA_duplicate_2 reaction	M_pep_c	Phosphoenolpyruvate
homomultimerisation	R_C_2_P00888_dimerisation	R_C_2_P00888_dimerisation reaction	P00888	Phospho-2-dehydro-3-deoxyheptonate aldolase, Tyr-sensitive	C_2_P00888	C_2_P00888	R_C_2_P00888_dimerisation_activity
co-enzyme recruitment	R_C_C_2_P00888_1_M_mg2_c_cofactor_recruitment	R_C_C_2_P00888_1_M_mg2_c_cofactor_recruitment reaction	C_2_P00888	C_2_P00888	R_DDPA_duplicate_2_enzyme	R_DDPA_duplicate_2_enzyme	R_C_C_2_P00888_1_M_mg2_c_cofactor_recruitment_activity
	R_C_C_2_P00888_1_M_mg2_c_cofactor_recruitment	R_C_C_2_P00888_1_M_mg2_c_cofactor_recruitment reaction	M_mg2_c	Magnesium
metabolic transference	R_DDPA_duplicate_3	R_DDPA_duplicate_3 reaction	M_e4p_c	D-Erythrose 4-phosphate	M_2dda7p_c	2-Dehydro-3-deoxy-D-arabino-heptonate 7-phosphate	2_5_1_54	P00887	Phospho-2-dehydro-3-deoxyheptonate aldolase, Trp-sensitive	http://purl.obolibrary.org/obo/GO_0003849	3-deoxy-7-phosphoheptulonate synthase activity
	R_DDPA_duplicate_3	R_DDPA_duplicate_3 reaction	M_h2o_c	water	M_pi_c	phosphate(3-)
	R_DDPA_duplicate_3	R_DDPA_duplicate_3 reaction	M_pep_c	Phosphoenolpyruvate
metabolic lyase process	R_DDPGALA	2-dehydro-3-deoxy-6-phosphogalactonate aldolase reaction	M_2dh3dgal6p_c	2-Dehydro-3-deoxy-D-galactonate 6-phosphate	M_g3p_c	Glyceraldehyde 3-phosphate	4_1_2_21	R_DDPGALA_enzyme	R_DDPGALA_enzyme	http://purl.obolibrary.org/obo/GO_0008674	2-dehydro-3-deoxy-6-phosphogalactonate aldolase activity
	R_DDPGALA	2-dehydro-3-deoxy-6-phosphogalactonate aldolase reaction			M_pyr_c	Pyruvate
homomultimerisation	R_C_3_Q6BF16_trimerisation	R_C_3_Q6BF16_trimerisation reaction	Q6BF16	2-dehydro-3-deoxy-6-phosphogalactonate aldolase	R_DDPGALA_enzyme	R_DDPGALA_enzyme	R_C_3_Q6BF16_trimerisation_activity
metabolic transference	R_DGK1	Deoxyguanylate kinase (dGMP:ATP) reaction	M_atp_c	ATP	M_adp_c	ADP	2_7_4_12	R_DGK1_enzyme	R_DGK1_enzyme	http://purl.obolibrary.org/obo/GO_0050316	T2-induced deoxynucleotide kinase activity
	R_DGK1	Deoxyguanylate kinase (dGMP:ATP) reaction	M_dgmp_c	DGMP C10H12N5O7P	M_dgdp_c	DGDP C10H12N5O10P2
homomultimerisation	R_C_2_P60546_dimerisation	R_C_2_P60546_dimerisation reaction	P60546	Guanylate kinase	R_DGK1_enzyme	R_DGK1_enzyme	R_C_2_P60546_dimerisation_activity
metabolic lyase process	R_DHACOAH	2,3-dehydroadipyl-CoA hydratase reaction	M_23dhacoa_c	2,3-dehydroadipyl-CoA	M_3hadpcoa_c	(3S)-3-Hydroxyadipyl-CoA	4_2_1_17	P76082	2,3-dehydroadipyl-CoA hydratase	http://purl.obolibrary.org/obo/GO_0004300	enoyl-CoA hydratase activity
	R_DHACOAH	2,3-dehydroadipyl-CoA hydratase reaction	M_h2o_c	water
metabolic lyase process	R_DHAD1	Dihydroxy-acid dehydratase (2,3-dihydroxy-3-methylbutanoate) reaction	M_23dhmb_c	(R)-2,3-Dihydroxy-3-methylbutanoate	M_3mob_c	3-Methyl-2-oxobutanoate	4_2_1_9	R_DHAD1_enzyme	R_DHAD1_enzyme	http://purl.obolibrary.org/obo/GO_0004160	dihydroxy-acid dehydratase activity
	R_DHAD1	Dihydroxy-acid dehydratase (2,3-dihydroxy-3-methylbutanoate) reaction			M_h2o_c	water
homomultimerisation	R_C_2_P05791_dimerisation	R_C_2_P05791_dimerisation reaction	P05791	Dihydroxy-acid dehydratase (DAD)	R_DHAD1_enzyme	R_DHAD1_enzyme	R_C_2_P05791_dimerisation_activity
metabolic lyase process	R_DHAD2	Dihydroxy-acid dehydratase (2,3-dihydroxy-3-methylpentanoate) reaction	M_23dhmp_c	(R)-2,3-Dihydroxy-3-methylpentanoate	M_3mop_c	(S)-3-Methyl-2-oxopentanoate	4_2_1_9	R_DHAD2_enzyme	R_DHAD2_enzyme	http://purl.obolibrary.org/obo/GO_0004160	dihydroxy-acid dehydratase activity
	R_DHAD2	Dihydroxy-acid dehydratase (2,3-dihydroxy-3-methylpentanoate) reaction			M_h2o_c	water
homomultimerisation	R_C_2_P05791_dimerisation	R_C_2_P05791_dimerisation reaction	P05791	Dihydroxy-acid dehydratase (DAD)	R_DHAD2_enzyme	R_DHAD2_enzyme	R_C_2_P05791_dimerisation_activity
metabolic transference	R_DHAPT	Dihydroxyacetone phosphotransferase reaction	M_dha_c	Dihydroxyacetone	M_dhap_c	Dihydroxyacetone phosphate	2_7_1_121	R_DHAPT_enzyme	R_DHAPT_enzyme	http://purl.obolibrary.org/obo/GO_0047324	phosphoenolpyruvate-glycerone phosphotransferase activity
	R_DHAPT	Dihydroxyacetone phosphotransferase reaction	M_pep_c	Phosphoenolpyruvate	M_pyr_c	Pyruvate
homomultimerisation	R_C_2_P76014_dimerisation	R_C_2_P76014_dimerisation reaction	P76014	PEP-dependent dihydroxyacetone kinase, ADP-binding subunit DhaL	C_2_P76014	C_2_P76014	R_C_2_P76014_dimerisation_activity
homomultimerisation	R_C_2_P76015_dimerisation	R_C_2_P76015_dimerisation reaction	P76015	PEP-dependent dihydroxyacetone kinase, dihydroxyacetone-binding subunit DhaK	C_2_P76015	C_2_P76015	R_C_2_P76015_dimerisation_activity
homomultimerisation	R_C_2_P37349_dimerisation	R_C_2_P37349_dimerisation reaction	P37349	Protein-lysine deacetylase	C_2_P37349	C_2_P37349	R_C_2_P37349_dimerisation_activity
homomultimerisation	R_C_2_P08839_dimerisation	R_C_2_P08839_dimerisation reaction	P08839	Phosphoenolpyruvate-protein phosphotransferase	C_2_P08839	C_2_P08839	R_C_2_P08839_dimerisation_activity
co-enzyme recruitment	R_C_C_2_P76014_1_M_mg2_c_cofactor_recruitment	R_C_C_2_P76014_1_M_mg2_c_cofactor_recruitment reaction	C_2_P76014	C_2_P76014	C_C_2_P76014_1_M_mg2_c	C_C_2_P76014_1_M_mg2_c	R_C_C_2_P76014_1_M_mg2_c_cofactor_recruitment_activity
	R_C_C_2_P76014_1_M_mg2_c_cofactor_recruitment	R_C_C_2_P76014_1_M_mg2_c_cofactor_recruitment reaction	M_mg2_c	Magnesium
co-enzyme recruitment	R_C_C_2_P08839_1_M_mg2_c_cofactor_recruitment	R_C_C_2_P08839_1_M_mg2_c_cofactor_recruitment reaction	C_2_P08839	C_2_P08839	C_C_2_P08839_1_M_mg2_c	C_C_2_P08839_1_M_mg2_c	R_C_C_2_P08839_1_M_mg2_c_cofactor_recruitment_activity
	R_C_C_2_P08839_1_M_mg2_c_cofactor_recruitment	R_C_C_2_P08839_1_M_mg2_c_cofactor_recruitment reaction	M_mg2_c	Magnesium
spontaneous protein-protein complex assembly	R_DHAPT_enzyme_complexation	R_DHAPT_enzyme_complexation reaction	P0AA04	Phosphocarrier protein HPr (Histidine-containing protein)	R_DHAPT_enzyme	R_DHAPT_enzyme	R_DHAPT_enzyme_complexation_activity
	R_DHAPT_enzyme_complexation	R_DHAPT_enzyme_complexation reaction	C_C_2_P76014_1_M_mg2_c	C_C_2_P76014_1_M_mg2_c
	R_DHAPT_enzyme_complexation	R_DHAPT_enzyme_complexation reaction	C_2_P76015	C_2_P76015
	R_DHAPT_enzyme_complexation	R_DHAPT_enzyme_complexation reaction	C_2_P37349	C_2_P37349
	R_DHAPT_enzyme_complexation	R_DHAPT_enzyme_complexation reaction	C_C_2_P08839_1_M_mg2_c	C_C_2_P08839_1_M_mg2_c
metabolic oxido-reduction	R_DHBD	2,3-dihydro-2,3-dihydroxybenzoate dehydrogenase reaction	M_23ddhb_c	2,3-Dihydro-2,3-dihydroxybenzoate	M_23dhb_c	2,3-Dihydroxybenzoate	1_3_1_28	R_DHBD_enzyme	R_DHBD_enzyme	http://purl.obolibrary.org/obo/GO_0008667	2,3-dihydro-2,3-dihydroxybenzoate dehydrogenase activity
	R_DHBD	2,3-dihydro-2,3-dihydroxybenzoate dehydrogenase reaction	M_nad_c	Nicotinamide adenine dinucleotide	M_h_c	proton
	R_DHBD	2,3-dihydro-2,3-dihydroxybenzoate dehydrogenase reaction			M_nadh_c	Nicotinamide adenine dinucleotide - reduced
homomultimerisation	R_C_4_P15047_tetramerisation	R_C_4_P15047_tetramerisation reaction	P15047	2,3-dihydro-2,3-dihydroxybenzoate dehydrogenase (DiDHB-DH)	R_DHBD_enzyme	R_DHBD_enzyme	R_C_4_P15047_tetramerisation_activity
metabolic transference	R_DHBS	2,3-dihydroxybenzoate adenylate synthase reaction	M_23dhb_c	2,3-Dihydroxybenzoate	M_23dhba_c	(2,3-Dihydroxybenzoyl)adenylate	2_7_7_58	P10378	Enterobactin synthase component E	http://purl.obolibrary.org/obo/GO_0008668	(2,3-dihydroxybenzoyl)adenylate synthase activity
	R_DHBS	2,3-dihydroxybenzoate adenylate synthase reaction	M_atp_c	ATP	M_ppi_c	Diphosphate
	R_DHBS	2,3-dihydroxybenzoate adenylate synthase reaction	M_h_c	proton
spontaneous metabolic reaction	R_DHBSH	2,3-dihydroxybenzoylserine hydrolase reaction	M_23dhbzs_c	2,3-dihydroxybenzoylserine	M_23dhb_c	2,3-Dihydroxybenzoate	R_DHBSH_activity
	R_DHBSH	2,3-dihydroxybenzoylserine hydrolase reaction	M_h2o_c	water	M_ser__L_c	L-Serine
metabolic oxido-reduction	R_DHCIND	2,3-dihydroxycinnamate dehydrogenase reaction	M_cenchddd_c	Cis-3-(3-carboxyethenyl)-3,5-cyclohexadiene-1,2-diol	M_dhcinnm_c	2,3-dihydroxicinnamic acid	1_3_1_87	P0CI31	3-phenylpropionate-dihydrodiol/cinnamic acid-dihydrodiol dehydrogenase	http://purl.obolibrary.org/obo/GO_0016491	oxidoreductase activity
	R_DHCIND	2,3-dihydroxycinnamate dehydrogenase reaction	M_nad_c	Nicotinamide adenine dinucleotide	M_h_c	proton
	R_DHCIND	2,3-dihydroxycinnamate dehydrogenase reaction			M_nadh_c	Nicotinamide adenine dinucleotide - reduced
metabolic oxido-reduction	R_DHCINDO	2,3-dihydroxycinnamate 1,2-dioxygenase reaction	M_dhcinnm_c	2,3-dihydroxicinnamic acid	M_h_c	proton	1_13_11_16	R_DHCINDO_enzyme	R_DHCINDO_enzyme	http://purl.obolibrary.org/obo/GO_0047070	3-carboxyethylcatechol 2,3-dioxygenase activity
	R_DHCINDO	2,3-dihydroxycinnamate 1,2-dioxygenase reaction	M_o2_c	O2 O2	M_hkntd_c	2-hydroxy-6-ketononatrienedioate
homomultimerisation	R_C_4_P0ABR9_tetramerisation	R_C_4_P0ABR9_tetramerisation reaction	P0ABR9	2,3-dihydroxyphenylpropionate/2,3-dihydroxicinnamic acid 1,2-dioxygenase	R_DHCINDO_enzyme	R_DHCINDO_enzyme	R_C_4_P0ABR9_tetramerisation_activity
metabolic oxido-reduction	R_DHDPRy	Dihydrodipicolinate reductase (NADPH) reaction	M_23dhdp_c	2,3-Dihydrodipicolinate	M_nadp_c	Nicotinamide adenine dinucleotide phosphate	1_3_1_26	R_DHDPRy_enzyme	R_DHDPRy_enzyme	http://purl.obolibrary.org/obo/GO_0016491	oxidoreductase activity
	R_DHDPRy	Dihydrodipicolinate reductase (NADPH) reaction	M_h_c	proton	M_thdp_c	2,3,4,5-Tetrahydrodipicolinate
	R_DHDPRy	Dihydrodipicolinate reductase (NADPH) reaction	M_nadph_c	Nicotinamide adenine dinucleotide phosphate - reduced
homomultimerisation	R_C_4_P04036_tetramerisation	R_C_4_P04036_tetramerisation reaction	P04036	4-hydroxy-tetrahydrodipicolinate reductase (HTPA reductase)	R_DHDPRy_enzyme	R_DHDPRy_enzyme	R_C_4_P04036_tetramerisation_activity
enzymatic metabolic reaction	R_DHDPS	Dihydrodipicolinate synthase reaction	M_aspsa_c	L-Aspartate 4-semialdehyde	M_23dhdp_c	2,3-Dihydrodipicolinate	R_DHDPS_activity	R_DHDPS_enzyme	R_DHDPS_enzyme	http://purl.obolibrary.org/obo/GO_0003824	catalytic activity
	R_DHDPS	Dihydrodipicolinate synthase reaction	M_pyr_c	Pyruvate	M_h2o_c	water
	R_DHDPS	Dihydrodipicolinate synthase reaction			M_h_c	proton
homomultimerisation	R_C_4_P0A6L2_tetramerisation	R_C_4_P0A6L2_tetramerisation reaction	P0A6L2	4-hydroxy-tetrahydrodipicolinate synthase (HTPA synthase)	R_DHDPS_enzyme	R_DHDPS_enzyme	R_C_4_P0A6L2_tetramerisation_activity
metabolic oxido-reduction	R_DHFR	Dihydrofolate reductase reaction	M_dhf_c	7,8-Dihydrofolate	M_nadp_c	Nicotinamide adenine dinucleotide phosphate	1_5_1_3	P0AFS3	Dihydromonapterin reductase (H(2)-MPt reductase)	http://purl.obolibrary.org/obo/GO_0004146	dihydrofolate reductase activity
	R_DHFR	Dihydrofolate reductase reaction	M_h_c	proton	M_thf_c	5,6,7,8-Tetrahydrofolate
	R_DHFR	Dihydrofolate reductase reaction	M_nadph_c	Nicotinamide adenine dinucleotide phosphate - reduced
metabolic oxido-reduction	R_DHFR_duplicate_2	R_DHFR_duplicate_2 reaction	M_dhf_c	7,8-Dihydrofolate	M_nadp_c	Nicotinamide adenine dinucleotide phosphate	1_5_1_3	P0ABQ4	Dihydrofolate reductase	http://purl.obolibrary.org/obo/GO_0004146	dihydrofolate reductase activity
	R_DHFR_duplicate_2	R_DHFR_duplicate_2 reaction	M_h_c	proton	M_thf_c	5,6,7,8-Tetrahydrofolate
	R_DHFR_duplicate_2	R_DHFR_duplicate_2 reaction	M_nadph_c	Nicotinamide adenine dinucleotide phosphate - reduced
metabolic ligation	R_DHFS	Dihydrofolate synthase reaction	M_atp_c	ATP	M_adp_c	ADP	6_3_2_12	R_DHFS_enzyme	R_DHFS_enzyme	http://purl.obolibrary.org/obo/GO_0008841	dihydrofolate synthase activity
	R_DHFS	Dihydrofolate synthase reaction	M_dhpt_c	Dihydropteroate	M_dhf_c	7,8-Dihydrofolate
	R_DHFS	Dihydrofolate synthase reaction	M_glu__L_c	L-Glutamate	M_h_c	proton
	R_DHFS	Dihydrofolate synthase reaction			M_pi_c	phosphate(3-)
co-enzyme recruitment	R_C_P08192_2_M_mg2_c_cofactor_recruitment	R_C_P08192_2_M_mg2_c_cofactor_recruitment reaction	P08192	Dihydrofolate synthase/folylpolyglutamate synthase (DHFS / FPGS)	R_DHFS_enzyme	R_DHFS_enzyme	R_C_P08192_2_M_mg2_c_cofactor_recruitment_activity
	R_C_P08192_2_M_mg2_c_cofactor_recruitment	R_C_P08192_2_M_mg2_c_cofactor_recruitment reaction	M_mg2_c	Magnesium
enzymatic metabolic reaction	R_DHMPTR	Dihydromonapterin reductase reaction	M_dhmpt_c	Dihydromonapterin	M_nadp_c	Nicotinamide adenine dinucleotide phosphate	R_DHMPTR_activity	P0AFS3	Dihydromonapterin reductase (H(2)-MPt reductase)	http://purl.obolibrary.org/obo/GO_0003824	catalytic activity
	R_DHMPTR	Dihydromonapterin reductase reaction	M_h_c	proton	M_thmnp_c	Tetrahydromonapterin
	R_DHMPTR	Dihydromonapterin reductase reaction	M_nadph_c	Nicotinamide adenine dinucleotide phosphate - reduced
metabolic transference	R_DHNAOT4	1,4-dihydroxy-2-naphthoate octaprenyltransferase reaction	M_dhna_c	1,4-Dihydroxy-2-naphthoate	M_2dmmql8_c	2-Demethylmenaquinol 8	2_5_1_74	P32166	1,4-dihydroxy-2-naphthoate octaprenyltransferase (DHNA-octaprenyltransferase)	http://purl.obolibrary.org/obo/GO_0016740	transferase activity
	R_DHNAOT4	1,4-dihydroxy-2-naphthoate octaprenyltransferase reaction	M_h_c	proton	M_co2_c	CO2
	R_DHNAOT4	1,4-dihydroxy-2-naphthoate octaprenyltransferase reaction	M_octdp_c	All-trans-Octaprenyl diphosphate	M_ppi_c	Diphosphate
enzymatic metabolic reaction	R_DHNCOAS	1,4-dihydroxy-2-napthoyl-CoA synthase reaction	M_h_c	proton	M_14dhncoa_c	1,4-dihydroxy-2-napthoyl-CoA	R_DHNCOAS_activity	R_DHNCOAS_enzyme	R_DHNCOAS_enzyme	http://purl.obolibrary.org/obo/GO_0003824	catalytic activity
	R_DHNCOAS	1,4-dihydroxy-2-napthoyl-CoA synthase reaction	M_sbzcoa_c	O-Succinylbenzoyl-CoA	M_h2o_c	water
homomultimerisation	R_C_6_P0ABU0_hexamerisation	R_C_6_P0ABU0_hexamerisation reaction	P0ABU0	1,4-dihydroxy-2-naphthoyl-CoA synthase (DHNA-CoA synthase)	C_6_P0ABU0	C_6_P0ABU0	R_C_6_P0ABU0_hexamerisation_activity
co-enzyme recruitment	R_C_C_6_P0ABU0_1_M_hco3_c_cofactor_recruitment	R_C_C_6_P0ABU0_1_M_hco3_c_cofactor_recruitment reaction	C_6_P0ABU0	C_6_P0ABU0	R_DHNCOAS_enzyme	R_DHNCOAS_enzyme	R_C_C_6_P0ABU0_1_M_hco3_c_cofactor_recruitment_activity
	R_C_C_6_P0ABU0_1_M_hco3_c_cofactor_recruitment	R_C_C_6_P0ABU0_1_M_hco3_c_cofactor_recruitment reaction	M_hco3_c	Bicarbonate
enzymatic metabolic reaction	R_DHNCOAT	1,4-dihydroxy-2-napthoyl-CoA thioesterase reaction	M_14dhncoa_c	1,4-dihydroxy-2-napthoyl-CoA	M_coa_c	Coenzyme A	R_DHNCOAT_activity	P0A8Z3	Acyl-CoA thioester hydrolase YbgC (Acyl-CoA thioesterase)	http://purl.obolibrary.org/obo/GO_0003824	catalytic activity
	R_DHNCOAT	1,4-dihydroxy-2-napthoyl-CoA thioesterase reaction	M_h2o_c	water	M_dhna_c	1,4-Dihydroxy-2-naphthoate
	R_DHNCOAT	1,4-dihydroxy-2-napthoyl-CoA thioesterase reaction			M_h_c	proton
metabolic lyase process	R_DHNPA2r	Dihydroneopterin aldolase reversible reaction	M_dhnpt_c	Dihydroneopterin	M_6hmhpt_c	6-hydroxymethyl dihydropterin	4_1_2_25	R_DHNPA2r_enzyme	R_DHNPA2r_enzyme	http://purl.obolibrary.org/obo/GO_0004150	dihydroneopterin aldolase activity
	R_DHNPA2r	Dihydroneopterin aldolase reversible reaction			M_gcald_c	Glycolaldehyde
homomultimerisation	R_C_8_P0AC16_octomerisation	R_C_8_P0AC16_octomerisation reaction	P0AC16	Dihydroneopterin aldolase (DHNA)	R_DHNPA2r_enzyme	R_DHNPA2r_enzyme	R_C_8_P0AC16_octomerisation_activity
enzymatic metabolic reaction	R_DHNPTE	Dihydroneopterin epimerase reaction	M_dhnpt_c	Dihydroneopterin	M_dhmpt_c	Dihydromonapterin	R_DHNPTE_activity	R_DHNPTE_enzyme	R_DHNPTE_enzyme	http://purl.obolibrary.org/obo/GO_0003824	catalytic activity
homomultimerisation	R_C_8_P0AC16_octomerisation	R_C_8_P0AC16_octomerisation reaction	P0AC16	Dihydroneopterin aldolase (DHNA)	R_DHNPTE_enzyme	R_DHNPTE_enzyme	R_C_8_P0AC16_octomerisation_activity
enzymatic metabolic reaction	R_DHORD2	Dihydoorotic acid dehydrogenase (quinone8) reaction	M_dhor__S_c	(S)-Dihydroorotate	M_orot_c	Orotate C5H3N2O4	R_DHORD2_activity	R_DHORD2_enzyme	R_DHORD2_enzyme	http://purl.obolibrary.org/obo/GO_0003824	catalytic activity
	R_DHORD2	Dihydoorotic acid dehydrogenase (quinone8) reaction	M_q8_c	Ubiquinone-8	M_q8h2_c	Ubiquinol-8
co-enzyme recruitment	R_C_P0A7E1_1_M_fmn_c_cofactor_recruitment	R_C_P0A7E1_1_M_fmn_c_cofactor_recruitment reaction	P0A7E1	Dihydroorotate dehydrogenase (quinone)	R_DHORD2_enzyme	R_DHORD2_enzyme	R_C_P0A7E1_1_M_fmn_c_cofactor_recruitment_activity
	R_C_P0A7E1_1_M_fmn_c_cofactor_recruitment	R_C_P0A7E1_1_M_fmn_c_cofactor_recruitment reaction	M_fmn_c	FMN C17H19N4O9P
enzymatic metabolic reaction	R_DHORD5	Dihydroorotic acid (menaquinone-8) reaction	M_dhor__S_c	(S)-Dihydroorotate	M_mql8_c	Menaquinol 8	R_DHORD5_activity	R_DHORD5_enzyme	R_DHORD5_enzyme	http://purl.obolibrary.org/obo/GO_0003824	catalytic activity
	R_DHORD5	Dihydroorotic acid (menaquinone-8) reaction	M_mqn8_c	Menaquinone 8	M_orot_c	Orotate C5H3N2O4
co-enzyme recruitment	R_C_P0A7E1_1_M_fmn_c_cofactor_recruitment	R_C_P0A7E1_1_M_fmn_c_cofactor_recruitment reaction	P0A7E1	Dihydroorotate dehydrogenase (quinone)	R_DHORD5_enzyme	R_DHORD5_enzyme	R_C_P0A7E1_1_M_fmn_c_cofactor_recruitment_activity
	R_C_P0A7E1_1_M_fmn_c_cofactor_recruitment	R_C_P0A7E1_1_M_fmn_c_cofactor_recruitment reaction	M_fmn_c	FMN C17H19N4O9P
metabolic oxido-reduction	R_DHORDfum	Fumarate dependent DHORD reaction	M_dhor__S_c	(S)-Dihydroorotate	M_orot_c	Orotate C5H3N2O4	1_3_98_1			http://purl.obolibrary.org/obo/GO_1990663	dihydroorotate dehydrogenase (fumarate) activity
	R_DHORDfum	Fumarate dependent DHORD reaction	M_fum_c	Fumarate	M_succ_c	Succinate
metabolic hydrolysis	R_DHORTS	Dihydroorotase reaction	M_dhor__S_c	(S)-Dihydroorotate	M_cbasp_c	N-Carbamoyl-L-aspartate	3_5_2_3	R_DHORTS_enzyme	R_DHORTS_enzyme	http://purl.obolibrary.org/obo/GO_0004151	dihydroorotase activity
	R_DHORTS	Dihydroorotase reaction	M_h2o_c	water	M_h_c	proton
homomultimerisation	R_C_2_P05020_dimerisation	R_C_2_P05020_dimerisation reaction	P05020	Dihydroorotase (DHOase)	C_2_P05020	C_2_P05020	R_C_2_P05020_dimerisation_activity
co-enzyme recruitment	R_C_C_2_P05020_2_M_zn2_c_cofactor_recruitment	R_C_C_2_P05020_2_M_zn2_c_cofactor_recruitment reaction	C_2_P05020	C_2_P05020	R_DHORTS_enzyme	R_DHORTS_enzyme	R_C_C_2_P05020_2_M_zn2_c_cofactor_recruitment_activity
	R_C_C_2_P05020_2_M_zn2_c_cofactor_recruitment	R_C_C_2_P05020_2_M_zn2_c_cofactor_recruitment reaction	M_zn2_c	Zinc
metabolic oxido-reduction	R_DHPPD	2,3-dihydroxyphenylpropionate dehydrogenase reaction	M_cechddd_c	Cis-3-(3-carboxyethyl)-3,5-cyclohexadiene-1,2-diol	M_dhpppn_c	3-(2,3-Dihydroxyphenyl)propanoate	1_3_1_87	P0CI31	3-phenylpropionate-dihydrodiol/cinnamic acid-dihydrodiol dehydrogenase	http://purl.obolibrary.org/obo/GO_0016491	oxidoreductase activity
	R_DHPPD	2,3-dihydroxyphenylpropionate dehydrogenase reaction	M_nad_c	Nicotinamide adenine dinucleotide	M_h_c	proton
	R_DHPPD	2,3-dihydroxyphenylpropionate dehydrogenase reaction			M_nadh_c	Nicotinamide adenine dinucleotide - reduced
metabolic hydrolysis	R_DHPPDA2	Diaminohydroxyphosphoribosylaminopryrimidine deaminase (25drapp) reaction	M_25drapp_c	2,5-Diamino-6-(ribosylamino)-4-(3H)-pyrimidinone 5'-phosphate	M_5apru_c	5-Amino-6-(5'-phosphoribosylamino)uracil	3_5_4_26	R_DHPPDA2_enzyme	R_DHPPDA2_enzyme	http://purl.obolibrary.org/obo/GO_0008835	diaminohydroxyphosphoribosylaminopyrimidine deaminase activity
	R_DHPPDA2	Diaminohydroxyphosphoribosylaminopryrimidine deaminase (25drapp) reaction	M_h2o_c	water	M_nh4_c	Ammonium
	R_DHPPDA2	Diaminohydroxyphosphoribosylaminopryrimidine deaminase (25drapp) reaction	M_h_c	proton
homomultimerisation	R_C_2_P25539_dimerisation	R_C_2_P25539_dimerisation reaction	P25539	Riboflavin biosynthesis protein RibD [Includes: Diaminohydroxyphosphoribosylaminopyrimidine deaminase (DRAP deaminase)	C_2_P25539	C_2_P25539	R_C_2_P25539_dimerisation_activity
co-enzyme recruitment	R_C_C_2_P25539_1_M_zn2_c_cofactor_recruitment	R_C_C_2_P25539_1_M_zn2_c_cofactor_recruitment reaction	C_2_P25539	C_2_P25539	R_DHPPDA2_enzyme	R_DHPPDA2_enzyme	R_C_C_2_P25539_1_M_zn2_c_cofactor_recruitment_activity
	R_C_C_2_P25539_1_M_zn2_c_cofactor_recruitment	R_C_C_2_P25539_1_M_zn2_c_cofactor_recruitment reaction	M_zn2_c	Zinc
metabolic transference	R_DHPS2	Dihydropteroate synthase reaction	M_4abz_c	4-Aminobenzoate	M_dhpt_c	Dihydropteroate	2_5_1_15	R_DHPS2_enzyme	R_DHPS2_enzyme	http://purl.obolibrary.org/obo/GO_0004156	dihydropteroate synthase activity
	R_DHPS2	Dihydropteroate synthase reaction	M_6hmhptpp_c	6-hydroxymethyl-dihydropterin pyrophosphate	M_ppi_c	Diphosphate
homomultimerisation	R_C_2_P0AC13_dimerisation	R_C_2_P0AC13_dimerisation reaction	P0AC13	Dihydropteroate synthase (DHPS)	C_2_P0AC13	C_2_P0AC13	R_C_2_P0AC13_dimerisation_activity
co-enzyme recruitment	R_C_C_2_P0AC13_1_M_mg2_c_cofactor_recruitment	R_C_C_2_P0AC13_1_M_mg2_c_cofactor_recruitment reaction	C_2_P0AC13	C_2_P0AC13	R_DHPS2_enzyme	R_DHPS2_enzyme	R_C_C_2_P0AC13_1_M_mg2_c_cofactor_recruitment_activity
	R_C_C_2_P0AC13_1_M_mg2_c_cofactor_recruitment	R_C_C_2_P0AC13_1_M_mg2_c_cofactor_recruitment reaction	M_mg2_c	Magnesium
enzymatic metabolic reaction	R_DHPTDCs2	4,5-dihydroxy-2,3-pentanedione cyclization (spontaneous) reaction	M_dhptd_c	4,5-dihydroxy-2,3-pentanedione	M_mdhdhf_c	(2R,4S)-2-methyl-2,4-dihydroxydihydrofuran-3-one	R_DHPTDCs2_activity	R_DHPTDCs2_enzyme	R_DHPTDCs2_enzyme	http://purl.obolibrary.org/obo/GO_0003824	catalytic activity
spontaneous protein-protein complex assembly	R_DHPTDCs2_enzyme_complexation	R_DHPTDCs2_enzyme_complexation reaction			R_DHPTDCs2_enzyme	R_DHPTDCs2_enzyme	R_DHPTDCs2_enzyme_complexation_activity
metabolic oxido-reduction	R_DHPTDNR	Dihydropteridine reductase reaction	M_dhptdn_c	6,7-Dihydropteridine	M_nadp_c	Nicotinamide adenine dinucleotide phosphate	1_5_1_34	R_DHPTDNR_enzyme	R_DHPTDNR_enzyme	http://purl.obolibrary.org/obo/GO_0004155	6,7-dihydropteridine reductase activity
	R_DHPTDNR	Dihydropteridine reductase reaction	M_h_c	proton	M_thptdn_c	5,6,7,8-tetrahydropteridine
	R_DHPTDNR	Dihydropteridine reductase reaction	M_nadph_c	Nicotinamide adenine dinucleotide phosphate - reduced
homomultimerisation	R_C_2_P38489_dimerisation	R_C_2_P38489_dimerisation reaction	P38489	Oxygen-insensitive NAD(P)H nitroreductase	C_2_P38489	C_2_P38489	R_C_2_P38489_dimerisation_activity
co-enzyme recruitment	R_C_C_2_P38489_1_M_fmn_c_cofactor_recruitment	R_C_C_2_P38489_1_M_fmn_c_cofactor_recruitment reaction	C_2_P38489	C_2_P38489	R_DHPTDNR_enzyme	R_DHPTDNR_enzyme	R_C_C_2_P38489_1_M_fmn_c_cofactor_recruitment_activity
	R_C_C_2_P38489_1_M_fmn_c_cofactor_recruitment	R_C_C_2_P38489_1_M_fmn_c_cofactor_recruitment reaction	M_fmn_c	FMN C17H19N4O9P
metabolic oxido-reduction	R_DHPTDNRN	Dihydropteridine reductase (NADH) reaction	M_dhptdn_c	6,7-Dihydropteridine	M_nad_c	Nicotinamide adenine dinucleotide	1_5_1_34	R_DHPTDNRN_enzyme	R_DHPTDNRN_enzyme	http://purl.obolibrary.org/obo/GO_0004155	6,7-dihydropteridine reductase activity
	R_DHPTDNRN	Dihydropteridine reductase (NADH) reaction	M_h_c	proton	M_thptdn_c	5,6,7,8-tetrahydropteridine
	R_DHPTDNRN	Dihydropteridine reductase (NADH) reaction	M_nadh_c	Nicotinamide adenine dinucleotide - reduced
homomultimerisation	R_C_2_P38489_dimerisation	R_C_2_P38489_dimerisation reaction	P38489	Oxygen-insensitive NAD(P)H nitroreductase	C_2_P38489	C_2_P38489	R_C_2_P38489_dimerisation_activity
co-enzyme recruitment	R_C_C_2_P38489_1_M_fmn_c_cofactor_recruitment	R_C_C_2_P38489_1_M_fmn_c_cofactor_recruitment reaction	C_2_P38489	C_2_P38489	R_DHPTDNRN_enzyme	R_DHPTDNRN_enzyme	R_C_C_2_P38489_1_M_fmn_c_cofactor_recruitment_activity
	R_C_C_2_P38489_1_M_fmn_c_cofactor_recruitment	R_C_C_2_P38489_1_M_fmn_c_cofactor_recruitment reaction	M_fmn_c	FMN C17H19N4O9P
metabolic isomerization	R_DHPTPE	Dihydroneopterin triphosphate 2'-epimerase reaction	M_ahdt_c	2-Amino-4-hydroxy-6-(erythro-1,2,3-trihydroxypropyl)dihydropteridine triphosphate	M_dhmptp_c	Dihydromonapterin-triphosphate	5_1_99_7	R_DHPTPE_enzyme	R_DHPTPE_enzyme	http://purl.obolibrary.org/obo/GO_0008719	dihydroneopterin triphosphate 2'-epimerase activity
homomultimerisation	R_C_8_P0AC19_octomerisation	R_C_8_P0AC19_octomerisation reaction	P0AC19	Dihydroneopterin triphosphate 2'-epimerase	R_DHPTPE_enzyme	R_DHPTPE_enzyme	R_C_8_P0AC19_octomerisation_activity
metabolic lyase process	R_DHQS	3-dehydroquinate synthase reaction	M_2dda7p_c	2-Dehydro-3-deoxy-D-arabino-heptonate 7-phosphate	M_3dhq_c	3-Dehydroquinate	4_2_3_4	R_DHQS_enzyme	R_DHQS_enzyme	http://purl.obolibrary.org/obo/GO_0003856	3-dehydroquinate synthase activity
	R_DHQS	3-dehydroquinate synthase reaction			M_pi_c	phosphate(3-)
co-enzyme recruitment	R_C_P07639_1.0_M_nad_c_1.0_M_cobalt2_c_cofactor_recruitment	R_C_P07639_1.0_M_nad_c_1.0_M_cobalt2_c_cofactor_recruitment reaction	P07639	3-dehydroquinate synthase (DHQS)	R_DHQS_enzyme	R_DHQS_enzyme	R_C_P07639_1.0_M_nad_c_1.0_M_cobalt2_c_cofactor_recruitment_activity
	R_C_P07639_1.0_M_nad_c_1.0_M_cobalt2_c_cofactor_recruitment	R_C_P07639_1.0_M_nad_c_1.0_M_cobalt2_c_cofactor_recruitment reaction	M_nad_c	Nicotinamide adenine dinucleotide
	R_C_P07639_1.0_M_nad_c_1.0_M_cobalt2_c_cofactor_recruitment	R_C_P07639_1.0_M_nad_c_1.0_M_cobalt2_c_cofactor_recruitment reaction	M_cobalt2_c	Co2+
metabolic lyase process	R_DHQTi	3-dehydroquinate dehydratase, irreversible reaction	M_3dhq_c	3-Dehydroquinate	M_3dhsk_c	3-Dehydroshikimate	4_2_1_10	R_DHQTi_enzyme	R_DHQTi_enzyme	http://purl.obolibrary.org/obo/GO_0003855	3-dehydroquinate dehydratase activity
	R_DHQTi	3-dehydroquinate dehydratase, irreversible reaction			M_h2o_c	water
homomultimerisation	R_C_2_P05194_dimerisation	R_C_2_P05194_dimerisation reaction	P05194	3-dehydroquinate dehydratase (3-dehydroquinase)	R_DHQTi_enzyme	R_DHQTi_enzyme	R_C_2_P05194_dimerisation_activity
enzymatic metabolic reaction	R_DKGLCNR1	2,5-diketo-D-gluconate reductase reaction	M_25dkglcn_c	2,5-diketo-D-gluconate	M_2dhguln_c	2-Dehydro-L-gulonate	R_DKGLCNR1_activity	P30863	2,5-diketo-D-gluconic acid reductase B (2,5-DKG reductase B) (2,5-DKGR B) (25DKGR-B)	http://purl.obolibrary.org/obo/GO_0003824	catalytic activity
	R_DKGLCNR1	2,5-diketo-D-gluconate reductase reaction	M_h_c	proton	M_nadp_c	Nicotinamide adenine dinucleotide phosphate
	R_DKGLCNR1	2,5-diketo-D-gluconate reductase reaction	M_nadph_c	Nicotinamide adenine dinucleotide phosphate - reduced
enzymatic metabolic reaction	R_DKGLCNR1_duplicate_2	R_DKGLCNR1_duplicate_2 reaction	M_25dkglcn_c	2,5-diketo-D-gluconate	M_2dhguln_c	2-Dehydro-L-gulonate	R_DKGLCNR1_duplicate_2_activity	Q46857	2,5-diketo-D-gluconic acid reductase A (2,5-DKG reductase A) (2,5-DKGR A) (25DKGR-A)	http://purl.obolibrary.org/obo/GO_0003824	catalytic activity
	R_DKGLCNR1_duplicate_2	R_DKGLCNR1_duplicate_2 reaction	M_h_c	proton	M_nadp_c	Nicotinamide adenine dinucleotide phosphate
	R_DKGLCNR1_duplicate_2	R_DKGLCNR1_duplicate_2 reaction	M_nadph_c	Nicotinamide adenine dinucleotide phosphate - reduced
enzymatic metabolic reaction	R_DKGLCNR2x	2,5-diketo-D-gluconate reductase (NADH) reaction	M_25dkglcn_c	2,5-diketo-D-gluconate	M_5dglcn_c	5-Dehydro-D-gluconate	R_DKGLCNR2x_activity	R_DKGLCNR2x_enzyme	R_DKGLCNR2x_enzyme	http://purl.obolibrary.org/obo/GO_0003824	catalytic activity
	R_DKGLCNR2x	2,5-diketo-D-gluconate reductase (NADH) reaction	M_h_c	proton	M_nad_c	Nicotinamide adenine dinucleotide
	R_DKGLCNR2x	2,5-diketo-D-gluconate reductase (NADH) reaction	M_nadh_c	Nicotinamide adenine dinucleotide - reduced
homomultimerisation	R_C_2_P37666_dimerisation	R_C_2_P37666_dimerisation reaction	P37666	Glyoxylate/hydroxypyruvate reductase B	R_DKGLCNR2x_enzyme	R_DKGLCNR2x_enzyme	R_C_2_P37666_dimerisation_activity
metabolic oxido-reduction	R_DKGLCNR2y	2,5-diketo-D-gluconate reductase (NADPH) reaction	M_25dkglcn_c	2,5-diketo-D-gluconate	M_5dglcn_c	5-Dehydro-D-gluconate	1_1_1_215	R_DKGLCNR2y_enzyme	R_DKGLCNR2y_enzyme	http://purl.obolibrary.org/obo/GO_0008873	gluconate 2-dehydrogenase activity
	R_DKGLCNR2y	2,5-diketo-D-gluconate reductase (NADPH) reaction	M_h_c	proton	M_nadp_c	Nicotinamide adenine dinucleotide phosphate
	R_DKGLCNR2y	2,5-diketo-D-gluconate reductase (NADPH) reaction	M_nadph_c	Nicotinamide adenine dinucleotide phosphate - reduced
homomultimerisation	R_C_2_P37666_dimerisation	R_C_2_P37666_dimerisation reaction	P37666	Glyoxylate/hydroxypyruvate reductase B	R_DKGLCNR2y_enzyme	R_DKGLCNR2y_enzyme	R_C_2_P37666_dimerisation_activity
metabolic transference	R_DMATT	Dimethylallyltranstransferase reaction	M_dmpp_c	Dimethylallyl diphosphate	M_grdp_c	Geranyl diphosphate	2_5_1_1	R_DMATT_enzyme	R_DMATT_enzyme	http://purl.obolibrary.org/obo/GO_0004161	dimethylallyltranstransferase activity
	R_DMATT	Dimethylallyltranstransferase reaction	M_ipdp_c	Isopentenyl diphosphate	M_ppi_c	Diphosphate
co-enzyme recruitment	R_C_P22939_3_M_mg2_c_cofactor_recruitment	R_C_P22939_3_M_mg2_c_cofactor_recruitment reaction	P22939	Farnesyl diphosphate synthase (FPP synthase)	R_DMATT_enzyme	R_DMATT_enzyme	R_C_P22939_3_M_mg2_c_cofactor_recruitment_activity
	R_C_P22939_3_M_mg2_c_cofactor_recruitment	R_C_P22939_3_M_mg2_c_cofactor_recruitment reaction	M_mg2_c	Magnesium
metabolic oxido-reduction	R_DMPPS	1-hydroxy-2-methyl-2-(E)-butenyl 4-diphosphate reductase (dmpp) reaction	M_h2mb4p_c	1-hydroxy-2-methyl-2-(E)-butenyl 4-diphosphate	M_dmpp_c	Dimethylallyl diphosphate	1_17_1_2	R_DMPPS_enzyme	R_DMPPS_enzyme	http://purl.obolibrary.org/obo/GO_0051745	4-hydroxy-3-methylbut-2-en-1-yl diphosphate reductase activity
	R_DMPPS	1-hydroxy-2-methyl-2-(E)-butenyl 4-diphosphate reductase (dmpp) reaction	M_h_c	proton	M_h2o_c	water
	R_DMPPS	1-hydroxy-2-methyl-2-(E)-butenyl 4-diphosphate reductase (dmpp) reaction	M_nadh_c	Nicotinamide adenine dinucleotide - reduced	M_nad_c	Nicotinamide adenine dinucleotide
homomultimerisation	R_C_2_P62623_dimerisation	R_C_2_P62623_dimerisation reaction	P62623	4-hydroxy-3-methylbut-2-enyl diphosphate reductase (HMBPP reductase)	R_DMPPS_enzyme	R_DMPPS_enzyme	R_C_2_P62623_dimerisation_activity
metabolic transference	R_DMQMT	3-Dimethylubiquinonol 3-methyltransferase reaction	M_2omhmbl_c	2-Octaprenyl-3-methyl-5-hydroxy-6-methoxy-1,4-benzoquinol	M_ahcys_c	S-Adenosyl-L-homocysteine	2_1_1_64	R_DMQMT_enzyme	R_DMQMT_enzyme	http://purl.obolibrary.org/obo/GO_0008689	3-demethylubiquinone-9 3-O-methyltransferase activity
	R_DMQMT	3-Dimethylubiquinonol 3-methyltransferase reaction	M_amet_c	S-Adenosyl-L-methionine	M_h_c	proton
	R_DMQMT	3-Dimethylubiquinonol 3-methyltransferase reaction			M_q8h2_c	Ubiquinol-8
homomultimerisation	R_C_2_P17993_dimerisation	R_C_2_P17993_dimerisation reaction	P17993	Ubiquinone biosynthesis O-methyltransferase (2-octaprenyl-6-hydroxyphenol methylase)	R_DMQMT_enzyme	R_DMQMT_enzyme	R_C_2_P17993_dimerisation_activity
enzymatic metabolic reaction	R_DMSOR1	Dimethyl sulfoxide reductase (Menaquinol 8) reaction	M_dmso_c	Dimethyl sulfoxide	M_dms_c	Dimethyl sulfide	R_DMSOR1_activity	R_DMSOR1_enzyme	R_DMSOR1_enzyme	http://purl.obolibrary.org/obo/GO_0003824	catalytic activity
	R_DMSOR1	Dimethyl sulfoxide reductase (Menaquinol 8) reaction	M_mql8_c	Menaquinol 8	M_h2o_c	water
	R_DMSOR1	Dimethyl sulfoxide reductase (Menaquinol 8) reaction			M_mqn8_c	Menaquinone 8
co-enzyme recruitment	R_C_P77374_1_M_bmocogdp_c_cofactor_recruitment	R_C_P77374_1_M_bmocogdp_c_cofactor_recruitment reaction	P77374	Putative dimethyl sulfoxide reductase chain YnfE (DMSO reductase)	C_P77374_1_M_bmocogdp_c	C_P77374_1_M_bmocogdp_c	R_C_P77374_1_M_bmocogdp_c_cofactor_recruitment_activity
	R_C_P77374_1_M_bmocogdp_c_cofactor_recruitment	R_C_P77374_1_M_bmocogdp_c_cofactor_recruitment reaction	M_bmocogdp_c	Bis-molybdopterin guanine dinucleotide
co-enzyme recruitment	R_C_P77783_1_M_bmocogdp_c_cofactor_recruitment	R_C_P77783_1_M_bmocogdp_c_cofactor_recruitment reaction	P77783	Probable dimethyl sulfoxide reductase chain YnfF (DMSO reductase)	C_P77783_1_M_bmocogdp_c	C_P77783_1_M_bmocogdp_c	R_C_P77783_1_M_bmocogdp_c_cofactor_recruitment_activity
	R_C_P77783_1_M_bmocogdp_c_cofactor_recruitment	R_C_P77783_1_M_bmocogdp_c_cofactor_recruitment reaction	M_bmocogdp_c	Bis-molybdopterin guanine dinucleotide
spontaneous protein-protein complex assembly	R_DMSOR1_enzyme_complexation	R_DMSOR1_enzyme_complexation reaction	P0AAJ1	Probable anaerobic dimethyl sulfoxide reductase chain YnfG (DMSO reductase iron-sulfur subunit YnfG)	R_DMSOR1_enzyme	R_DMSOR1_enzyme	R_DMSOR1_enzyme_complexation_activity
	R_DMSOR1_enzyme_complexation	R_DMSOR1_enzyme_complexation reaction	C_P77374_1_M_bmocogdp_c	C_P77374_1_M_bmocogdp_c
	R_DMSOR1_enzyme_complexation	R_DMSOR1_enzyme_complexation reaction	C_P77783_1_M_bmocogdp_c	C_P77783_1_M_bmocogdp_c
	R_DMSOR1_enzyme_complexation	R_DMSOR1_enzyme_complexation reaction	P76173	Anaerobic dimethyl sulfoxide reductase chain YnfH (DMSO reductase anchor subunit YnfH)
enzymatic metabolic reaction	R_DMSOR1_duplicate_2	R_DMSOR1_duplicate_2 reaction	M_dmso_c	Dimethyl sulfoxide	M_dms_c	Dimethyl sulfide	R_DMSOR1_duplicate_2_activity	R_DMSOR1_duplicate_2_enzyme	R_DMSOR1_duplicate_2_enzyme	http://purl.obolibrary.org/obo/GO_0003824	catalytic activity
	R_DMSOR1_duplicate_2	R_DMSOR1_duplicate_2 reaction	M_mql8_c	Menaquinol 8	M_h2o_c	water
	R_DMSOR1_duplicate_2	R_DMSOR1_duplicate_2 reaction			M_mqn8_c	Menaquinone 8
co-enzyme recruitment	R_C_P18775_1_M_bmocogdp_c_cofactor_recruitment	R_C_P18775_1_M_bmocogdp_c_cofactor_recruitment reaction	P18775	Dimethyl sulfoxide reductase DmsA (DMSO reductase) (DMSOR) (Me2SO reductase)	C_P18775_1_M_bmocogdp_c	C_P18775_1_M_bmocogdp_c	R_C_P18775_1_M_bmocogdp_c_cofactor_recruitment_activity
	R_C_P18775_1_M_bmocogdp_c_cofactor_recruitment	R_C_P18775_1_M_bmocogdp_c_cofactor_recruitment reaction	M_bmocogdp_c	Bis-molybdopterin guanine dinucleotide
spontaneous protein-protein complex assembly	R_DMSOR1_duplicate_2_enzyme_complexation	R_DMSOR1_duplicate_2_enzyme_complexation reaction	P18776	Anaerobic dimethyl sulfoxide reductase chain B (DMSO reductase iron-sulfur subunit)	R_DMSOR1_duplicate_2_enzyme	R_DMSOR1_duplicate_2_enzyme	R_DMSOR1_duplicate_2_enzyme_complexation_activity
	R_DMSOR1_duplicate_2_enzyme_complexation	R_DMSOR1_duplicate_2_enzyme_complexation reaction	C_P18775_1_M_bmocogdp_c	C_P18775_1_M_bmocogdp_c
	R_DMSOR1_duplicate_2_enzyme_complexation	R_DMSOR1_duplicate_2_enzyme_complexation reaction	P18777	Anaerobic dimethyl sulfoxide reductase chain C (DMSO reductase anchor subunit)
enzymatic metabolic reaction	R_DMSOR2	Dimethyl sulfoxide reductase (Demethylmenaquinol 8) reaction	M_2dmmql8_c	2-Demethylmenaquinol 8	M_2dmmq8_c	2-Demethylmenaquinone 8	R_DMSOR2_activity	R_DMSOR2_enzyme	R_DMSOR2_enzyme	http://purl.obolibrary.org/obo/GO_0003824	catalytic activity
	R_DMSOR2	Dimethyl sulfoxide reductase (Demethylmenaquinol 8) reaction	M_dmso_c	Dimethyl sulfoxide	M_dms_c	Dimethyl sulfide
	R_DMSOR2	Dimethyl sulfoxide reductase (Demethylmenaquinol 8) reaction			M_h2o_c	water
co-enzyme recruitment	R_C_P18775_1_M_bmocogdp_c_cofactor_recruitment	R_C_P18775_1_M_bmocogdp_c_cofactor_recruitment reaction	P18775	Dimethyl sulfoxide reductase DmsA (DMSO reductase) (DMSOR) (Me2SO reductase)	C_P18775_1_M_bmocogdp_c	C_P18775_1_M_bmocogdp_c	R_C_P18775_1_M_bmocogdp_c_cofactor_recruitment_activity
	R_C_P18775_1_M_bmocogdp_c_cofactor_recruitment	R_C_P18775_1_M_bmocogdp_c_cofactor_recruitment reaction	M_bmocogdp_c	Bis-molybdopterin guanine dinucleotide
spontaneous protein-protein complex assembly	R_DMSOR2_enzyme_complexation	R_DMSOR2_enzyme_complexation reaction	P18776	Anaerobic dimethyl sulfoxide reductase chain B (DMSO reductase iron-sulfur subunit)	R_DMSOR2_enzyme	R_DMSOR2_enzyme	R_DMSOR2_enzyme_complexation_activity
	R_DMSOR2_enzyme_complexation	R_DMSOR2_enzyme_complexation reaction	C_P18775_1_M_bmocogdp_c	C_P18775_1_M_bmocogdp_c
	R_DMSOR2_enzyme_complexation	R_DMSOR2_enzyme_complexation reaction	P18777	Anaerobic dimethyl sulfoxide reductase chain C (DMSO reductase anchor subunit)
metabolic hydrolysis	R_DNMPPA	Dihydroneopterin monophosphate dephosphorylase reaction	M_dhpmp_c	Dihydroneopterin monophosphate	M_dhnpt_c	Dihydroneopterin	3_6_1_-			http://purl.obolibrary.org/obo/GO_0016787	hydrolase activity
	R_DNMPPA	Dihydroneopterin monophosphate dephosphorylase reaction	M_h2o_c	water	M_pi_c	phosphate(3-)
metabolic hydrolysis	R_DNTPPA	Dihydroneopterin triphosphate pyrophosphatase reaction	M_ahdt_c	2-Amino-4-hydroxy-6-(erythro-1,2,3-trihydroxypropyl)dihydropteridine triphosphate	M_dhpmp_c	Dihydroneopterin monophosphate	3_6_1_67	R_DNTPPA_enzyme	R_DNTPPA_enzyme	http://purl.obolibrary.org/obo/GO_0016787	hydrolase activity
	R_DNTPPA	Dihydroneopterin triphosphate pyrophosphatase reaction	M_h2o_c	water	M_h_c	proton
	R_DNTPPA	Dihydroneopterin triphosphate pyrophosphatase reaction			M_ppi_c	Diphosphate
co-enzyme recruitment	R_C_P08337_1_M_mg2_c_cofactor_recruitment	R_C_P08337_1_M_mg2_c_cofactor_recruitment reaction	P08337	8-oxo-dGTP diphosphatase (8-oxo-dGTPase)	R_DNTPPA_enzyme	R_DNTPPA_enzyme	R_C_P08337_1_M_mg2_c_cofactor_recruitment_activity
	R_C_P08337_1_M_mg2_c_cofactor_recruitment	R_C_P08337_1_M_mg2_c_cofactor_recruitment reaction	M_mg2_c	Magnesium
metabolic hydrolysis	R_DNTPPA_duplicate_2	R_DNTPPA_duplicate_2 reaction	M_ahdt_c	2-Amino-4-hydroxy-6-(erythro-1,2,3-trihydroxypropyl)dihydropteridine triphosphate	M_dhpmp_c	Dihydroneopterin monophosphate	3_6_1_67	R_DNTPPA_duplicate_2_enzyme	R_DNTPPA_duplicate_2_enzyme	http://purl.obolibrary.org/obo/GO_0016787	hydrolase activity
	R_DNTPPA_duplicate_2	R_DNTPPA_duplicate_2 reaction	M_h2o_c	water	M_h_c	proton
	R_DNTPPA_duplicate_2	R_DNTPPA_duplicate_2 reaction			M_ppi_c	Diphosphate
co-enzyme recruitment	R_C_P0AFC0_1_M_mg2_c_cofactor_recruitment	R_C_P0AFC0_1_M_mg2_c_cofactor_recruitment reaction	P0AFC0	Dihydroneopterin triphosphate diphosphatase	R_DNTPPA_duplicate_2_enzyme	R_DNTPPA_duplicate_2_enzyme	R_C_P0AFC0_1_M_mg2_c_cofactor_recruitment_activity
	R_C_P0AFC0_1_M_mg2_c_cofactor_recruitment	R_C_P0AFC0_1_M_mg2_c_cofactor_recruitment reaction	M_mg2_c	Magnesium
metabolic oxido-reduction	R_DOGULNR	2,3 dioxo-L-gulonate reductase reaction	M_23doguln_c	2,3-Dioxo-L-gulonate	M_3dhguln_c	3-Dehydro-L-gulonate	1_1_1_130	R_DOGULNR_enzyme	R_DOGULNR_enzyme	http://purl.obolibrary.org/obo/GO_0047559	3-dehydro-L-gulonate 2-dehydrogenase activity
	R_DOGULNR	2,3 dioxo-L-gulonate reductase reaction	M_h_c	proton	M_nad_c	Nicotinamide adenine dinucleotide
	R_DOGULNR	2,3 dioxo-L-gulonate reductase reaction	M_nadh_c	Nicotinamide adenine dinucleotide - reduced
homomultimerisation	R_C_2_P37672_dimerisation	R_C_2_P37672_dimerisation reaction	P37672	2,3-diketo-L-gulonate reductase (2,3-DKG reductase)	R_DOGULNR_enzyme	R_DOGULNR_enzyme	R_C_2_P37672_dimerisation_activity
metabolic transference	R_DPCOAK	Dephospho-CoA kinase reaction	M_atp_c	ATP	M_adp_c	ADP	2_7_1_24	P0A6I9	Dephospho-CoA kinase	http://purl.obolibrary.org/obo/GO_0004140	dephospho-CoA kinase activity
	R_DPCOAK	Dephospho-CoA kinase reaction	M_dpcoa_c	Dephospho-CoA	M_coa_c	Coenzyme A
	R_DPCOAK	Dephospho-CoA kinase reaction			M_h_c	proton
metabolic oxido-reduction	R_DPR	2-dehydropantoate 2-reductase reaction	M_2dhp_c	2-Dehydropantoate	M_nadp_c	Nicotinamide adenine dinucleotide phosphate	1_1_1_169	P0A9J4	2-dehydropantoate 2-reductase	http://purl.obolibrary.org/obo/GO_0008677	2-dehydropantoate 2-reductase activity
	R_DPR	2-dehydropantoate 2-reductase reaction	M_h_c	proton	M_pant__R_c	(R)-Pantoate
	R_DPR	2-dehydropantoate 2-reductase reaction	M_nadph_c	Nicotinamide adenine dinucleotide phosphate - reduced
metabolic oxido-reduction	R_DPR_duplicate_2	R_DPR_duplicate_2 reaction	M_2dhp_c	2-Dehydropantoate	M_nadp_c	Nicotinamide adenine dinucleotide phosphate	1_1_1_169	R_DPR_duplicate_2_enzyme	R_DPR_duplicate_2_enzyme	http://purl.obolibrary.org/obo/GO_0008677	2-dehydropantoate 2-reductase activity
	R_DPR_duplicate_2	R_DPR_duplicate_2 reaction	M_h_c	proton	M_pant__R_c	(R)-Pantoate
	R_DPR_duplicate_2	R_DPR_duplicate_2 reaction	M_nadph_c	Nicotinamide adenine dinucleotide phosphate - reduced
homomultimerisation	R_C_4_P05793_tetramerisation	R_C_4_P05793_tetramerisation reaction	P05793	Ketol-acid reductoisomerase (NADP(+)) (KARI)	C_4_P05793	C_4_P05793	R_C_4_P05793_tetramerisation_activity
co-enzyme recruitment	R_C_C_4_P05793_2_M_mg2_c_cofactor_recruitment	R_C_C_4_P05793_2_M_mg2_c_cofactor_recruitment reaction	C_4_P05793	C_4_P05793	R_DPR_duplicate_2_enzyme	R_DPR_duplicate_2_enzyme	R_C_C_4_P05793_2_M_mg2_c_cofactor_recruitment_activity
	R_C_C_4_P05793_2_M_mg2_c_cofactor_recruitment	R_C_C_4_P05793_2_M_mg2_c_cofactor_recruitment reaction	M_mg2_c	Magnesium
metabolic lyase process	R_DRPA	Deoxyribose-phosphate aldolase reaction	M_2dr5p_c	2-Deoxy-D-ribose 5-phosphate	M_acald_c	Acetaldehyde	4_1_2_4	P0A6L0	Deoxyribose-phosphate aldolase (DERA)	http://purl.obolibrary.org/obo/GO_0004139	deoxyribose-phosphate aldolase activity
	R_DRPA	Deoxyribose-phosphate aldolase reaction			M_g3p_c	Glyceraldehyde 3-phosphate
enzymatic metabolic reaction	R_DSBDR	DsbD reductase reaction	M_dsbdox_c	Fused thiol:disulfide interchange protein (oxidized)	M_dsbdrd_c	Fused thiol:disulfide interchange protein (reduced)	R_DSBDR_activity	R_DSBDR_enzyme	R_DSBDR_enzyme	http://purl.obolibrary.org/obo/GO_0003824	catalytic activity
	R_DSBDR	DsbD reductase reaction	M_trdrd_c	Reduced thioredoxin	M_trdox_c	Oxidized thioredoxin
spontaneous protein-protein complex assembly	R_DSBDR_enzyme_complexation	R_DSBDR_enzyme_complexation reaction	P36655	Thiol:disulfide interchange protein DsbD	R_DSBDR_enzyme	R_DSBDR_enzyme	R_DSBDR_enzyme_complexation_activity
	R_DSBDR_enzyme_complexation	R_DSBDR_enzyme_complexation reaction	P0AGG4	Thioredoxin 2 (Trx-2)
enzymatic metabolic reaction	R_DSBDR_duplicate_2	R_DSBDR_duplicate_2 reaction	M_dsbdox_c	Fused thiol:disulfide interchange protein (oxidized)	M_dsbdrd_c	Fused thiol:disulfide interchange protein (reduced)	R_DSBDR_duplicate_2_activity	R_DSBDR_duplicate_2_enzyme	R_DSBDR_duplicate_2_enzyme	http://purl.obolibrary.org/obo/GO_0003824	catalytic activity
	R_DSBDR_duplicate_2	R_DSBDR_duplicate_2 reaction	M_trdrd_c	Reduced thioredoxin	M_trdox_c	Oxidized thioredoxin
spontaneous protein-protein complex assembly	R_DSBDR_duplicate_2_enzyme_complexation	R_DSBDR_duplicate_2_enzyme_complexation reaction	P36655	Thiol:disulfide interchange protein DsbD	R_DSBDR_duplicate_2_enzyme	R_DSBDR_duplicate_2_enzyme	R_DSBDR_duplicate_2_enzyme_complexation_activity
	R_DSBDR_duplicate_2_enzyme_complexation	R_DSBDR_duplicate_2_enzyme_complexation reaction	P0AA25	Thioredoxin 1 (Trx-1)
enzymatic metabolic reaction	R_DSERDHr	D-serine dehydrogenase reaction	M_nadp_c	Nicotinamide adenine dinucleotide phosphate	M_2amsa_c	2-Aminomalonate semialdehyde	R_DSERDHr_activity	R_DSERDHr_enzyme	R_DSERDHr_enzyme	http://purl.obolibrary.org/obo/GO_0003824	catalytic activity
	R_DSERDHr	D-serine dehydrogenase reaction	M_ser__D_c	D-Serine	M_h_c	proton
	R_DSERDHr	D-serine dehydrogenase reaction			M_nadph_c	Nicotinamide adenine dinucleotide phosphate - reduced
homomultimerisation	R_C_4_P39831_tetramerisation	R_C_4_P39831_tetramerisation reaction	P39831	NADP-dependent 3-hydroxy acid dehydrogenase YdfG (L-allo-threonine dehydrogenase)	R_DSERDHr_enzyme	R_DSERDHr_enzyme	R_C_4_P39831_tetramerisation_activity
metabolic lyase process	R_DTARTD	D(-)-tartrate dehydratase reaction	M_tartr__D_c	D-tartrate	M_h2o_c	water	4_2_1_81	R_DTARTD_enzyme	R_DTARTD_enzyme	http://purl.obolibrary.org/obo/GO_0047808	D(-)-tartrate dehydratase activity
	R_DTARTD	D(-)-tartrate dehydratase reaction			M_oaa_c	Oxaloacetate
homomultimerisation	R_C_2_P14407_dimerisation	R_C_2_P14407_dimerisation reaction	P14407	Fumarate hydratase class I, anaerobic	R_DTARTD_enzyme	R_DTARTD_enzyme	R_C_2_P14407_dimerisation_activity
metabolic transference	R_DTMPK	DTMP kinase reaction	M_atp_c	ATP	M_adp_c	ADP	2_7_4_12	R_DTMPK_enzyme	R_DTMPK_enzyme	http://purl.obolibrary.org/obo/GO_0050316	T2-induced deoxynucleotide kinase activity
	R_DTMPK	DTMP kinase reaction	M_dtmp_c	DTMP C10H13N2O8P	M_dtdp_c	DTDP C10H13N2O11P2
[truncated: 4,961 more rows]

## Sheet: chemical-non-gene-product
Class Assertion: chemical class of BiPOm used to type an instance of the non-gene product
Id: id of the non-gene product instance, also used as BiPOm IRI suffix
Name: label of the non-gene product instance
ChEBI IRI: annotation (has_OBO_IRI) of the non-gene product instance when the term exists for a ChEBI class
Class Assertion	Id	Name	ChEBI IRI
non-gene product	M_10fthf_c	10-Formyltetrahydrofolate	http://identifiers.org/chebi/CHEBI:11304
non-gene product	M_12dgr120_c	1,2-Diacyl-sn-glycerol (didodecanoyl, n-C12:0)
non-gene product	M_12dgr140_c	1,2-Diacyl-sn-glycerol (ditetradecanoyl, n-C14:0)
non-gene product	M_12dgr141_c	1,2-Diacyl-sn-glycerol (ditetradec-7-enoyl, n-C14:1)
non-gene product	M_12dgr160_c	1,2-Diacyl-sn-glycerol (dihexadecanoyl, n-C16:0)
non-gene product	M_12dgr161_c	1,2-Diacyl-sn-glycerol (dihexadec-9-enoyl, n-C16:1)
non-gene product	M_12dgr180_c	1,2-Diacyl-sn-glycerol (dioctadecanoyl, n-C18:0)
non-gene product	M_12dgr181_c	1,2-Diacyl-sn-glycerol (dioctadec-11-enoyl, n-C18:1)
non-gene product	M_12ppd__R_c	(R)-Propane-1,2-diol	http://identifiers.org/chebi/CHEBI:18705
non-gene product	M_12ppd__S_c	(S)-Propane-1,2-diol	http://identifiers.org/chebi/CHEBI:18799
non-gene product	M_13dpg_c	3-Phospho-D-glyceroyl phosphate	http://identifiers.org/chebi/CHEBI:11881
non-gene product	M_14dhncoa_c	1,4-dihydroxy-2-napthoyl-CoA
non-gene product	M_14glucan_c	1,4-alpha-D-glucan
non-gene product	M_15dap_c	1,5-Diaminopentane	http://identifiers.org/chebi/CHEBI:13928
non-gene product	M_1ddecg3p_c	1-dodecanoyl-sn-glycerol 3-phosphate	http://identifiers.org/chebi/CHEBI:62840
non-gene product	M_1hdec9eg3p_c	1-hexadec-9-enoyl-sn-glycerol 3-phosphate
non-gene product	M_1hdecg3p_c	1-hexadecanoyl-sn-glycerol 3-phosphate
non-gene product	M_1odec11eg3p_c	1-octadec-11-enoyl-sn-glycerol 3-phosphate
non-gene product	M_1odecg3p_c	1-octadecanoyl-sn-glycerol 3-phosphate	http://identifiers.org/chebi/CHEBI:74565
non-gene product	M_1pyr5c_c	1-Pyrroline-5-carboxylate	http://identifiers.org/chebi/CHEBI:11297
non-gene product	M_1tdec7eg3p_c	1-tetradec-7-enoyl-sn-glycerol 3-phosphate
non-gene product	M_1tdecg3p_c	1-tetradecanoyl-sn-glycerol 3-phosphate	http://identifiers.org/chebi/CHEBI:62833
non-gene product	M_23dappa_c	2,3-diaminopropionate	http://identifiers.org/chebi/CHEBI:11419
non-gene product	M_23ddhb_c	2,3-Dihydro-2,3-dihydroxybenzoate	http://identifiers.org/chebi/CHEBI:11420
non-gene product	M_23dhacoa_c	2,3-dehydroadipyl-CoA	http://identifiers.org/chebi/CHEBI:67261
non-gene product	M_23dhb_c	2,3-Dihydroxybenzoate	http://identifiers.org/chebi/CHEBI:11427
non-gene product	M_23dhba_c	(2,3-Dihydroxybenzoyl)adenylate	http://identifiers.org/chebi/CHEBI:10846
non-gene product	M_23dhbzs_c	2,3-dihydroxybenzoylserine	http://identifiers.org/chebi/CHEBI:12428
non-gene product	M_23dhdp_c	2,3-Dihydrodipicolinate	http://identifiers.org/chebi/CHEBI:11421
non-gene product	M_23dhmb_c	(R)-2,3-Dihydroxy-3-methylbutanoate	http://identifiers.org/chebi/CHEBI:10966
non-gene product	M_23dhmp_c	(R)-2,3-Dihydroxy-3-methylpentanoate	http://identifiers.org/chebi/CHEBI:18646
non-gene product	M_23doguln_c	2,3-Dioxo-L-gulonate	http://identifiers.org/chebi/CHEBI:10900
non-gene product	M_25aics_c	(S)-2-[5-Amino-1-(5-phospho-D-ribosyl)imidazole-4-carboxamido]succinate	http://identifiers.org/chebi/CHEBI:11028
non-gene product	M_25dkglcn_c	2,5-diketo-D-gluconate	http://identifiers.org/chebi/CHEBI:1070
non-gene product	M_25drapp_c	2,5-Diamino-6-(ribosylamino)-4-(3H)-pyrimidinone 5'-phosphate	http://identifiers.org/chebi/CHEBI:11446
non-gene product	M_26dap_LL_c	LL-2,6-Diaminoheptanedioate	http://identifiers.org/chebi/CHEBI:13192
non-gene product	M_26dap__M_c	Meso-2,6-Diaminoheptanedioate	http://identifiers.org/chebi/CHEBI:10598
non-gene product	M_2agpe120_c	2-Acyl-sn-glycero-3-phosphoethanolamine (n-C12:0)
non-gene product	M_2agpe140_c	2-Acyl-sn-glycero-3-phosphoethanolamine (n-C14:0)
non-gene product	M_2agpe141_c	2-Acyl-sn-glycero-3-phosphoethanolamine (n-C14:1)
non-gene product	M_2agpe160_c	2-Acyl-sn-glycero-3-phosphoethanolamine (n-C16:0)	http://identifiers.org/chebi/CHEBI:131743
non-gene product	M_2agpe161_c	2-Acyl-sn-glycero-3-phosphoethanolamine (n-C16:1)
non-gene product	M_2agpe180_c	2-Acyl-sn-glycero-3-phosphoethanolamine (n-C18:0)	http://identifiers.org/chebi/CHEBI:133144
non-gene product	M_2agpe181_c	2-Acyl-sn-glycero-3-phosphoethanolamine (n-C18:1)
non-gene product	M_2agpg120_c	2-Acyl-sn-glycero-3-phosphoglycerol (n-C12:0)
non-gene product	M_2agpg140_c	2-Acyl-sn-glycero-3-phosphoglycerol (n-C14:0)
non-gene product	M_2agpg141_c	2-Acyl-sn-glycero-3-phosphoglycerol (n-C14:1)
non-gene product	M_2agpg160_c	2-Acyl-sn-glycero-3-phosphoglycerol (n-C16:0)
non-gene product	M_2agpg161_c	2-Acyl-sn-glycero-3-phosphoglycerol (n-C16:1)
non-gene product	M_2agpg180_c	2-Acyl-sn-glycero-3-phosphoglycerol (n-C18:0)
non-gene product	M_2agpg181_c	2-Acyl-sn-glycero-3-phosphoglycerol (n-C18:1)
non-gene product	M_2ahbut_c	(S)-2-Aceto-2-hydroxybutanoate	http://identifiers.org/chebi/CHEBI:18730
non-gene product	M_2amsa_c	2-Aminomalonate semialdehyde	http://identifiers.org/chebi/CHEBI:1020
non-gene product	M_2aobut_c	L-2-Amino-3-oxobutanoate	http://identifiers.org/chebi/CHEBI:13048
non-gene product	M_2cpr5p_c	1-(2-Carboxyphenylamino)-1-deoxy-D-ribulose 5-phosphate	http://identifiers.org/chebi/CHEBI:11186
non-gene product	M_2dda7p_c	2-Dehydro-3-deoxy-D-arabino-heptonate 7-phosphate	http://identifiers.org/chebi/CHEBI:1053
non-gene product	M_2ddecg3p_c	2-dodecanoyl-sn-glycerol 3-phosphate
non-gene product	M_2ddg6p_c	2-Dehydro-3-deoxy-D-gluconate 6-phosphate	http://identifiers.org/chebi/CHEBI:1051
non-gene product	M_2ddglcn_c	2-Dehydro-3-deoxy-D-gluconate	http://identifiers.org/chebi/CHEBI:1059
non-gene product	M_2dh3dgal_c	2-Dehydro-3-deoxy-D-galactonate	http://identifiers.org/chebi/CHEBI:1056
non-gene product	M_2dh3dgal6p_c	2-Dehydro-3-deoxy-D-galactonate 6-phosphate	http://identifiers.org/chebi/CHEBI:1057
non-gene product	M_2dhguln_c	2-Dehydro-L-gulonate
non-gene product	M_2dhp_c	2-Dehydropantoate	http://identifiers.org/chebi/CHEBI:1071
non-gene product	M_2dmmq8_c	2-Demethylmenaquinone 8	http://identifiers.org/chebi/CHEBI:48455
non-gene product	M_2dmmql8_c	2-Demethylmenaquinol 8	http://identifiers.org/chebi/CHEBI:61873
non-gene product	M_2dr1p_c	2-Deoxy-D-ribose 1-phosphate	http://identifiers.org/chebi/CHEBI:1081
non-gene product	M_2dr5p_c	2-Deoxy-D-ribose 5-phosphate	http://identifiers.org/chebi/CHEBI:1082
non-gene product	M_2h3oppan_c	2-Hydroxy-3-oxopropanoate	http://identifiers.org/chebi/CHEBI:1123
non-gene product	M_2hdec9eg3p_c	2-hexadec-9-enoyl-sn-glycerol 3-phosphate
non-gene product	M_2hdecg3p_c	2-hexadecanoyl-sn-glycerol 3-phosphate
non-gene product	M_2ippm_c	2-Isopropylmaleate	http://identifiers.org/chebi/CHEBI:11604
non-gene product	M_2mahmp_c	2-Methyl-4-amino-5-hydroxymethylpyrimidine diphosphate	http://identifiers.org/chebi/CHEBI:11612
non-gene product	M_2mcacn_c	Cis-2-Methylaconitate	http://identifiers.org/chebi/CHEBI:11084
non-gene product	M_2mcit_c	2-Methylcitrate	http://identifiers.org/chebi/CHEBI:10860
non-gene product	M_2me4p_c	2-C-methyl-D-erythritol 4-phosphate	http://identifiers.org/chebi/CHEBI:1030
non-gene product	M_2mecdp_c	2-C-methyl-D-erythritol 2,4-cyclodiphosphate	http://identifiers.org/chebi/CHEBI:1029
non-gene product	M_2obut_c	2-Oxobutanoate	http://identifiers.org/chebi/CHEBI:11636
non-gene product	M_2odec11eg3p_c	2-octadec-11-enoyl-sn-glycerol 3-phosphate
non-gene product	M_2odecg3p_c	2-octadecanoyl-sn-glycerol 3-phosphate
non-gene product	M_2ohph_c	2-Octaprenyl-6-hydroxyphenol	http://identifiers.org/chebi/CHEBI:1233
non-gene product	M_2ombzl_c	2-Octaprenyl-6-methoxy-1,4-benzoquinol	http://identifiers.org/chebi/CHEBI:60655
non-gene product	M_2omhmbl_c	2-Octaprenyl-3-methyl-5-hydroxy-6-methoxy-1,4-benzoquinol	http://identifiers.org/chebi/CHEBI:1231
non-gene product	M_2ommbl_c	2-Octaprenyl-3-methyl-6-methoxy- 1,4-benzoquinol	http://identifiers.org/chebi/CHEBI:60656
non-gene product	M_2omph_c	2-Octaprenyl-6-methoxyphenol	http://identifiers.org/chebi/CHEBI:1235
non-gene product	M_2oph_c	2-Octaprenylphenol	http://identifiers.org/chebi/CHEBI:1236
non-gene product	M_2oxpaccoa_c	2-oxepin-2(3H)-ylideneacetyl-CoA	http://identifiers.org/chebi/CHEBI:63251
non-gene product	M_2p4c2me_c	2-phospho-4-(cytidine 5'-diphospho)-2-C-methyl-D-erythritol	http://identifiers.org/chebi/CHEBI:11649
non-gene product	M_2pg_c	D-Glycerate 2-phosphate	http://identifiers.org/chebi/CHEBI:11651
non-gene product	M_2pglyc_c	2-Phosphoglycolate	http://identifiers.org/chebi/CHEBI:11652
non-gene product	M_2sephchc_c	2-succinyl-5-enolpyruvyl-6-hydroxy-3-cyclohexene-1-carboxylate	http://identifiers.org/chebi/CHEBI:50271
non-gene product	M_2shchc_c	2-Succinyl-6-hydroxy-2,4-cyclohexadiene-1-carboxylate	http://identifiers.org/chebi/CHEBI:39564
non-gene product	M_2tdec7eg3p_c	2-tetradec-7-enoyl-sn-glycerol 3-phosphate
non-gene product	M_2tdecg3p_c	2-tetradecanoyl-sn-glycerol 3-phosphate
non-gene product	M_2tpr3dpcoa_c	2'-(5''-triphosphoribosyl)-3'-dephospho-CoA	http://identifiers.org/chebi/CHEBI:11392
non-gene product	M_34hpp_c	3-(4-Hydroxyphenyl)pyruvate	http://identifiers.org/chebi/CHEBI:11725
non-gene product	M_35cgmp_c	3',5'-Cyclic GMP	http://identifiers.org/chebi/CHEBI:11675
non-gene product	M_3amac_c	3-Aminoacrylate	http://identifiers.org/chebi/CHEBI:59893
non-gene product	M_3c2hmp_c	3-Carboxy-2-hydroxy-4-methylpentanoate	http://identifiers.org/chebi/CHEBI:11760
non-gene product	M_3c3hmp_c	3-Carboxy-3-hydroxy-4-methylpentanoate	http://identifiers.org/chebi/CHEBI:1178
non-gene product	M_3c4mop_c	3-Carboxy-4-methyl-2-oxopentanoate	http://identifiers.org/chebi/CHEBI:11765
non-gene product	M_3dhguln_c	3-Dehydro-L-gulonate	http://identifiers.org/chebi/CHEBI:11777
non-gene product	M_3dhgulnp_c	3-keto-L-gulonate-6-phosphate	http://identifiers.org/chebi/CHEBI:49039
non-gene product	M_3dhq_c	3-Dehydroquinate	http://identifiers.org/chebi/CHEBI:11781
non-gene product	M_3dhsk_c	3-Dehydroshikimate	http://identifiers.org/chebi/CHEBI:11782
non-gene product	M_3haACP_c	(3R)-3-Hydroxyacyl-[acyl-carrier protein]	http://identifiers.org/chebi/CHEBI:84648
non-gene product	M_3hadpcoa_c	(3S)-3-Hydroxyadipyl-CoA	http://identifiers.org/chebi/CHEBI:132183
non-gene product	M_3hbcoa_c	(S)-3-Hydroxybutanoyl-CoA	http://identifiers.org/chebi/CHEBI:11048
non-gene product	M_3hcddec5eACP_c	(R)-3-hydroxy-cis-dodec-5-enoyl-[acyl-carrier protein]
non-gene product	M_3hcinnm_c	3-hydroxycinnamic acid	http://identifiers.org/chebi/CHEBI:32357
non-gene product	M_3hcmrs7eACP_c	(R)-3-hydroxy-cis-myristol-7-eoyl-[acyl-carrier protein]
non-gene product	M_3hcpalm9eACP_c	(R)-3-hydroxy-cis-palm-9-eoyl-[acyl-carrier protein]
non-gene product	M_3hcvac11eACP_c	(R)-3-hydroxy-cis-vacc-11-enoyl-[acyl-carrier protein]
non-gene product	M_3hdcoa_c	(S)-3-Hydroxydecanoyl-CoA	http://identifiers.org/chebi/CHEBI:18779
non-gene product	M_3hddcoa_c	(S)-3-Hydroxydodecanoyl-CoA	http://identifiers.org/chebi/CHEBI:18751
non-gene product	M_3hddecACP_c	(R)-3-Hydroxydodecanoyl-[acyl-carrier protein]	http://identifiers.org/chebi/CHEBI:325
non-gene product	M_3hdecACP_c	(R)-3-Hydroxydecanoyl-[acyl-carrier protein]
non-gene product	M_3hhcoa_c	(S)-3-Hydroxyhexanoyl-CoA	http://identifiers.org/chebi/CHEBI:18780
non-gene product	M_3hhdcoa_c	(S)-3-Hydroxyhexadecanoyl-CoA	http://identifiers.org/chebi/CHEBI:18752
non-gene product	M_3hhexACP_c	(R)-3-Hydroxyhexanoyl-[acyl-carrier protein]	http://identifiers.org/chebi/CHEBI:326
non-gene product	M_3hmrsACP_c	(R)-3-Hydroxytetradecanoyl-[acyl-carrier protein]
non-gene product	M_3hocoa_c	(S)-3-Hydroxyoctanoyl-CoA	http://identifiers.org/chebi/CHEBI:18750
non-gene product	M_3hoctACP_c	(R)-3-Hydroxyoctanoyl-[acyl-carrier protein]
non-gene product	M_3hoctaACP_c	(R)-3-Hydroxyoctadecanoyl-[acyl-carrier protein]
non-gene product	M_3hodcoa_c	(S)-3-Hydroxyoctadecanoyl-CoA	http://identifiers.org/chebi/CHEBI:50577
non-gene product	M_3hpalmACP_c	R-3-hydroxypalmitoyl-[acyl-carrier protein]
non-gene product	M_3hpp_c	3-Hydroxypropanoate	http://identifiers.org/chebi/CHEBI:11836
non-gene product	M_3hpppn_c	3-(3-hydroxy-phenyl)propionate	http://identifiers.org/chebi/CHEBI:1427
non-gene product	M_3htdcoa_c	(S)-3-Hydroxytetradecanoyl-CoA	http://identifiers.org/chebi/CHEBI:18754
non-gene product	M_3ig3p_c	C'-(3-Indolyl)-glycerol 3-phosphate	http://identifiers.org/chebi/CHEBI:51793
non-gene product	M_3mob_c	3-Methyl-2-oxobutanoate	http://identifiers.org/chebi/CHEBI:11851
non-gene product	M_3mop_c	(S)-3-Methyl-2-oxopentanoate	http://identifiers.org/chebi/CHEBI:10888
non-gene product	M_3ocddec5eACP_c	3-oxo-cis-dodec-5-enoyl-[acyl-carrier protein]
non-gene product	M_3ocmrs7eACP_c	3-oxo-cis-myristol-7-eoyl-[acyl-carrier protein]
non-gene product	M_3ocpalm9eACP_c	3-oxo-cis-palm-9-eoyl-[acyl-carrier protein]
non-gene product	M_3ocvac11eACP_c	3-oxo-cis-vacc-11-enoyl-[acyl-carrier protein]
non-gene product	M_3odcoa_c	3-Oxodecanoyl-CoA	http://identifiers.org/chebi/CHEBI:1633
non-gene product	M_3oddcoa_c	3-Oxododecanoyl-CoA	http://identifiers.org/chebi/CHEBI:1636
non-gene product	M_3oddecACP_c	3-Oxododecanoyl-[acyl-carrier protein]	http://identifiers.org/chebi/CHEBI:1637
non-gene product	M_3odecACP_c	3-Oxodecanoyl-[acyl-carrier protein]	http://identifiers.org/chebi/CHEBI:1634
non-gene product	M_3ohcoa_c	3-Oxohexanoyl-CoA	http://identifiers.org/chebi/CHEBI:1641
non-gene product	M_3ohdcoa_c	3-Oxohexadecanoyl-CoA	http://identifiers.org/chebi/CHEBI:11875
non-gene product	M_3ohexACP_c	3-Oxohexanoyl-[acyl-carrier protein]	http://identifiers.org/chebi/CHEBI:1642
non-gene product	M_3omrsACP_c	3-Oxotetradecanoyl-[acyl-carrier protein]	http://identifiers.org/chebi/CHEBI:1655
non-gene product	M_3oocoa_c	3-Oxooctanoyl-CoA	http://identifiers.org/chebi/CHEBI:1645
non-gene product	M_3ooctACP_c	3-Oxooctanoyl-[acyl-carrier protein]	http://identifiers.org/chebi/CHEBI:1646
non-gene product	M_3ooctdACP_c	3-Oxooctadecanoyl-[acyl-carrier protein]
non-gene product	M_3ohodcoa_c	3-Oxooctadecanoyl-CoA	http://identifiers.org/chebi/CHEBI:50571
non-gene product	M_3opalmACP_c	3-Oxohexadecanoyl-[acyl-carrier protein]	http://identifiers.org/chebi/CHEBI:1639
non-gene product	M_3ophb_c	3-Octaprenyl-4-hydroxybenzoate	http://identifiers.org/chebi/CHEBI:1617
non-gene product	M_3otdcoa_c	3-Oxotetradecanoyl-CoA	http://identifiers.org/chebi/CHEBI:1654
non-gene product	M_3oxdhscoa_c	3-oxo-5,6-dehydrosuberyl-CoA	http://identifiers.org/chebi/CHEBI:63253
non-gene product	M_3pg_c	3-Phospho-D-glycerate	http://identifiers.org/chebi/CHEBI:11879
non-gene product	M_3php_c	3-Phosphohydroxypyruvate	http://identifiers.org/chebi/CHEBI:11883
non-gene product	M_3psme_c	5-O-(1-Carboxyvinyl)-3-phosphoshikimate	http://identifiers.org/chebi/CHEBI:12094
non-gene product	M_3sala_c	3-Sulfino-L-alanine	http://identifiers.org/chebi/CHEBI:11888
non-gene product	M_4abut_c	4-Aminobutanoate	http://identifiers.org/chebi/CHEBI:11961
non-gene product	M_4abutn_c	4-Aminobutanal	http://identifiers.org/chebi/CHEBI:11960
non-gene product	M_4abz_c	4-Aminobenzoate	http://identifiers.org/chebi/CHEBI:113372
non-gene product	M_4adcho_c	4-amino-4-deoxychorismate	http://identifiers.org/chebi/CHEBI:11956
non-gene product	M_4ahmmp_c	4-Amino-5-hydroxymethyl-2-methylpyrimidine	http://identifiers.org/chebi/CHEBI:11957
non-gene product	M_4ampm_c	4-Amino-2-methyl-5-phosphomethylpyrimidine	http://identifiers.org/chebi/CHEBI:44219
non-gene product	M_4c2me_c	4-(cytidine 5'-diphospho)-2-C-methyl-D-erythritol	http://identifiers.org/chebi/CHEBI:11938
non-gene product	M_4crsol_c	P-Cresol	http://identifiers.org/chebi/CHEBI:11981
non-gene product	M_4h2opntn_c	4-Hydroxy-2-oxopentanoate	http://identifiers.org/chebi/CHEBI:11994
non-gene product	M_4hbz_c	4-Hydroxybenzoate	http://identifiers.org/chebi/CHEBI:12003
non-gene product	M_4hthr_c	4-Hydroxy-L-threonine	http://identifiers.org/chebi/CHEBI:1853
non-gene product	M_4mhetz_c	4-Methyl-5-(2-hydroxyethyl)-thiazole	http://identifiers.org/chebi/CHEBI:12021
non-gene product	M_4mop_c	4-Methyl-2-oxopentanoate	http://identifiers.org/chebi/CHEBI:12020
non-gene product	M_4mpetz_c	4-Methyl-5-(2-phosphoethyl)-thiazole	http://identifiers.org/chebi/CHEBI:12023
non-gene product	M_4pasp_c	4-Phospho-L-aspartate	http://identifiers.org/chebi/CHEBI:12042
non-gene product	M_4per_c	4-Phospho-D-erythronate	http://identifiers.org/chebi/CHEBI:1924
non-gene product	M_4ppan_c	D-4'-Phosphopantothenate	http://identifiers.org/chebi/CHEBI:10986
non-gene product	M_4ppcys_c	N-((R)-4-Phosphopantothenoyl)-L-cysteine	http://identifiers.org/chebi/CHEBI:10987
non-gene product	M_4r5au_c	4-(1-D-Ribitylamino)-5-aminouracil	http://identifiers.org/chebi/CHEBI:11929
non-gene product	M_56dura_c	5,6-dihydrouracil	http://identifiers.org/chebi/CHEBI:12078
non-gene product	M_5aizc_c	5-amino-1-(5-phospho-D-ribosyl)imidazole-4-carboxylate	http://identifiers.org/chebi/CHEBI:12103
non-gene product	M_5aop_c	5-Amino-4-oxopentanoate	http://identifiers.org/chebi/CHEBI:12109
non-gene product	M_5aprbu_c	5-Amino-6-(5'-phosphoribitylamino)uracil	http://identifiers.org/chebi/CHEBI:12107
non-gene product	M_5apru_c	5-Amino-6-(5'-phosphoribosylamino)uracil	http://identifiers.org/chebi/CHEBI:12108
non-gene product	M_5caiz_c	5-phosphoribosyl-5-carboxyaminoimidazole	http://identifiers.org/chebi/CHEBI:48000
non-gene product	M_5dglcn_c	5-Dehydro-D-gluconate	http://identifiers.org/chebi/CHEBI:12120
non-gene product	M_5dh4dglc_c	5-Dehydro-4-deoxy-D-glucarate	http://identifiers.org/chebi/CHEBI:12117
non-gene product	M_5drib_c	5'-deoxyribose	http://identifiers.org/chebi/CHEBI:62012
non-gene product	M_5fthf_c	5-Formyltetrahydrofolate	http://identifiers.org/chebi/CHEBI:12127
non-gene product	M_5mta_c	5-Methylthioadenosine	http://identifiers.org/chebi/CHEBI:12055
non-gene product	M_5mthf_c	5-Methyltetrahydrofolate	http://identifiers.org/chebi/CHEBI:12146
non-gene product	M_5mtr_c	5-Methylthio-D-ribose	http://identifiers.org/chebi/CHEBI:12148
non-gene product	M_5prdmbz_c	N1-(5-Phospho-alpha-D-ribosyl)-5,6-dimethylbenzimidazole	http://identifiers.org/chebi/CHEBI:12622
non-gene product	M_6hmhpt_c	6-hydroxymethyl dihydropterin	http://identifiers.org/chebi/CHEBI:1003
non-gene product	M_6hmhptpp_c	6-hydroxymethyl-dihydropterin pyrophosphate	http://identifiers.org/chebi/CHEBI:1011
non-gene product	M_6pgc_c	6-Phospho-D-gluconate	http://identifiers.org/chebi/CHEBI:12232
non-gene product	M_6pgl_c	6-phospho-D-glucono-1,5-lactone	http://identifiers.org/chebi/CHEBI:12233
non-gene product	M_8aonn_c	8-Amino-7-oxononanoate	http://identifiers.org/chebi/CHEBI:12266
non-gene product	M_ACP_c	Acyl carrier protein	http://identifiers.org/chebi/CHEBI:14405
non-gene product	M_LalaDglu_c	L-alanine-D-glutamate	http://identifiers.org/chebi/CHEBI:61395
non-gene product	M_LalaDgluMdap_c	L-alanine-D-glutamate-meso-2,6-diaminoheptanedioate
non-gene product	M_LalaDgluMdapDala_c	L-alanine-D-glutamate-meso-2,6-diaminoheptanedioate-D-alanine
non-gene product	M_LalaLglu_c	L-alanine-L-glutamate	http://identifiers.org/chebi/CHEBI:61396
non-gene product	M_N1aspmd_c	N1-Acetylspermidine	http://identifiers.org/chebi/CHEBI:12625
non-gene product	M_Nmtrp_c	N-Methyltryptophan	http://identifiers.org/chebi/CHEBI:13058
non-gene product	M_Sfglutth_c	S-Formylglutathione	http://identifiers.org/chebi/CHEBI:12746
non-gene product	M_aacald_c	Aminoacetaldehyde	http://identifiers.org/chebi/CHEBI:13766
non-gene product	M_aacoa_c	Acetoacetyl-CoA	http://identifiers.org/chebi/CHEBI:11756
non-gene product	M_aact_c	Aminoacetone	http://identifiers.org/chebi/CHEBI:13767
non-gene product	M_ac_c	Acetate	http://identifiers.org/chebi/CHEBI:13704
non-gene product	M_acACP_c	Acetyl-ACP	http://identifiers.org/chebi/CHEBI:13713
non-gene product	M_acac_c	Acetoacetate	http://identifiers.org/chebi/CHEBI:131367
non-gene product	M_acald_c	Acetaldehyde	http://identifiers.org/chebi/CHEBI:13703
non-gene product	M_acanth_c	N-Acetylanthranilate	http://identifiers.org/chebi/CHEBI:12465
non-gene product	M_accoa_c	Acetyl-CoA	http://identifiers.org/chebi/CHEBI:13712
non-gene product	M_acetol_c	Acetol cytosol	http://identifiers.org/chebi/CHEBI:24666
non-gene product	M_acg5p_c	N-Acetyl-L-glutamyl 5-phosphate	http://identifiers.org/chebi/CHEBI:12441
non-gene product	M_acg5sa_c	N-Acetyl-L-glutamate 5-semialdehyde	http://identifiers.org/chebi/CHEBI:11493
non-gene product	M_acgam_c	N-Acetyl-D-glucosamine	http://identifiers.org/chebi/CHEBI:12455
non-gene product	M_acgam1p_c	N-Acetyl-D-glucosamine 1-phosphate	http://identifiers.org/chebi/CHEBI:7125
non-gene product	M_acgam6p_c	N-Acetyl-D-glucosamine 6-phosphate	http://identifiers.org/chebi/CHEBI:12456
non-gene product	M_acglc__D_c	6-Acetyl-D-glucose	http://identifiers.org/chebi/CHEBI:12204
non-gene product	M_acglu_c	N-Acetyl-L-glutamate	http://identifiers.org/chebi/CHEBI:12575
non-gene product	M_acmalt_c	Acetyl-maltose
non-gene product	M_acmana_c	N-Acetyl-D-mannosamine	http://identifiers.org/chebi/CHEBI:12459
non-gene product	M_acmanap_c	N-Acetyl-D-mannosamine 6-phosphate	http://identifiers.org/chebi/CHEBI:21539
non-gene product	M_acmum6p_c	N-acetylmuramate 6-phosphate	http://identifiers.org/chebi/CHEBI:47968
non-gene product	M_acnam_c	N-Acetylneuraminate	http://identifiers.org/chebi/CHEBI:12471
non-gene product	M_acon_C_c	Cis-Aconitate	http://identifiers.org/chebi/CHEBI:10482
non-gene product	M_acon_T_c	Trans-Aconitate	http://identifiers.org/chebi/CHEBI:10719
non-gene product	M_aconm_c	E-3-carboxy-2-pentenedioate 6-methyl ester	http://identifiers.org/chebi/CHEBI:10951
non-gene product	M_acorn_c	N2-Acetyl-L-ornithine	http://identifiers.org/chebi/CHEBI:12634
non-gene product	M_acser_c	O-Acetyl-L-serine	http://identifiers.org/chebi/CHEBI:12685
non-gene product	M_actACP_c	Acetoacetyl-ACP	http://identifiers.org/chebi/CHEBI:2393
non-gene product	M_actp_c	Acetyl phosphate	http://identifiers.org/chebi/CHEBI:13711
non-gene product	M_ade_c	Adenine	http://identifiers.org/chebi/CHEBI:13733
non-gene product	M_adn_c	Adenosine	http://identifiers.org/chebi/CHEBI:13734
non-gene product	M_adocbi_c	Adenosyl cobinamide
non-gene product	M_adocbip_c	Adenosyl cobinamide phosphate	http://identifiers.org/chebi/CHEBI:2481
non-gene product	M_adocbl_c	Adenosylcobalamin
non-gene product	M_adp_c	ADP	http://identifiers.org/chebi/CHEBI:13222
non-gene product	M_adpglc_c	ADPglucose C16H23N5O15P2	http://identifiers.org/chebi/CHEBI:13230
non-gene product	M_adphep_DD_c	ADP-D-glycero-D-manno-heptose	http://identifiers.org/chebi/CHEBI:13223
non-gene product	M_adphep_LD_c	ADP-L-glycero-D-manno-heptose	http://identifiers.org/chebi/CHEBI:13226
non-gene product	M_adprib_c	ADPribose C15H21N5O14P2	http://identifiers.org/chebi/CHEBI:13231
ion	M_ag_c	Silver	http://identifiers.org/chebi/CHEBI:30051
non-gene product	M_agdpcbi_c	Adenosine-GDP-cobinamide	http://identifiers.org/chebi/CHEBI:2479
non-gene product	M_agm_c	Agmatine	http://identifiers.org/chebi/CHEBI:13747
non-gene product	M_ahcys_c	S-Adenosyl-L-homocysteine	http://identifiers.org/chebi/CHEBI:12741
non-gene product	M_ahdt_c	2-Amino-4-hydroxy-6-(erythro-1,2,3-trihydroxypropyl)dihydropteridine triphosphate	http://identifiers.org/chebi/CHEBI:1002
non-gene product	M_aicar_c	5-Amino-1-(5-Phospho-D-ribosyl)imidazole-4-carboxamide	http://identifiers.org/chebi/CHEBI:12102
non-gene product	M_air_c	5-amino-1-(5-phospho-D-ribosyl)imidazole	http://identifiers.org/chebi/CHEBI:12101
non-gene product	M_akg_c	2-Oxoglutarate	http://identifiers.org/chebi/CHEBI:11638
non-gene product	M_ala_B_c	Beta-Alanine	http://identifiers.org/chebi/CHEBI:10343
non-gene product	M_ala__D_c	D-Alanine	http://identifiers.org/chebi/CHEBI:10840
non-gene product	M_ala__L_c	L-Alanine	http://identifiers.org/chebi/CHEBI:13069
non-gene product	M_alaala_c	D-Alanyl-D-alanine	http://identifiers.org/chebi/CHEBI:12900
non-gene product	M_alac__S_c	(S)-2-Acetolactate	http://identifiers.org/chebi/CHEBI:11033
non-gene product	M_alatrna_c	L-Alanyl-tRNA(Ala)	http://identifiers.org/chebi/CHEBI:13070
non-gene product	M_all__D_c	D-Allose	http://identifiers.org/chebi/CHEBI:4093
non-gene product	M_all6p_c	D-Allose 6-phosphate	http://identifiers.org/chebi/CHEBI:12907
non-gene product	M_alltn_c	Allantoin	http://identifiers.org/chebi/CHEBI:13761
non-gene product	M_alltt_c	Allantoate	http://identifiers.org/chebi/CHEBI:13760
non-gene product	M_allul6p_c	Allulose 6-phosphate	http://identifiers.org/chebi/CHEBI:61519
non-gene product	M_altrn_c	D-Altronate	http://identifiers.org/chebi/CHEBI:12908
non-gene product	M_amet_c	S-Adenosyl-L-methionine	http://identifiers.org/chebi/CHEBI:10786
non-gene product	M_ametam_c	S-Adenosylmethioninamine	http://identifiers.org/chebi/CHEBI:10906
non-gene product	M_amob_c	S-Adenosyl-4-methylthio-2-oxobutanoate	http://identifiers.org/chebi/CHEBI:12758
non-gene product	M_amp_c	AMP C10H12N5O7P	http://identifiers.org/chebi/CHEBI:12056
non-gene product	M_anhgm_c	N-Acetyl-D-glucosamine(anhydrous)N-Acetylmuramic acid
non-gene product	M_anhgm3p_c	N-Acetyl-D-glucosamine(anhydrous)N-Acetylmuramyl-tripeptide
non-gene product	M_anhgm4p_c	N-Acetyl-D-glucosamine(anhydrous)N-Acetylmuramyl-tetrapeptide
non-gene product	M_anhm_c	1,6-anhydrous-N-Acetylmuramate
non-gene product	M_anhm3p_c	1,6-anhydrous-N-Acetylmuramyl-tripeptide
non-gene product	M_anhm4p_c	1,6-anhydrous-N-Acetylmuramyl-tetrapeptide
non-gene product	M_anth_c	Anthranilate	http://identifiers.org/chebi/CHEBI:13841
non-gene product	M_ap4a_c	P1,P4-Bis(5'-adenosyl) tetraphosphate	http://identifiers.org/chebi/CHEBI:12726
non-gene product	M_ap5a_c	P1,P5-Bis(5'-adenosyl) pentaphosphate	http://identifiers.org/chebi/CHEBI:22002
non-gene product	M_apg120_c	Acyl phosphatidylglycerol (n-C12:0)
non-gene product	M_apg140_c	Acyl phosphatidylglycerol (n-C14:0)
non-gene product	M_apg141_c	Acyl phosphatidylglycerol (n-C14:1)
non-gene product	M_apg160_c	Acyl phosphatidylglycerol (n-C16:0)
non-gene product	M_apg161_c	Acyl phosphatidylglycerol (n-C16:1)
non-gene product	M_apg180_c	Acyl phosphatidylglycerol (n-C18:0)
non-gene product	M_apg181_c	Acyl phosphatidylglycerol (n-C18:1)
non-gene product	M_apoACP_c	Apoprotein [acyl carrier protein]
non-gene product	M_appl_c	1-Aminopropan-2-ol	http://identifiers.org/chebi/CHEBI:10963
non-gene product	M_aps_c	Adenosine 5'-phosphosulfate	http://identifiers.org/chebi/CHEBI:12059
non-gene product	M_ara5p_c	D-Arabinose 5-phosphate	http://identifiers.org/chebi/CHEBI:12916
non-gene product	M_arab__L_c	L-Arabinose	http://identifiers.org/chebi/CHEBI:6182
non-gene product	M_aragund_c	O-acetyl-rhamanosyl-N-acetylglucosamyl-undecaprenyl diphosphate
non-gene product	M_arbt6p_c	Arbutin 6-phosphate	http://identifiers.org/chebi/CHEBI:2807
non-gene product	M_arbtn_c	Aerobactin minus Fe3
non-gene product	M_arbtn_fe3_c	Aerobactin	http://identifiers.org/chebi/CHEBI:13745
non-gene product	M_arg__L_c	L-Arginine	http://identifiers.org/chebi/CHEBI:13077
non-gene product	M_argsuc_c	N(omega)-(L-Arginino)succinate	http://identifiers.org/chebi/CHEBI:10960
non-gene product	M_argtrna_c	L-Arginyl-tRNA(Arg)	http://identifiers.org/chebi/CHEBI:13079
non-gene product	M_ascb6p_c	L-ascorbate-6-phosphate	http://identifiers.org/chebi/CHEBI:61698
non-gene product	M_asn__L_c	L-Asparagine	http://identifiers.org/chebi/CHEBI:13083
non-gene product	M_asntrna_c	L-Asparaginyl-tRNA(Asn)	http://identifiers.org/chebi/CHEBI:13084
non-gene product	M_aso3_c	Arsenite	http://identifiers.org/chebi/CHEBI:13857
non-gene product	M_aso4_c	Arsenate	http://identifiers.org/chebi/CHEBI:13856
non-gene product	M_asp__L_c	L-Aspartate	http://identifiers.org/chebi/CHEBI:13085
non-gene product	M_aspsa_c	L-Aspartate 4-semialdehyde	http://identifiers.org/chebi/CHEBI:13086
non-gene product	M_asptrna_c	L-Aspartyl-tRNA(Asp)
non-gene product	M_athr__L_c	L-Allo-threonine	http://identifiers.org/chebi/CHEBI:21221
non-gene product	M_athtp_c	Adenosine thiamine triphosphate	http://identifiers.org/chebi/CHEBI:71393
non-gene product	M_atp_c	ATP	http://identifiers.org/chebi/CHEBI:10789
non-gene product	M_b2coa_c	Crotonoyl-CoA	http://identifiers.org/chebi/CHEBI:11531
non-gene product	M_bbtcoa_c	Gamma-butyrobetainyl-CoA	http://identifiers.org/chebi/CHEBI:61513
non-gene product	M_betald_c	Betaine aldehyde	http://identifiers.org/chebi/CHEBI:13896
non-gene product	M_bglycogen_c	Branching glycogen
non-gene product	M_bmoco_c	Bis-molybdenum cofactor
non-gene product	M_bmoco1gdp_c	Bis-molybdopterin mono-guanine dinucleotide
non-gene product	M_bmocogdp_c	Bis-molybdopterin guanine dinucleotide
non-gene product	M_btal_c	Butanal C4H8O	http://identifiers.org/chebi/CHEBI:13923
non-gene product	M_btcoa_c	Butanoyl-CoA	http://identifiers.org/chebi/CHEBI:13926
non-gene product	M_btn_c	Biotin	http://identifiers.org/chebi/CHEBI:13905
non-gene product	M_btnso_c	D-biotin d-sulfoxide	http://identifiers.org/chebi/CHEBI:62046
non-gene product	M_but_c	Butyrate (n-C4:0)
non-gene product	M_but2eACP_c	But-2-enoyl-[acyl-carrier protein]
non-gene product	M_butACP_c	Butyryl-ACP (n-C4:0ACP)
non-gene product	M_butso3_c	Butanesulfonate
non-gene product	M_bwco_c	Tungsten bispterin cofactor
non-gene product	M_bwco1gdp_c	Tungsten bispterin cofactor mono-guanine dinucleotide
non-gene product	M_bwcogdp_c	Tungsten bispterin cofactor guanine dinucleotide
ion	M_ca2_c	Calcium	http://identifiers.org/chebi/CHEBI:22988
non-gene product	M_camp_c	CAMP C10H11N5O6P	http://identifiers.org/chebi/CHEBI:11673
non-gene product	M_cbasp_c	N-Carbamoyl-L-aspartate	http://identifiers.org/chebi/CHEBI:12496
non-gene product	M_cbi_c	Cobinamide	http://identifiers.org/chebi/CHEBI:48529
non-gene product	M_cbl1_c	Cob(I)alamin	http://identifiers.org/chebi/CHEBI:14004
non-gene product	M_cbm_c	Carbamate	http://identifiers.org/chebi/CHEBI:13941
non-gene product	M_cbp_c	Carbamoyl phosphate	http://identifiers.org/chebi/CHEBI:13942
ion	M_cd2_c	Cadmium	http://identifiers.org/chebi/CHEBI:3290
non-gene product	M_cddec5eACP_c	Cis-dodec-5-enoyl-[acyl-carrier protein] (n-C12:1)
non-gene product	M_cdec3eACP_c	Cis-dec-3-enoyl-[acyl-carrier protein] (n-C10:1)
non-gene product	M_cdg_c	7-deaza-7-carboxyguanine	http://identifiers.org/chebi/CHEBI:61036
non-gene product	M_cdp_c	CDP C9H12N3O11P2	http://identifiers.org/chebi/CHEBI:13254
non-gene product	M_cdpdddecg_c	CDP-1,2-didodecanoylglycerol
non-gene product	M_cdpdhdec9eg_c	CDP-1,2-dihexadec-9-enoylglycerol	http://identifiers.org/chebi/CHEBI:104012
non-gene product	M_cdpdhdecg_c	CDP-1,2-dihexadecanoylglycerol
non-gene product	M_cdpdodec11eg_c	CDP-1,2-dioctadec-11-enoylglycerol	http://identifiers.org/chebi/CHEBI:104362
non-gene product	M_cdpdodecg_c	CDP-1,2-dioctadecanoylglycerol	http://identifiers.org/chebi/CHEBI:104121
non-gene product	M_cdpdtdec7eg_c	CDP-1,2-ditetradec-7-enoylglycerol	http://identifiers.org/chebi/CHEBI:103990
non-gene product	M_cdpdtdecg_c	CDP-1,2-ditetradecanoylglycerol	http://identifiers.org/chebi/CHEBI:103211
non-gene product	M_cechddd_c	Cis-3-(3-carboxyethyl)-3,5-cyclohexadiene-1,2-diol	http://identifiers.org/chebi/CHEBI:48690
non-gene product	M_cenchddd_c	Cis-3-(3-carboxyethenyl)-3,5-cyclohexadiene-1,2-diol	http://identifiers.org/chebi/CHEBI:49071
non-gene product	M_cgly_c	Cys Gly C5H10N2O3S	http://identifiers.org/chebi/CHEBI:4047
non-gene product	M_chol_c	Choline C5H14NO	http://identifiers.org/chebi/CHEBI:13985
non-gene product	M_chor_c	Chorismate	http://identifiers.org/chebi/CHEBI:13993
non-gene product	M_chtbs6p_c	Diacetylchitobiose-6-phosphate	http://identifiers.org/chebi/CHEBI:64883
non-gene product	M_cinnm_c	Trans-Cinnamate	http://identifiers.org/chebi/CHEBI:10720
non-gene product	M_cit_c	Citrate	http://identifiers.org/chebi/CHEBI:132362
non-gene product	M_citr__L_c	L-Citrulline	http://identifiers.org/chebi/CHEBI:13092
non-gene product	M_ckdo_c	CMP-3-deoxy-D-manno-octulosonate	http://identifiers.org/chebi/CHEBI:13275
ion	M_cl_c	Chloride	http://identifiers.org/chebi/CHEBI:13291
non-gene product	M_cmp_c	CMP C9H12N3O8P	http://identifiers.org/chebi/CHEBI:13274
non-gene product	M_co2_c	CO2	http://identifiers.org/chebi/CHEBI:13282
non-gene product	M_coa_c	Coenzyme A	http://identifiers.org/chebi/CHEBI:13294
ion	M_cobalt2_c	Co2+	http://identifiers.org/chebi/CHEBI:23337
non-gene product	M_colipa_c	Core oligosaccharide lipid A
non-gene product	M_cpe160_c	Cyclopropane phosphatidylethanolamine (dihexadec-9,10-cyclo-anoyl, n-C16:0 cyclo)
non-gene product	M_cpe180_c	Cyclopropane phosphatidylethanolamine (dioctadec-11,12-cyclo-anoyl, n-C18:0 cyclo)
non-gene product	M_cpg160_c	Cyclopropane phosphatidylglycerol (dihexadec-9,10-cyclo-anoyl, n-C16:0 cyclo)
non-gene product	M_cpg180_c	Cyclopropane phosphatidylglycerol (dioctadec-11,12-cyclo-anoyl, n-C18:0 cyclo)
non-gene product	M_cpgn_c	Coprogen	http://identifiers.org/chebi/CHEBI:83101
non-gene product	M_cpgn_un_c	Coprogen unloaded (no Fe(III))
non-gene product	M_cph4_c	6-carboxy-5,6,7,8-tetrahydropterin	http://identifiers.org/chebi/CHEBI:61032
non-gene product	M_cpmp_c	Cyclic pyranopterin monophosphate
non-gene product	M_cpppg3_c	Coproporphyrinogen III	http://identifiers.org/chebi/CHEBI:14020
non-gene product	M_crn_c	L-Carnitine	http://identifiers.org/chebi/CHEBI:11817
non-gene product	M_crn__D_c	D-Carnitine	http://identifiers.org/chebi/CHEBI:11060
non-gene product	M_crnDcoa_c	D-carnitinyl-CoA	http://identifiers.org/chebi/CHEBI:62047
non-gene product	M_crncoa_c	L-Carnitinyl-CoA	http://identifiers.org/chebi/CHEBI:41482
non-gene product	M_csn_c	Cytosine	http://identifiers.org/chebi/CHEBI:14066
non-gene product	M_ctbt_c	Crotonobetaine	http://identifiers.org/chebi/CHEBI:11946
non-gene product	M_ctbtcoa_c	Crotonobetainyl-CoA	http://identifiers.org/chebi/CHEBI:60933
non-gene product	M_ctp_c	CTP C9H12N3O14P3	http://identifiers.org/chebi/CHEBI:13286
ion	M_cu_c	Cu+	http://identifiers.org/chebi/CHEBI:23379
ion	M_cu2_c	Copper	http://identifiers.org/chebi/CHEBI:20882
non-gene product	M_cyan_c	Hydrogen cyanide	http://identifiers.org/chebi/CHEBI:13362
non-gene product	M_cynt_c	Cyanate	http://identifiers.org/chebi/CHEBI:14037
non-gene product	M_cys__D_c	D-Cysteine	http://identifiers.org/chebi/CHEBI:12919
non-gene product	M_cys__L_c	L-Cysteine	http://identifiers.org/chebi/CHEBI:13095
non-gene product	M_cyst__L_c	L-Cystathionine	http://identifiers.org/chebi/CHEBI:13093
non-gene product	M_cystrna_c	L-Cysteinyl-tRNA(Cys)	http://identifiers.org/chebi/CHEBI:13096
non-gene product	M_cytd_c	Cytidine	http://identifiers.org/chebi/CHEBI:14063
non-gene product	M_dad_2_c	Deoxyadenosine	http://identifiers.org/chebi/CHEBI:14112
non-gene product	M_dad_5_c	5'-Deoxyadenosine	http://identifiers.org/chebi/CHEBI:12061
non-gene product	M_dadp_c	DADP C10H12N5O9P2	http://identifiers.org/chebi/CHEBI:10489
non-gene product	M_damp_c	DAMP C10H12N5O6P	http://identifiers.org/chebi/CHEBI:10490
non-gene product	M_dann_c	7,8-Diaminononanoate	http://identifiers.org/chebi/CHEBI:12242
non-gene product	M_datp_c	DATP C10H12N5O12P3	http://identifiers.org/chebi/CHEBI:10491
non-gene product	M_db4p_c	3,4-dihydroxy-2-butanone 4-phosphate	http://identifiers.org/chebi/CHEBI:50606
non-gene product	M_dc2coa_c	Trans-Dec-2-enoyl-CoA	http://identifiers.org/chebi/CHEBI:10723
non-gene product	M_dca_c	Decanoate (n-C10:0)
non-gene product	M_dcaACP_c	Decanoyl-ACP (n-C10:0ACP)
non-gene product	M_dcacoa_c	Decanoyl-CoA (n-C10:0CoA)
non-gene product	M_dcamp_c	N6-(1,2-Dicarboxyethyl)-AMP	http://identifiers.org/chebi/CHEBI:12656
non-gene product	M_dcdp_c	DCDP C9H12N3O10P2	http://identifiers.org/chebi/CHEBI:10492
non-gene product	M_dcmp_c	DCMP C9H12N3O7P	http://identifiers.org/chebi/CHEBI:10493
non-gene product	M_dctp_c	DCTP C9H12N3O13P3	http://identifiers.org/chebi/CHEBI:10494
non-gene product	M_dcyt_c	Deoxycytidine	http://identifiers.org/chebi/CHEBI:15698
non-gene product	M_dd2coa_c	Trans-Dodec-2-enoyl-CoA	http://identifiers.org/chebi/CHEBI:11489
non-gene product	M_ddca_c	Dodecanoate (n-C12:0)
non-gene product	M_ddcaACP_c	Dodecanoyl-ACP (n-C12:0ACP)
non-gene product	M_ddcacoa_c	Dodecanoyl-CoA (n-C12:0CoA)	http://identifiers.org/chebi/CHEBI:14188
non-gene product	M_ddcap_c	Dodecanoly-phosphate (n-C12:0)
non-gene product	M_dgdp_c	DGDP C10H12N5O10P2	http://identifiers.org/chebi/CHEBI:10495
non-gene product	M_dgmp_c	DGMP C10H12N5O7P	http://identifiers.org/chebi/CHEBI:10496
non-gene product	M_dgslnt_c	Selenodiglutathione	http://identifiers.org/chebi/CHEBI:26634
non-gene product	M_dgsn_c	Deoxyguanosine	http://identifiers.org/chebi/CHEBI:14116
non-gene product	M_dgtp_c	DGTP C10H12N5O13P3	http://identifiers.org/chebi/CHEBI:10497
non-gene product	M_dha_c	Dihydroxyacetone	http://identifiers.org/chebi/CHEBI:14340
non-gene product	M_dhap_c	Dihydroxyacetone phosphate	http://identifiers.org/chebi/CHEBI:14341
non-gene product	M_dhcinnm_c	2,3-dihydroxicinnamic acid	http://identifiers.org/chebi/CHEBI:32356
non-gene product	M_dhf_c	7,8-Dihydrofolate	http://identifiers.org/chebi/CHEBI:12245
non-gene product	M_dhgly_c	Dehydroglycine	http://identifiers.org/chebi/CHEBI:53647
non-gene product	M_dhmpt_c	Dihydromonapterin
non-gene product	M_dhmptp_c	Dihydromonapterin-triphosphate
non-gene product	M_dhna_c	1,4-Dihydroxy-2-naphthoate	http://identifiers.org/chebi/CHEBI:11173
non-gene product	M_dhnpt_c	Dihydroneopterin	http://identifiers.org/chebi/CHEBI:1001
non-gene product	M_dhor__S_c	(S)-Dihydroorotate	http://identifiers.org/chebi/CHEBI:11063
non-gene product	M_dhpmp_c	Dihydroneopterin monophosphate	http://identifiers.org/chebi/CHEBI:23756
non-gene product	M_dhpppn_c	3-(2,3-Dihydroxyphenyl)propanoate	http://identifiers.org/chebi/CHEBI:11713
non-gene product	M_dhpt_c	Dihydropteroate	http://identifiers.org/chebi/CHEBI:14160
non-gene product	M_dhptd_c	4,5-dihydroxy-2,3-pentanedione	http://identifiers.org/chebi/CHEBI:29484
non-gene product	M_dhptdn_c	6,7-Dihydropteridine	http://identifiers.org/chebi/CHEBI:12184
non-gene product	M_didp_c	DIDP	http://identifiers.org/chebi/CHEBI:10498
non-gene product	M_dimp_c	DIMP C10H12N4O7P	http://identifiers.org/chebi/CHEBI:19250
non-gene product	M_din_c	Deoxyinosine	http://identifiers.org/chebi/CHEBI:19248
non-gene product	M_ditp_c	DITP(4-)	http://identifiers.org/chebi/CHEBI:10499
non-gene product	M_dmbzid_c	5,6-Dimethylbenzimidazole	http://identifiers.org/chebi/CHEBI:14172
non-gene product	M_dmlz_c	6,7-Dimethyl-8-(1-D-ribityl)lumazine	http://identifiers.org/chebi/CHEBI:12185
non-gene product	M_dmpp_c	Dimethylallyl diphosphate	http://identifiers.org/chebi/CHEBI:12280
non-gene product	M_dms_c	Dimethyl sulfide	http://identifiers.org/chebi/CHEBI:14168
non-gene product	M_dmso_c	Dimethyl sulfoxide	http://identifiers.org/chebi/CHEBI:23801
non-gene product	M_dnad_c	Deamino-NAD+	http://identifiers.org/chebi/CHEBI:14103
non-gene product	M_dpcoa_c	Dephospho-CoA	http://identifiers.org/chebi/CHEBI:11793
non-gene product	M_dsbdox_c	Fused thiol:disulfide interchange protein (oxidized)
non-gene product	M_dsbdrd_c	Fused thiol:disulfide interchange protein (reduced)
non-gene product	M_dscl_c	Dihydrosirohydrochlorin	http://identifiers.org/chebi/CHEBI:14870
non-gene product	M_dtbt_c	Dethiobiotin	http://identifiers.org/chebi/CHEBI:14132
non-gene product	M_dtdp_c	DTDP C10H13N2O11P2	http://identifiers.org/chebi/CHEBI:10500
non-gene product	M_dtdp4aaddg_c	DTDP-4-acetamido-4,6-dideoxy-D-galactose	http://identifiers.org/chebi/CHEBI:61562
non-gene product	M_dtdp4addg_c	DTDP-4-amino-4,6-dideoxy-D-galactose	http://identifiers.org/chebi/CHEBI:10507
non-gene product	M_dtdp4d6dg_c	DTDP-4-dehydro-6-deoxy-D-glucose	http://identifiers.org/chebi/CHEBI:10510
non-gene product	M_dtdp4d6dm_c	DTDP-4-dehydro-6-deoxy-L-mannose	http://identifiers.org/chebi/CHEBI:10511
non-gene product	M_dtdpglu_c	DTDPglucose	http://identifiers.org/chebi/CHEBI:10526
non-gene product	M_dtdprmn_c	DTDP-L-rhamnose	http://identifiers.org/chebi/CHEBI:10518
non-gene product	M_dtmp_c	DTMP C10H13N2O8P	http://identifiers.org/chebi/CHEBI:10529
non-gene product	M_dttp_c	DTTP C10H13N2O14P3	http://identifiers.org/chebi/CHEBI:10530
non-gene product	M_dudp_c	DUDP C9H11N2O11P2	http://identifiers.org/chebi/CHEBI:10531
non-gene product	M_dump_c	DUMP C9H11N2O8P	http://identifiers.org/chebi/CHEBI:10532
non-gene product	M_duri_c	Deoxyuridine	http://identifiers.org/chebi/CHEBI:11398
non-gene product	M_dutp_c	DUTP C9H11N2O14P3	http://identifiers.org/chebi/CHEBI:10533
non-gene product	M_dxyl_c	1-deoxy-D-xylulose	http://identifiers.org/chebi/CHEBI:19038
non-gene product	M_dxyl5p_c	1-deoxy-D-xylulose 5-phosphate	http://identifiers.org/chebi/CHEBI:11254
non-gene product	M_e4p_c	D-Erythrose 4-phosphate	http://identifiers.org/chebi/CHEBI:12921
non-gene product	M_egmeACP_c	Enoylglutaryl-[acyl-carrier protein] methyl ester
non-gene product	M_eig3p_c	D-erythro-1-(Imidazol-4-yl)glycerol 3-phosphate	http://identifiers.org/chebi/CHEBI:12888
non-gene product	M_enter_c	Enterochelin	http://identifiers.org/chebi/CHEBI:23923
non-gene product	M_epmeACP_c	Enoylpimeloyl-[acyl-carrier protein] methyl ester
non-gene product	M_etha_c	Ethanolamine	http://identifiers.org/chebi/CHEBI:14223
non-gene product	M_ethso3_c	Ethanesulfonate	http://identifiers.org/chebi/CHEBI:42465
non-gene product	M_etoh_c	Ethanol	http://identifiers.org/chebi/CHEBI:14222
non-gene product	M_f1p_c	D-Fructose 1-phosphate	http://identifiers.org/chebi/CHEBI:20930
non-gene product	M_f6p_c	D-Fructose 6-phosphate	http://identifiers.org/chebi/CHEBI:10375
non-gene product	M_fad_c	Flavin adenine dinucleotide oxidized	http://identifiers.org/chebi/CHEBI:13315
non-gene product	M_fadh2_c	Flavin adenine dinucleotide reduced	http://identifiers.org/chebi/CHEBI:13316
[truncated: 563 more rows]

## Sheet: chemical-gene and gene product
Gene id: id of a gene instance
Gene name: label of the gene instance
[truncated: 1,446 more rows]
