# Supplementary material for: BiPOm: a rule-based ontology to represent and infer molecule knowledge from a biological process-centered viewpoint
Source: BMC Bioinformatics. 2020 Jul 23;21:327. doi: 10.1186/s12859-020-03637-9 (PMC7376860; doi:10.1186/s12859-020-03637-9)
Supplement: Supplementary file 9 — Additional file 9 Metrics of BiPOm before and after reasoning on the metabolic network of E. coli. Additional Table 6 contains the metrics of BiPOm (i) before and (ii) after instantiation, and finally (iii) after automatic reasoning. [file 12859_2020_3637_MOESM9_ESM.xlsx]

## Sheet: Supp-Table 6 Generality
Illustration of BiPOm metrics following instantiation and automatic reasoning on the cytosolic metabolic network of E. coli
Supp-Table6.1: Global metrics evolution
Supp-Table 6.2: Illustration of properties evolution
Supp-Table 6.3: Illustration of Class assertion evolution

## Sheet: Supp-Table 6.1
	Class count	Instance count	Instance class assertion	Instance property
BiPOm core-ontology	142	5	5	0
BiPOm instantiated-ontology	142	10118	3666	16163
BiPOm inferred-ontology	142	10118	84106	72727
	Supp-Table3.1: Global metrics evolution
	Class count: Total number of classes into the ontology
	Instance count: Total number of instances into the ontology
	Instance class assertion: Number of instances that are typed by a class of the ontology (see Additional Table 5 for the table of E. coli instantiation)
	Instance property: Number of relationships between instances.
	The numbers in red underline the evolution of metrics BiPOm when it is compared to the previous step.
	The original instances in BiPOm core-ontology are ATP, ADP, water, proton and phosphate(3-), i.e. the metabolites involved in SWRL rules.

## Sheet: Supp-Table 6.2
Supp-Table 3.2: Illustration of the evolution of the number of specific properties between instances.
The numbers result from SPARQL queries on the three versions of BiPOm (BIPOm-core, BIPOm-Ecoli-instantiated and BIPOm-Ecoli-inferred)
In this table, the list of properties is not exhaustive. We give the metrics evolution only for the main properties useful for annotation.
Number in red underline the evolution of the metrics when compared to the previous step.
Property type	Properties name	Core Ontology - instance properties	Instantiated ontology (E. coli metabolic network description by assertion) - instance properties	Inferred ontology - instance properties
Process properties	ends_with	0	0	0
	has_intermediary_process	0	0	0
	starts_with	0	0	0
	has_input	0	10512	12626
	has_output	0	10502	12570
	mediated_by	0	3040	7582
	preceded_by	0	0	0
	precedes	0	0	0
	requires	0	50268	50268
Molecular properties	contributes_to	0	0	3434
	encoded_by	0	0	2882
	has_function	0	0	4054
	has_molecular_part	0	0	5248
	in_complex_with	0	0	4308
	interacts_with	0	0	3904
	molecular_part_of	0	0	5248
	input_of	0	0	12570
	mediates	0	0	7582
	output_of	0	0	12574
Gene properties	encodes_for	0	2882	2882

## Sheet: Supp-Table 6.3
Supp-Table 6.3: Illustration of the evolution of the number of class assertions for the metabolic network of E. coli
In this table, the list of classes is not exhaustive. We give the metrics evolution only for the main classes useful for annotation.
Numbers in red underline the evolution of metrics when compared to the previous step.
Classe Type	Classes	nb instances Core ontology	nb instances instantiated ontology	nb instances inferred ontology
Process class	ATP-dependent chaperone mediated protein complex assembly	0	0	0
	chaperone mediated protein complex assembly independent of cofactor	0	0	0
	co-enzyme recruitment	0	405	405
	enzymatic cofactor removal	0	0	0
	homomultimerisation	0	440	440
	metabolic hydrolysis	0	214	214
	metabolic isomerization	0	59	59
	metabolic lyase process	0	167	167
	metabolic oxido-reduction	0	268	268
	metabolic transference	0	421	421
	protein carbamoylation	0	0	0
	protein glutathionylation	0	0	0
	protein phosphorylation	0	0	0
	spontaneous cofactor recruitment	0	405	405
	spontaneous dissociation	0	0	0
	spontaneous non-covalent binding	0	624	624
	spontaneous protein-protein complex assembly	0	219	219
	spontaneous protein-protein complex disassembly	0	0	0
	transfer of a disulfide bond	0	0	0
	protein modification pathway	0	0	0
	Metabolic pathway	0	0	0
Participant class	Gene Product	0	0	2893
	active gene product	0	0	1319
	active enzyme	0	0	1319
	protein	0	0	2893
	conjugated protein	0	0	0
	protein complex	0	0	1452
	Chaperone	0	0	0
	Enzyme	0	0	1400
	Protein Complex Subunit	0	0	735
	non-gene product	4	1014	1033
	coenzyme	0	0	33
	ion	1	19	19
	metabolite	0	0	1017
	product	0	0	835
	substrate	0	0	877
	gene	0	0	1441
Activity class	catalytic activity	0	0	1022
	protein chaperoning activity	0	0	0
	prosthetic group	0	0	0
